# Supplementary material for: Integration of a neuronal RNAseq dataset with the draft Gryllus bimaculatus transcriptome refines gene predictions and highlights potential systematic response to injury
Source: bioRxiv. 2025 Jul 18:2025.07.13.663756. Preprint. [Version 1] doi: 10.1101/2025.07.13.663756 (PMC12338758; doi:10.1101/2025.07.13.663756)
Supplement: Supplement 1 — S1 File: GTF file for all transcripts. [file media-1.zip]

Archive with 2 entries (2 files):
- S1_GBIG_genes.gtf
- __MACOSX/._S1_GBIG_genes.gtf
