# Supplementary material for: Integration of a neuronal RNAseq dataset with the draft Gryllus bimaculatus transcriptome refines gene predictions and highlights potential systematic response to injury
Source: bioRxiv. 2025 Jul 18:2025.07.13.663756. Preprint. [Version 1] doi: 10.1101/2025.07.13.663756 (PMC12338758; doi:10.1101/2025.07.13.663756)
Supplement: Supplement 2 — S2 File: FASTA file for all transcripts. [file media-2.zip]

Archive with 2 entries (2 files):
- S2_GBIG_transcripts.fa
- __MACOSX/._S2_GBIG_transcripts.fa
