# Supplementary material for: Integration of a neuronal RNAseq dataset with the draft Gryllus bimaculatus transcriptome refines gene predictions and highlights potential systematic response to injury
Source: bioRxiv. 2025 Jul 18:2025.07.13.663756. Preprint. [Version 1] doi: 10.1101/2025.07.13.663756 (PMC12338758; doi:10.1101/2025.07.13.663756)
Supplement: Supplement 3 — S3 Table: List of GBI genes joined together into a single GBIG gene. [file media-3.txt]

GBIG_gene	GBI_genes	GBI_count
GBIG_000008	GBI_00010:GBI_00011	2
GBIG_000012	GBI_00016:GBI_00017	2
GBIG_000039	GBI_00053:GBI_00054:GBI_00055	3
GBIG_000059	GBI_00062:GBI_00063	2
GBIG_000075	GBI_00086:GBI_00087:GBI_00089:GBI_00091	4
GBIG_000099	GBI_00113:GBI_00114	2
GBIG_000151	GBI_00182:GBI_00184	2
GBIG_000166	GBI_00222:GBI_00223	2
GBIG_000171	GBI_00232:GBI_00234	2
GBIG_000181	GBI_00251:GBI_00252	2
GBIG_000186	GBI_00269:GBI_00270	2
GBIG_000189	GBI_00004:GBI_00005	2
GBIG_000194	GBI_00020:GBI_00022	2
GBIG_000206	GBI_00044:GBI_00045	2
GBIG_000222	GBI_00084:GBI_00085	2
GBIG_000230	GBI_00109:GBI_00112	2
GBIG_000232	GBI_00119:GBI_00120:GBI_00121	3
GBIG_000238	GBI_00131:GBI_00132:GBI_00133	3
GBIG_000252	GBI_00156:GBI_00158	2
GBIG_000268	GBI_00186:GBI_00187:GBI_00188:GBI_00189:GBI_00191	5
GBIG_000270	GBI_00195:GBI_00196	2
GBIG_000271	GBI_00199:GBI_00200:GBI_00202:GBI_00203	4
GBIG_000279	GBI_00216:GBI_00217	2
GBIG_000282	GBI_00220:GBI_00221	2
GBIG_000306	GBI_02338:GBI_02339	2
GBIG_000327	GBI_02354:GBI_02357	2
GBIG_000330	GBI_02359:GBI_02360	2
GBIG_000353	GBI_02388:GBI_02389	2
GBIG_000362	GBI_02397:GBI_02398	2
GBIG_000367	GBI_02402:GBI_02403	2
GBIG_000385	GBI_02440:GBI_02441	2
GBIG_000397	GBI_02452:GBI_02453	2
GBIG_000464	GBI_02538:GBI_02539	2
GBIG_000479	GBI_02570:GBI_02571	2
GBIG_000503	GBI_02344:GBI_02345	2
GBIG_000523	GBI_02383:GBI_02384:GBI_02385	3
GBIG_000541	GBI_02418:GBI_02420	2
GBIG_000569	GBI_02463:GBI_02464:GBI_02465	3
GBIG_000570	GBI_02467:GBI_02468:GBI_02469	3
GBIG_000572	GBI_02472:GBI_02473:GBI_02474	3
GBIG_000592	GBI_02505:GBI_02511	2
GBIG_000601	GBI_02529:GBI_02531	2
GBIG_000614	GBI_02576:GBI_02577	2
GBIG_000616	GBI_02583:GBI_02584	2
GBIG_000664	GBI_12019:GBI_12022	2
GBIG_000681	GBI_12042:GBI_12043	2
GBIG_000683	GBI_12046:GBI_12047	2
GBIG_000741	GBI_12088:GBI_12090	2
GBIG_000742	GBI_12091:GBI_12092	2
GBIG_000743	GBI_12093:GBI_12094	2
GBIG_000754	GBI_12106:GBI_12107:GBI_12108:GBI_12109:GBI_12110:GBI_12111	6
GBIG_000769	GBI_12062:GBI_12064	2
GBIG_000770	GBI_12065:GBI_12066	2
GBIG_000772	GBI_12068:GBI_12070	2
GBIG_000779	GBI_12097:GBI_12098	2
GBIG_000794	GBI_12126:GBI_12127	2
GBIG_000810	GBI_12142:GBI_12143:GBI_12144	3
GBIG_000811	GBI_12145:GBI_12146:GBI_12147	3
GBIG_000835	GBI_12128:GBI_12132	2
GBIG_000848	GBI_12154:GBI_12155	2
GBIG_000875	GBI_12185:GBI_12186	2
GBIG_000879	GBI_12191:GBI_12192	2
GBIG_000925	GBI_12233:GBI_12234	2
GBIG_000941	GBI_12264:GBI_12265	2
GBIG_000944	GBI_12269:GBI_12270:GBI_12271	3
GBIG_000948	GBI_12274:GBI_12276	2
GBIG_000951	GBI_12279:GBI_12280	2
GBIG_000956	GBI_12289:GBI_12290	2
GBIG_000982	GBI_12247:GBI_12248	2
GBIG_000983	GBI_12249:GBI_12250	2
GBIG_000988	GBI_12254:GBI_12257	2
GBIG_001005	GBI_12301:GBI_12302	2
GBIG_001019	GBI_21175:GBI_21176	2
GBIG_001032	GBI_12344:GBI_12345	2
GBIG_001044	GBI_12471:GBI_12472	2
GBIG_001071	GBI_12315:GBI_12316	2
GBIG_001084	GBI_12479:GBI_12480	2
GBIG_001105	GBI_12536:GBI_12537	2
GBIG_001108	GBI_12545:GBI_12546	2
GBIG_001119	GBI_12502:GBI_12503:GBI_12504:GBI_12505:GBI_12506	5
GBIG_001121	GBI_12507:GBI_12508	2
GBIG_001131	GBI_12521:GBI_12522	2
GBIG_001136	GBI_12529:GBI_12530	2
GBIG_001139	GBI_12534:GBI_12535	2
GBIG_001173	GBI_12572:GBI_12574	2
GBIG_001199	GBI_12552:GBI_12553	2
GBIG_001200	GBI_12554:GBI_12556	2
GBIG_001209	GBI_12570:GBI_12571	2
GBIG_001248	GBI_12623:GBI_12626:GBI_12627	3
GBIG_001263	GBI_12658:GBI_12659	2
GBIG_001271	GBI_12683:GBI_12684:GBI_12685	3
GBIG_001277	GBI_12601:GBI_12602:GBI_12603	3
GBIG_001288	GBI_12622:GBI_12624	2
GBIG_001294	GBI_12634:GBI_12635:GBI_12636	3
GBIG_001295	GBI_12630:GBI_12631:GBI_12632	3
GBIG_001299	GBI_12641:GBI_12642:GBI_12643	3
GBIG_001307	GBI_12663:GBI_12664:GBI_12665	3
GBIG_001312	GBI_12670:GBI_12671	2
GBIG_001336	GBI_12696:GBI_12697	2
GBIG_001342	GBI_12699:GBI_12700	2
GBIG_001366	GBI_12716:GBI_12717	2
GBIG_001403	GBI_12739:GBI_12740	2
GBIG_001411	GBI_02601:GBI_02602	2
GBIG_001440	GBI_02647:GBI_02649	2
GBIG_001466	GBI_02695:GBI_02696	2
GBIG_001474	GBI_02710:GBI_02711	2
GBIG_001489	GBI_02733:GBI_02734	2
GBIG_001499	GBI_02744:GBI_02745	2
GBIG_001506	GBI_02752:GBI_02753	2
GBIG_001519	GBI_02766:GBI_02767	2
GBIG_001555	GBI_02603:GBI_02604:GBI_02605	3
GBIG_001556	GBI_02608:GBI_02610	2
GBIG_001580	GBI_02658:GBI_02659	2
GBIG_001592	GBI_02682:GBI_02683	2
GBIG_001611	GBI_02725:GBI_02726:GBI_02728	3
GBIG_001673	GBI_12779:GBI_12780	2
GBIG_001674	GBI_12781:GBI_12782	2
GBIG_001687	GBI_12752:GBI_12754	2
GBIG_001689	GBI_12763:GBI_12764	2
GBIG_001716	GBI_12807:GBI_12808	2
GBIG_001751	GBI_12794:GBI_12795:GBI_12796	3
GBIG_001760	GBI_12820:GBI_12821	2
GBIG_001765	GBI_12830:GBI_12831	2
GBIG_001777	GBI_12840:GBI_12841	2
GBIG_001792	GBI_12859:GBI_12860:GBI_12861	3
GBIG_001805	GBI_12843:GBI_12844	2
GBIG_001870	GBI_12900:GBI_12901	2
GBIG_001876	GBI_12913:GBI_12914:GBI_12915:GBI_12916:GBI_12917	5
GBIG_001916	GBI_12998:GBI_13000	2
GBIG_001935	GBI_12983:GBI_12984	2
GBIG_001939	GBI_12990:GBI_12994:GBI_12995	3
GBIG_001959	GBI_13011:GBI_13012	2
GBIG_001996	GBI_13036:GBI_13037:GBI_13038:GBI_13039	4
GBIG_002005	GBI_13047:GBI_13048	2
GBIG_002025	GBI_13056:GBI_13057	2
GBIG_002040	GBI_13077:GBI_13079:GBI_13081:GBI_13082	4
GBIG_002083	GBI_13103:GBI_13105	2
GBIG_002085	GBI_13108:GBI_13109	2
GBIG_002122	GBI_13097:GBI_13098	2
GBIG_002129	GBI_13114:GBI_13116	2
GBIG_002136	GBI_13144:GBI_13145	2
GBIG_002140	GBI_13152:GBI_13154	2
GBIG_002166	GBI_13180:GBI_13181	2
GBIG_002198	GBI_13191:GBI_13192:GBI_13194	3
GBIG_002209	GBI_13214:GBI_13215	2
GBIG_002256	GBI_13248:GBI_13249	2
GBIG_002301	GBI_13235:GBI_13236	2
GBIG_002303	GBI_13243:GBI_13244	2
GBIG_002362	GBI_02887:GBI_02888:GBI_02889:GBI_02890:GBI_02891:GBI_02892	6
GBIG_002370	GBI_02898:GBI_02899	2
GBIG_002398	GBI_02822:GBI_02823	2
GBIG_002409	GBI_02835:GBI_02836:GBI_02837	3
GBIG_002478	GBI_13285:GBI_13286	2
GBIG_002486	GBI_13292:GBI_13293	2
GBIG_002497	GBI_13302:GBI_13303	2
GBIG_002502	GBI_13269:GBI_13270	2
GBIG_002548	GBI_13333:GBI_13334	2
GBIG_002589	GBI_13350:GBI_13351	2
GBIG_002619	GBI_13384:GBI_13385	2
GBIG_002637	GBI_13379:GBI_13380	2
GBIG_002641	GBI_13389:GBI_13390	2
GBIG_002642	GBI_13391:GBI_13392	2
GBIG_002648	GBI_13398:GBI_13399	2
GBIG_002663	GBI_13411:GBI_13415:GBI_13417	3
GBIG_002675	GBI_13422:GBI_13423	2
GBIG_002676	GBI_13424:GBI_13426:GBI_13427	3
GBIG_002682	GBI_13431:GBI_13432:GBI_13433	3
GBIG_002718	GBI_13445:GBI_13446	2
GBIG_002725	GBI_13453:GBI_13454	2
GBIG_002733	GBI_13467:GBI_13471	2
GBIG_002739	GBI_13474:GBI_13475	2
GBIG_002757	GBI_13469:GBI_13470	2
GBIG_002761	GBI_13479:GBI_13480	2
GBIG_002781	GBI_13487:GBI_13488	2
GBIG_002802	GBI_13520:GBI_13521:GBI_13523:GBI_13524	4
GBIG_002809	GBI_13530:GBI_13531:GBI_13532	3
GBIG_002816	GBI_13539:GBI_13540	2
GBIG_002835	GBI_13505:GBI_13506	2
GBIG_002876	GBI_13575:GBI_13576	2
GBIG_002894	GBI_13564:GBI_13566	2
GBIG_002904	GBI_13584:GBI_13585	2
GBIG_002966	GBI_13612:GBI_13614	2
GBIG_002974	GBI_13632:GBI_13633:GBI_13634	3
GBIG_002986	GBI_13642:GBI_13643	2
GBIG_002999	GBI_13675:GBI_13676:GBI_13677	3
GBIG_003019	GBI_13652:GBI_13653	2
GBIG_003083	GBI_13698:GBI_13700	2
GBIG_003089	GBI_13717:GBI_13718	2
GBIG_003093	GBI_13722:GBI_13723	2
GBIG_003099	GBI_13736:GBI_13737	2
GBIG_003157	GBI_02936:GBI_02938:GBI_02939:GBI_02940:GBI_02941	5
GBIG_003172	GBI_02969:GBI_02970:GBI_02971	3
GBIG_003240	GBI_03083:GBI_03084	2
GBIG_003261	GBI_03327:GBI_03328	2
GBIG_003270	GBI_03341:GBI_03342:GBI_03343	3
GBIG_003287	GBI_03359:GBI_03361	2
GBIG_003289	GBI_03363:GBI_03364	2
GBIG_003309	GBI_02987:GBI_02988	2
GBIG_003317	GBI_03006:GBI_03007	2
GBIG_003351	GBI_03063:GBI_03064	2
GBIG_003379	GBI_03331:GBI_03333	2
GBIG_003380	GBI_03335:GBI_03336	2
GBIG_003405	GBI_13792:GBI_13793	2
GBIG_003414	GBI_13804:GBI_13806	2
GBIG_003415	GBI_13807:GBI_13808	2
GBIG_003462	GBI_13820:GBI_13822	2
GBIG_003475	GBI_13818:GBI_13819	2
GBIG_003487	GBI_13855:GBI_13857	2
GBIG_003533	GBI_13870:GBI_13871	2
GBIG_003534	GBI_13873:GBI_13874	2
GBIG_003567	GBI_13944:GBI_13945	2
GBIG_003570	GBI_13948:GBI_13949:GBI_13950:GBI_13951:GBI_13952	5
GBIG_003581	GBI_13920:GBI_13921	2
GBIG_003601	GBI_13972:GBI_13973	2
GBIG_003619	GBI_14004:GBI_14005	2
GBIG_003643	GBI_13985:GBI_13988	2
GBIG_003645	GBI_13992:GBI_13993	2
GBIG_003693	GBI_14024:GBI_14025	2
GBIG_003700	GBI_14035:GBI_14036	2
GBIG_003706	GBI_14042:GBI_14043	2
GBIG_003730	GBI_14083:GBI_14084	2
GBIG_003827	GBI_14161:GBI_14162	2
GBIG_003855	GBI_14171:GBI_14172	2
GBIG_003871	GBI_14179:GBI_14180	2
GBIG_003896	GBI_14175:GBI_14176	2
GBIG_003903	GBI_14197:GBI_14199:GBI_14200	3
GBIG_003938	GBI_03377:GBI_03378	2
GBIG_003943	GBI_03385:GBI_03386	2
GBIG_003949	GBI_03399:GBI_03400	2
GBIG_003953	GBI_03405:GBI_03406	2
GBIG_003985	GBI_03440:GBI_03441	2
GBIG_003986	GBI_03443:GBI_03444	2
GBIG_003992	GBI_03452:GBI_03453	2
GBIG_004003	GBI_03474:GBI_03475	2
GBIG_004013	GBI_03502:GBI_03504	2
GBIG_004050	GBI_03413:GBI_03415	2
GBIG_004061	GBI_03431:GBI_03434:GBI_03435:GBI_03436	4
GBIG_004072	GBI_03462:GBI_03463	2
GBIG_004075	GBI_03467:GBI_03468	2
GBIG_004077	GBI_03472:GBI_03473	2
GBIG_004083	GBI_03483:GBI_03485:GBI_03486:GBI_03487	4
GBIG_004085	GBI_03489:GBI_03490:GBI_03491:GBI_03494	4
GBIG_004092	GBI_03508:GBI_03509	2
GBIG_004096	GBI_03514:GBI_03515	2
GBIG_004119	GBI_14223:GBI_14224	2
GBIG_004122	GBI_14226:GBI_14227	2
GBIG_004177	GBI_14232:GBI_14233	2
GBIG_004187	GBI_14245:GBI_14248	2
GBIG_004201	GBI_14265:GBI_14266	2
GBIG_004223	GBI_14290:GBI_14293:GBI_14294	3
GBIG_004233	GBI_14318:GBI_14319	2
GBIG_004246	GBI_14333:GBI_14334	2
GBIG_004256	GBI_14343:GBI_14344	2
GBIG_004261	GBI_14284:GBI_14286	2
GBIG_004262	GBI_14289:GBI_14291:GBI_14292:GBI_14295:GBI_14297	5
GBIG_004333	GBI_14373:GBI_14376	2
GBIG_004349	GBI_14385:GBI_14386:GBI_14387	3
GBIG_004358	GBI_14401:GBI_14402:GBI_14404	3
GBIG_004369	GBI_14413:GBI_14414	2
GBIG_004371	GBI_14416:GBI_14417	2
GBIG_004374	GBI_14423:GBI_14424	2
GBIG_004378	GBI_14429:GBI_14430	2
GBIG_004382	GBI_14431:GBI_14432	2
GBIG_004393	GBI_14398:GBI_14399:GBI_14400	3
GBIG_004465	GBI_14486:GBI_14487	2
GBIG_004478	GBI_14515:GBI_14516	2
GBIG_004494	GBI_14495:GBI_14496:GBI_14497	3
GBIG_004518	GBI_14563:GBI_14565:GBI_14566	3
GBIG_004595	GBI_14653:GBI_14654	2
GBIG_004621	GBI_14637:GBI_14638:GBI_14639:GBI_14641:GBI_14642	5
GBIG_004642	GBI_14673:GBI_14674	2
GBIG_004665	GBI_14676:GBI_14677	2
GBIG_004674	GBI_14693:GBI_14694:GBI_14695	3
GBIG_004686	GBI_14708:GBI_14709:GBI_14710	3
GBIG_004687	GBI_14711:GBI_14712	2
GBIG_004728	GBI_14722:GBI_14725	2
GBIG_004734	GBI_14739:GBI_14740	2
GBIG_004758	GBI_03542:GBI_03544	2
GBIG_004774	GBI_03580:GBI_03582	2
GBIG_004781	GBI_03593:GBI_03594	2
GBIG_004801	GBI_03620:GBI_03621	2
GBIG_004809	GBI_03632:GBI_03633:GBI_03634	3
GBIG_004826	GBI_03651:GBI_03652	2
GBIG_004843	GBI_03675:GBI_03676	2
GBIG_004881	GBI_03719:GBI_03720	2
GBIG_004888	GBI_03729:GBI_03730	2
GBIG_004889	GBI_03731:GBI_03732	2
GBIG_004891	GBI_03734:GBI_03735	2
GBIG_004917	GBI_03533:GBI_03536	2
GBIG_004925	GBI_03548:GBI_03549:GBI_03551	3
GBIG_004926	GBI_03553:GBI_03554	2
GBIG_004930	GBI_03563:GBI_03564	2
GBIG_004949	GBI_03606:GBI_03607	2
GBIG_004951	GBI_03609:GBI_03610	2
GBIG_004961	GBI_03638:GBI_03639	2
GBIG_004971	GBI_03667:GBI_03669	2
GBIG_004974	GBI_03673:GBI_03674	2
GBIG_004977	GBI_03684:GBI_03685	2
GBIG_004988	GBI_03709:GBI_03710	2
GBIG_004998	GBI_03736:GBI_03737	2
GBIG_004999	GBI_03738:GBI_03739:GBI_03740	3
GBIG_005037	GBI_14783:GBI_14784	2
GBIG_005050	GBI_14760:GBI_14761	2
GBIG_005051	GBI_14762:GBI_14763:GBI_14764:GBI_14765	4
GBIG_005078	GBI_14816:GBI_14819	2
GBIG_005084	GBI_14823:GBI_14825:GBI_14828	3
GBIG_005099	GBI_14797:GBI_14798:GBI_14799	3
GBIG_005120	GBI_14838:GBI_14839	2
GBIG_005127	GBI_14844:GBI_14846	2
GBIG_005132	GBI_14857:GBI_14858:GBI_14859	3
GBIG_005178	GBI_14880:GBI_14881	2
GBIG_005189	GBI_14884:GBI_14886	2
GBIG_005193	GBI_14891:GBI_14893	2
GBIG_005223	GBI_14914:GBI_14915	2
GBIG_005277	GBI_14957:GBI_14958	2
GBIG_005294	GBI_14924:GBI_14925	2
GBIG_005355	GBI_15000:GBI_15001	2
GBIG_005365	GBI_15012:GBI_15013	2
GBIG_005394	GBI_15018:GBI_15019:GBI_15020	3
GBIG_005397	GBI_15023:GBI_15026	2
GBIG_005435	GBI_15021:GBI_15022	2
GBIG_005472	GBI_15082:GBI_15083	2
GBIG_005486	GBI_15101:GBI_15102	2
GBIG_005487	GBI_15103:GBI_15104:GBI_15105	3
GBIG_005500	GBI_15119:GBI_15120	2
GBIG_005534	GBI_15112:GBI_15113:GBI_15114	3
GBIG_005536	GBI_15116:GBI_15117	2
GBIG_005558	GBI_15139:GBI_15140:GBI_15141:GBI_15142:GBI_15143:GBI_15144	6
GBIG_005572	GBI_15125:GBI_15126	2
GBIG_005614	GBI_03817:GBI_03818:GBI_03819:GBI_03820	4
GBIG_005618	GBI_03824:GBI_03826	2
GBIG_005621	GBI_03829:GBI_03830:GBI_03831:GBI_03832:GBI_03833	5
GBIG_005638	GBI_03851:GBI_03852:GBI_03853	3
GBIG_005675	GBI_03904:GBI_03905	2
GBIG_005676	GBI_03906:GBI_03907	2
GBIG_005704	GBI_03768:GBI_03769	2
GBIG_005706	GBI_03771:GBI_03772:GBI_03773	3
GBIG_005725	GBI_03799:GBI_03800	2
GBIG_005729	GBI_03806:GBI_03807	2
GBIG_005750	GBI_03863:GBI_03865	2
GBIG_005777	GBI_15172:GBI_15173	2
GBIG_005794	GBI_15194:GBI_15195	2
GBIG_005845	GBI_15230:GBI_15231	2
GBIG_005853	GBI_15240:GBI_15241	2
GBIG_005862	GBI_15213:GBI_15214:GBI_15215:GBI_15216:GBI_15217:GBI_15218	6
GBIG_005892	GBI_15286:GBI_15288:GBI_15289:GBI_15290	4
GBIG_005893	GBI_15292:GBI_15293	2
GBIG_005903	GBI_15263:GBI_15264:GBI_15265	3
GBIG_005910	GBI_15275:GBI_15276:GBI_15278:GBI_15279:GBI_15280:GBI_15281:GBI_15282	7
GBIG_005933	GBI_15335:GBI_15337	2
GBIG_005942	GBI_15340:GBI_15341	2
GBIG_006013	GBI_15391:GBI_15394	2
GBIG_006038	GBI_15417:GBI_15418:GBI_15419	3
GBIG_006057	GBI_15407:GBI_15409:GBI_15410:GBI_15411	4
GBIG_006062	GBI_15422:GBI_15423	2
GBIG_006090	GBI_15444:GBI_15446	2
GBIG_006129	GBI_15460:GBI_15461:GBI_15463	3
GBIG_006137	GBI_15476:GBI_15477	2
GBIG_006139	GBI_15484:GBI_15486	2
GBIG_006216	GBI_15505:GBI_15506	2
GBIG_006223	GBI_15512:GBI_15513	2
GBIG_006236	GBI_15534:GBI_15535	2
GBIG_006252	GBI_15558:GBI_15559:GBI_15560:GBI_15561	4
GBIG_006254	GBI_15568:GBI_15569	2
GBIG_006270	GBI_15603:GBI_15604	2
GBIG_006289	GBI_15563:GBI_15564:GBI_15566	3
GBIG_006293	GBI_15575:GBI_15576	2
GBIG_006303	GBI_15597:GBI_15598	2
GBIG_006310	GBI_15615:GBI_15616	2
GBIG_006335	GBI_15649:GBI_15650	2
GBIG_006348	GBI_15638:GBI_15639	2
GBIG_006361	GBI_03927:GBI_03928	2
GBIG_006380	GBI_03959:GBI_03960:GBI_03961	3
GBIG_006383	GBI_03963:GBI_03964	2
GBIG_006413	GBI_03994:GBI_03995:GBI_03996	3
GBIG_006415	GBI_03997:GBI_03998	2
GBIG_006434	GBI_04017:GBI_04018	2
GBIG_006450	GBI_04038:GBI_04039	2
GBIG_006455	GBI_04056:GBI_04057:GBI_04065:GBI_04066	4
GBIG_006460	GBI_04070:GBI_04071	2
GBIG_006463	GBI_04072:GBI_04073	2
GBIG_006466	GBI_04076:GBI_04077:GBI_04078	3
GBIG_006489	GBI_03941:GBI_03942	2
GBIG_006492	GBI_03950:GBI_03952	2
GBIG_006506	GBI_03989:GBI_03990	2
GBIG_006524	GBI_04031:GBI_04034	2
GBIG_006529	GBI_04042:GBI_04043	2
GBIG_006549	GBI_04080:GBI_04081	2
GBIG_006565	GBI_15680:GBI_15682:GBI_15683	3
GBIG_006586	GBI_15662:GBI_15664	2
GBIG_006597	GBI_15679:GBI_15681	2
GBIG_006600	GBI_15696:GBI_15697	2
GBIG_006623	GBI_15743:GBI_15745	2
GBIG_006640	GBI_15734:GBI_15735:GBI_15736	3
GBIG_006646	GBI_15741:GBI_15742	2
GBIG_006649	GBI_15747:GBI_15749:GBI_15752:GBI_15753	4
GBIG_006699	GBI_15784:GBI_15785	2
GBIG_006701	GBI_15789:GBI_15790	2
GBIG_006704	GBI_15796:GBI_15797	2
GBIG_006731	GBI_15820:GBI_15821	2
GBIG_006736	GBI_15833:GBI_15834	2
GBIG_006746	GBI_15841:GBI_15842	2
GBIG_006750	GBI_15846:GBI_15847	2
GBIG_006760	GBI_15856:GBI_15857	2
GBIG_006784	GBI_15863:GBI_15864	2
GBIG_006813	GBI_15879:GBI_15880	2
GBIG_006816	GBI_15884:GBI_15885:GBI_15886:GBI_15887:GBI_15888	5
GBIG_006836	GBI_15895:GBI_15896:GBI_15897	3
GBIG_006842	GBI_15900:GBI_15901	2
GBIG_006876	GBI_15911:GBI_15913	2
GBIG_006894	GBI_15928:GBI_15929	2
GBIG_006916	GBI_15946:GBI_15947	2
GBIG_006921	GBI_15960:GBI_15961	2
GBIG_006953	GBI_15966:GBI_15968	2
GBIG_006957	GBI_15973:GBI_15974:GBI_15978	3
GBIG_006963	GBI_15994:GBI_15995	2
GBIG_006979	GBI_16013:GBI_16015	2
GBIG_006992	GBI_16002:GBI_16003:GBI_16005:GBI_16009	4
GBIG_007008	GBI_04091:GBI_04092	2
GBIG_007047	GBI_04138:GBI_04139	2
GBIG_007049	GBI_04144:GBI_04145	2
GBIG_007077	GBI_04191:GBI_04192:GBI_04193	3
GBIG_007104	GBI_04107:GBI_04108	2
GBIG_007119	GBI_04156:GBI_04157	2
GBIG_007120	GBI_04158:GBI_04159	2
GBIG_007165	GBI_16085:GBI_16086	2
GBIG_007172	GBI_16094:GBI_16095	2
GBIG_007174	GBI_16099:GBI_16100	2
GBIG_007176	GBI_16102:GBI_16104:GBI_16105	3
GBIG_007190	GBI_16041:GBI_16043:GBI_16044	3
GBIG_007198	GBI_16060:GBI_16061	2
GBIG_007207	GBI_16068:GBI_16069	2
GBIG_007264	GBI_16138:GBI_16140	2
GBIG_007266	GBI_16142:GBI_16143	2
GBIG_007273	GBI_16160:GBI_16161	2
GBIG_007279	GBI_16165:GBI_16166	2
GBIG_007280	GBI_16168:GBI_16169	2
GBIG_007296	GBI_16147:GBI_16148	2
GBIG_007317	GBI_16182:GBI_16183:GBI_16184:GBI_16185:GBI_16186	5
GBIG_007319	GBI_16189:GBI_16190:GBI_16191	3
GBIG_007320	GBI_16192:GBI_16193	2
GBIG_007356	GBI_16231:GBI_16232	2
GBIG_007370	GBI_16206:GBI_16207	2
GBIG_007382	GBI_16237:GBI_16238	2
GBIG_007397	GBI_16248:GBI_16249:GBI_16250:GBI_16251:GBI_16252	5
GBIG_007402	GBI_16256:GBI_16257	2
GBIG_007434	GBI_16267:GBI_16268	2
GBIG_007446	GBI_16279:GBI_16280	2
GBIG_007497	GBI_16286:GBI_16287	2
GBIG_007498	GBI_16288:GBI_16289:GBI_16290:GBI_16291:GBI_16292	5
GBIG_007530	GBI_16340:GBI_16341	2
GBIG_007532	GBI_16342:GBI_16343	2
GBIG_007564	GBI_16358:GBI_16359	2
GBIG_007566	GBI_16361:GBI_16362	2
GBIG_007568	GBI_16366:GBI_16367	2
GBIG_007584	GBI_04218:GBI_04219:GBI_04220	3
GBIG_007594	GBI_04229:GBI_04230:GBI_04231:GBI_04232:GBI_04233	5
GBIG_007607	GBI_04246:GBI_04247:GBI_04248	3
GBIG_007608	GBI_04249:GBI_04250	2
GBIG_007609	GBI_04251:GBI_04253	2
GBIG_007615	GBI_04259:GBI_04260	2
GBIG_007645	GBI_04321:GBI_04322:GBI_04323	3
GBIG_007648	GBI_04325:GBI_04326	2
GBIG_007659	GBI_04339:GBI_04341	2
GBIG_007661	GBI_04343:GBI_04344	2
GBIG_007672	GBI_04351:GBI_04352	2
GBIG_007707	GBI_04280:GBI_04282:GBI_04283	3
GBIG_007736	GBI_04349:GBI_04350	2
GBIG_007759	GBI_16375:GBI_16376	2
GBIG_007797	GBI_16396:GBI_16397:GBI_16398	3
GBIG_007800	GBI_16404:GBI_16405	2
GBIG_007802	GBI_16409:GBI_16410:GBI_16411:GBI_16414	4
GBIG_007822	GBI_16462:GBI_16464	2
GBIG_007853	GBI_16502:GBI_16503	2
GBIG_007858	GBI_16469:GBI_16470	2
GBIG_007865	GBI_16481:GBI_16482	2
GBIG_007872	GBI_16492:GBI_16493	2
GBIG_007904	GBI_16509:GBI_16510	2
GBIG_007918	GBI_16530:GBI_16534	2
GBIG_007919	GBI_16535:GBI_16536	2
GBIG_007974	GBI_16568:GBI_16570	2
GBIG_007987	GBI_16592:GBI_16594	2
GBIG_008027	GBI_16636:GBI_16637	2
GBIG_008035	GBI_16603:GBI_16604	2
GBIG_008045	GBI_16616:GBI_16617	2
GBIG_008074	GBI_16650:GBI_16651	2
GBIG_008099	GBI_16656:GBI_16657	2
GBIG_008115	GBI_16683:GBI_16684:GBI_16686	3
GBIG_008141	GBI_16671:GBI_16672:GBI_16673:GBI_16674	4
GBIG_008144	GBI_16677:GBI_16678:GBI_16679	3
GBIG_008180	GBI_16709:GBI_16711	2
GBIG_008203	GBI_16808:GBI_16809	2
GBIG_008204	GBI_16810:GBI_16812	2
GBIG_008264	GBI_00340:GBI_00341:GBI_00343:GBI_00344	4
GBIG_008288	GBI_00355:GBI_00356	2
GBIG_008332	GBI_00408:GBI_00409	2
GBIG_008376	GBI_00468:GBI_00469	2
GBIG_008405	GBI_00504:GBI_00506	2
GBIG_008425	GBI_00533:GBI_00534	2
GBIG_008441	GBI_00541:GBI_00542	2
GBIG_008479	GBI_00281:GBI_00284	2
GBIG_008482	GBI_00289:GBI_00290	2
GBIG_008498	GBI_00332:GBI_00333:GBI_00335	3
GBIG_008519	GBI_00378:GBI_00379	2
GBIG_008545	GBI_00456:GBI_00457	2
GBIG_008569	GBI_00511:GBI_00512	2
GBIG_008593	GBI_00566:GBI_00567	2
GBIG_008594	GBI_00570:GBI_00571	2
GBIG_008595	GBI_00575:GBI_00576	2
GBIG_008603	GBI_04365:GBI_04366	2
GBIG_008607	GBI_04373:GBI_04375	2
GBIG_008609	GBI_04376:GBI_04377	2
GBIG_008644	GBI_04423:GBI_04424	2
GBIG_008645	GBI_04425:GBI_04426:GBI_04427	3
GBIG_008651	GBI_04434:GBI_04438:GBI_04439:GBI_04440	4
GBIG_008661	GBI_04453:GBI_04454	2
GBIG_008710	GBI_04395:GBI_04396	2
GBIG_008726	GBI_04444:GBI_04445	2
GBIG_008764	GBI_16826:GBI_16827:GBI_16828	3
GBIG_008775	GBI_16833:GBI_16835:GBI_16836	3
GBIG_008795	GBI_16840:GBI_16841	2
GBIG_008821	GBI_16870:GBI_16871	2
GBIG_008840	GBI_16852:GBI_16853	2
GBIG_008841	GBI_16857:GBI_16859:GBI_16860	3
GBIG_008850	GBI_16878:GBI_16879	2
GBIG_008902	GBI_16904:GBI_16905:GBI_16906	3
GBIG_008906	GBI_16900:GBI_16901	2
GBIG_008918	GBI_16910:GBI_16911	2
GBIG_008948	GBI_16920:GBI_16921	2
GBIG_008951	GBI_16926:GBI_16927:GBI_16929	3
GBIG_008970	GBI_16979:GBI_16980	2
GBIG_008992	GBI_16988:GBI_16989	2
GBIG_008995	GBI_16994:GBI_16995:GBI_16996	3
GBIG_008999	GBI_17000:GBI_17002	2
GBIG_009027	GBI_17018:GBI_17019	2
GBIG_009028	GBI_17008:GBI_17009:GBI_17010:GBI_17012	4
GBIG_009091	GBI_04542:GBI_04544	2
GBIG_009096	GBI_04551:GBI_04552	2
GBIG_009117	GBI_04582:GBI_04584	2
GBIG_009130	GBI_04605:GBI_04606:GBI_04607	3
GBIG_009136	GBI_04613:GBI_04614	2
GBIG_009140	GBI_04617:GBI_04618:GBI_04619:GBI_04620	4
GBIG_009178	GBI_04509:GBI_04510:GBI_04511	3
GBIG_009188	GBI_04520:GBI_04521	2
GBIG_009194	GBI_04538:GBI_04539	2
GBIG_009204	GBI_04588:GBI_04589	2
GBIG_009213	GBI_04611:GBI_04612	2
GBIG_009243	GBI_17031:GBI_17032	2
GBIG_009246	GBI_17035:GBI_17036	2
GBIG_009247	GBI_17037:GBI_17038	2
GBIG_009276	GBI_17047:GBI_17048	2
GBIG_009278	GBI_17050:GBI_17051	2
GBIG_009329	GBI_17073:GBI_17074:GBI_17075	3
GBIG_009469	GBI_17188:GBI_17189	2
GBIG_009489	GBI_17193:GBI_17195	2
GBIG_009544	GBI_17242:GBI_17243	2
GBIG_009557	GBI_17244:GBI_17245	2
GBIG_009562	GBI_17253:GBI_17254	2
GBIG_009588	GBI_04649:GBI_04650	2
GBIG_009591	GBI_04655:GBI_04657	2
GBIG_009627	GBI_04716:GBI_04717	2
GBIG_009682	GBI_04646:GBI_04647	2
GBIG_009684	GBI_04651:GBI_04652	2
GBIG_009685	GBI_04658:GBI_04660	2
GBIG_009696	GBI_04684:GBI_04685	2
GBIG_009705	GBI_04705:GBI_04706	2
GBIG_009714	GBI_04724:GBI_04725	2
GBIG_009756	GBI_17277:GBI_17278	2
GBIG_009773	GBI_17286:GBI_17287	2
GBIG_009778	GBI_17265:GBI_17266:GBI_17267	3
GBIG_009804	GBI_17304:GBI_17305	2
GBIG_009807	GBI_17307:GBI_17308	2
GBIG_009842	GBI_17323:GBI_17324	2
GBIG_009853	GBI_17338:GBI_17339	2
GBIG_009860	GBI_17315:GBI_17316:GBI_17317	3
GBIG_009861	GBI_17319:GBI_17320	2
GBIG_009868	GBI_17333:GBI_17334	2
GBIG_009944	GBI_17393:GBI_17394	2
GBIG_009952	GBI_17381:GBI_17382	2
GBIG_009956	GBI_17387:GBI_17388	2
GBIG_009992	GBI_17407:GBI_17410	2
GBIG_010008	GBI_17432:GBI_17433	2
GBIG_010026	GBI_17461:GBI_17462	2
GBIG_010029	GBI_17423:GBI_17424	2
GBIG_010032	GBI_17428:GBI_17429:GBI_17431	3
GBIG_010033	GBI_17434:GBI_17435	2
GBIG_010037	GBI_17437:GBI_17438	2
GBIG_010040	GBI_17442:GBI_17443:GBI_17444	3
GBIG_010061	GBI_17477:GBI_17483	2
GBIG_010064	GBI_17472:GBI_17473	2
GBIG_010087	GBI_17495:GBI_17496:GBI_17497	3
GBIG_010116	GBI_04771:GBI_04773	2
GBIG_010122	GBI_04787:GBI_04788	2
GBIG_010136	GBI_04813:GBI_04816	2
GBIG_010140	GBI_04825:GBI_04826:GBI_04827	3
GBIG_010141	GBI_04828:GBI_04829:GBI_04830	3
GBIG_010146	GBI_04834:GBI_04836	2
GBIG_010149	GBI_04837:GBI_04838	2
GBIG_010156	GBI_04844:GBI_04845	2
GBIG_010177	GBI_04764:GBI_04765	2
GBIG_010191	GBI_04814:GBI_04815:GBI_04817	3
GBIG_010208	GBI_17509:GBI_17510	2
GBIG_010230	GBI_17534:GBI_17535:GBI_17536	3
GBIG_010241	GBI_17548:GBI_17550	2
GBIG_010243	GBI_17498:GBI_17499	2
GBIG_010265	GBI_17551:GBI_17552	2
GBIG_010320	GBI_17588:GBI_17589	2
GBIG_010350	GBI_17602:GBI_17603:GBI_17604	3
GBIG_010379	GBI_17621:GBI_17622	2
GBIG_010381	GBI_17624:GBI_17625	2
GBIG_010421	GBI_17646:GBI_17649:GBI_17650	3
GBIG_010434	GBI_17655:GBI_17656	2
GBIG_010456	GBI_17660:GBI_17666	2
GBIG_010509	GBI_17676:GBI_17677:GBI_17678	3
GBIG_010510	GBI_17679:GBI_17680	2
GBIG_010593	GBI_04887:GBI_04888	2
GBIG_010597	GBI_04890:GBI_04891	2
GBIG_010635	GBI_04949:GBI_04950	2
GBIG_010673	GBI_04894:GBI_04896	2
GBIG_010685	GBI_04927:GBI_04928	2
GBIG_010686	GBI_04932:GBI_04933:GBI_04934	3
GBIG_010693	GBI_04944:GBI_04945:GBI_04946	3
GBIG_010707	GBI_05065:GBI_05066:GBI_05068	3
GBIG_010731	GBI_17754:GBI_17755	2
GBIG_010732	GBI_17756:GBI_17757	2
GBIG_010742	GBI_17770:GBI_17771	2
GBIG_010755	GBI_17777:GBI_17778	2
GBIG_010876	GBI_17846:GBI_17847:GBI_17848	3
GBIG_010900	GBI_17860:GBI_17861	2
GBIG_010932	GBI_17880:GBI_17881:GBI_17882	3
GBIG_010968	GBI_17887:GBI_17888:GBI_17889	3
GBIG_010973	GBI_17897:GBI_17899	2
GBIG_011006	GBI_17921:GBI_17922	2
GBIG_011103	GBI_05175:GBI_05176:GBI_05177	3
GBIG_011108	GBI_05193:GBI_05194	2
GBIG_011143	GBI_05238:GBI_05239:GBI_05240	3
GBIG_011149	GBI_05083:GBI_05084	2
GBIG_011167	GBI_05111:GBI_05112:GBI_05113:GBI_05114	4
GBIG_011196	GBI_05151:GBI_05152	2
GBIG_011230	GBI_17971:GBI_17972:GBI_17973	3
GBIG_011241	GBI_17959:GBI_17960:GBI_17961	3
GBIG_011281	GBI_17982:GBI_17984	2
GBIG_011288	GBI_17993:GBI_17994	2
GBIG_011339	GBI_18054:GBI_18055	2
GBIG_011348	GBI_18029:GBI_18030	2
GBIG_011349	GBI_18031:GBI_18033	2
GBIG_011354	GBI_18044:GBI_18045	2
GBIG_011358	GBI_18047:GBI_18048:GBI_18049	3
GBIG_011389	GBI_18083:GBI_18084	2
GBIG_011397	GBI_18065:GBI_18066	2
GBIG_011407	GBI_18099:GBI_18100	2
GBIG_011409	GBI_18109:GBI_18113	2
GBIG_011411	GBI_18114:GBI_18115	2
GBIG_011425	GBI_18095:GBI_18096:GBI_18097:GBI_18098	4
GBIG_011427	GBI_18102:GBI_18103:GBI_18104	3
GBIG_011431	GBI_18117:GBI_18118	2
GBIG_011442	GBI_18136:GBI_18138	2
GBIG_011486	GBI_18166:GBI_18167	2
GBIG_011494	GBI_18172:GBI_18173	2
GBIG_011498	GBI_18179:GBI_18180	2
GBIG_011532	GBI_18206:GBI_18207	2
GBIG_011538	GBI_18195:GBI_18196	2
GBIG_011541	GBI_18199:GBI_18200:GBI_18202	3
GBIG_011544	GBI_18204:GBI_18205	2
GBIG_011563	GBI_18214:GBI_18215	2
GBIG_011567	GBI_18218:GBI_18219	2
GBIG_011592	GBI_18230:GBI_18231:GBI_18232	3
GBIG_011616	GBI_18272:GBI_18273	2
GBIG_011617	GBI_18274:GBI_18275	2
GBIG_011668	GBI_05264:GBI_05266	2
GBIG_011675	GBI_05280:GBI_05281	2
GBIG_011678	GBI_05287:GBI_05288:GBI_05289	3
GBIG_011687	GBI_05299:GBI_05300	2
GBIG_011690	GBI_05301:GBI_05302	2
GBIG_011725	GBI_05344:GBI_05345	2
GBIG_011735	GBI_05245:GBI_05246:GBI_05248	3
GBIG_011752	GBI_05272:GBI_05273	2
GBIG_011753	GBI_05277:GBI_05278	2
GBIG_011779	GBI_05348:GBI_05349	2
GBIG_011837	GBI_18322:GBI_18323	2
GBIG_011843	GBI_18306:GBI_18307	2
GBIG_011895	GBI_18351:GBI_18352:GBI_18356	3
GBIG_011928	GBI_18374:GBI_18375:GBI_18376	3
GBIG_011930	GBI_18377:GBI_18378:GBI_18379	3
GBIG_011943	GBI_18382:GBI_18383	2
GBIG_011982	GBI_18401:GBI_18402	2
GBIG_011986	GBI_18407:GBI_18408:GBI_18409	3
GBIG_012033	GBI_18450:GBI_18452	2
GBIG_012039	GBI_18462:GBI_18463	2
GBIG_012049	GBI_18472:GBI_18473	2
GBIG_012061	GBI_18436:GBI_18437	2
GBIG_012062	GBI_18440:GBI_18441	2
GBIG_012072	GBI_18459:GBI_18460	2
GBIG_012114	GBI_05403:GBI_05404	2
GBIG_012116	GBI_05413:GBI_05415	2
GBIG_012132	GBI_05438:GBI_05439	2
GBIG_012136	GBI_05443:GBI_05444:GBI_05445	3
GBIG_012155	GBI_05469:GBI_05470	2
GBIG_012157	GBI_05473:GBI_05474:GBI_05475:GBI_05476:GBI_05477	5
GBIG_012170	GBI_05372:GBI_05374	2
GBIG_012178	GBI_05407:GBI_05408	2
GBIG_012180	GBI_05417:GBI_05418	2
GBIG_012183	GBI_05427:GBI_05428	2
GBIG_012201	GBI_05486:GBI_05487:GBI_05488	3
GBIG_012236	GBI_18494:GBI_18496	2
GBIG_012262	GBI_18519:GBI_18520	2
GBIG_012271	GBI_18510:GBI_18511	2
GBIG_012308	GBI_18534:GBI_18535:GBI_18536	3
GBIG_012310	GBI_18545:GBI_18546	2
GBIG_012352	GBI_18562:GBI_18563:GBI_18564	3
GBIG_012354	GBI_18567:GBI_18571	2
GBIG_012359	GBI_18578:GBI_18579	2
GBIG_012400	GBI_18622:GBI_18623	2
GBIG_012417	GBI_18625:GBI_18626	2
GBIG_012491	GBI_18667:GBI_18668	2
GBIG_012546	GBI_05549:GBI_05554:GBI_05555	3
GBIG_012549	GBI_05556:GBI_05557:GBI_05559	3
GBIG_012552	GBI_05567:GBI_05568	2
GBIG_012571	GBI_05586:GBI_05587	2
GBIG_012592	GBI_05524:GBI_05525	2
GBIG_012596	GBI_05535:GBI_05536	2
GBIG_012613	GBI_05581:GBI_05582:GBI_05583:GBI_05584	4
GBIG_012650	GBI_18683:GBI_18684	2
GBIG_012711	GBI_18710:GBI_18711	2
GBIG_012717	GBI_18712:GBI_18715	2
GBIG_012718	GBI_18713:GBI_18717	2
GBIG_012772	GBI_18829:GBI_18830	2
GBIG_012799	GBI_18845:GBI_18846	2
GBIG_012811	GBI_18855:GBI_18856	2
GBIG_012831	GBI_18861:GBI_18862:GBI_18863:GBI_18864	4
GBIG_012844	GBI_05598:GBI_05599	2
GBIG_012848	GBI_05605:GBI_05607:GBI_05608	3
GBIG_012854	GBI_05617:GBI_05618	2
GBIG_012867	GBI_05639:GBI_05640	2
GBIG_012902	GBI_05703:GBI_05704:GBI_05705:GBI_05706:GBI_05707	5
GBIG_012918	GBI_05738:GBI_05739	2
GBIG_012928	GBI_05749:GBI_05750:GBI_05751:GBI_05752:GBI_05753	5
GBIG_012930	GBI_05754:GBI_05755	2
GBIG_012931	GBI_05756:GBI_05757:GBI_05758	3
GBIG_012939	GBI_05773:GBI_05774	2
GBIG_012957	GBI_05624:GBI_05625	2
GBIG_012958	GBI_05626:GBI_05628:GBI_05629:GBI_05630:GBI_05631	5
GBIG_012970	GBI_05658:GBI_05659	2
GBIG_012979	GBI_05676:GBI_05677	2
GBIG_012993	GBI_05717:GBI_05719	2
GBIG_013001	GBI_05726:GBI_05727:GBI_05728	3
GBIG_013017	GBI_05777:GBI_05779	2
GBIG_013025	GBI_18881:GBI_18882	2
GBIG_013095	GBI_18925:GBI_18926	2
GBIG_013106	GBI_18939:GBI_18940:GBI_18942	3
GBIG_013112	GBI_18956:GBI_18957	2
GBIG_013113	GBI_18958:GBI_18959	2
GBIG_013120	GBI_18932:GBI_18933	2
GBIG_013129	GBI_18954:GBI_18955	2
GBIG_013211	GBI_19013:GBI_19014	2
GBIG_013212	GBI_19015:GBI_19016	2
GBIG_013214	GBI_19018:GBI_19019	2
GBIG_013216	GBI_19000:GBI_19001	2
GBIG_013242	GBI_19022:GBI_19023:GBI_19024:GBI_19026:GBI_19028:GBI_19029:GBI_19030:GBI_19031:GBI_19032:GBI_19033:GBI_19034	11
GBIG_013263	GBI_19056:GBI_19057	2
GBIG_013335	GBI_00590:GBI_00591	2
GBIG_013376	GBI_00644:GBI_00645	2
GBIG_013380	GBI_00648:GBI_00651	2
GBIG_013420	GBI_00726:GBI_00727:GBI_00728	3
GBIG_013424	GBI_00736:GBI_00738:GBI_00746	3
GBIG_013433	GBI_00743:GBI_00744	2
GBIG_013453	GBI_00769:GBI_00770	2
GBIG_013473	GBI_00789:GBI_00790	2
GBIG_013484	GBI_00797:GBI_00798:GBI_00800:GBI_00802:GBI_00803:GBI_00804	6
GBIG_013490	GBI_00810:GBI_00811	2
GBIG_013492	GBI_00812:GBI_00813	2
GBIG_013532	GBI_00882:GBI_00883:GBI_00884	3
GBIG_013554	GBI_00604:GBI_00606	2
GBIG_013555	GBI_00609:GBI_00611	2
GBIG_013576	GBI_00667:GBI_00668	2
GBIG_013583	GBI_00679:GBI_00680:GBI_00681:GBI_00682:GBI_00683:GBI_00684:GBI_00685	7
GBIG_013587	GBI_00692:GBI_00694	2
GBIG_013590	GBI_00701:GBI_00703	2
GBIG_013595	GBI_00710:GBI_00712	2
GBIG_013598	GBI_00716:GBI_00717:GBI_00718	3
GBIG_013616	GBI_00749:GBI_00750	2
GBIG_013627	GBI_00783:GBI_00786:GBI_00787	3
GBIG_013646	GBI_00829:GBI_00830	2
GBIG_013648	GBI_00832:GBI_00834	2
GBIG_013651	GBI_00839:GBI_00840	2
GBIG_013655	GBI_00843:GBI_00844	2
GBIG_013681	GBI_05800:GBI_05801	2
GBIG_013685	GBI_05808:GBI_05809:GBI_05810	3
GBIG_013698	GBI_05825:GBI_05826	2
GBIG_013734	GBI_05899:GBI_05903	2
GBIG_013746	GBI_05915:GBI_05916:GBI_05917	3
GBIG_013756	GBI_05781:GBI_05784	2
GBIG_013758	GBI_05786:GBI_05788	2
GBIG_013766	GBI_05805:GBI_05807	2
GBIG_013767	GBI_05815:GBI_05816	2
GBIG_013797	GBI_05881:GBI_05882	2
GBIG_013802	GBI_05902:GBI_05904	2
GBIG_013816	GBI_19082:GBI_19083	2
GBIG_013817	GBI_19084:GBI_19086:GBI_19087:GBI_19088	4
GBIG_013851	GBI_19103:GBI_19104	2
GBIG_013867	GBI_19114:GBI_19118	2
GBIG_013893	GBI_19127:GBI_19128	2
GBIG_013951	GBI_19148:GBI_19149	2
GBIG_013963	GBI_19156:GBI_19157:GBI_19158	3
GBIG_013964	GBI_19163:GBI_19164	2
GBIG_013980	GBI_19165:GBI_19166	2
GBIG_014000	GBI_19303:GBI_19304:GBI_19307	3
GBIG_014038	GBI_05970:GBI_05972	2
GBIG_014040	GBI_05979:GBI_05980	2
GBIG_014068	GBI_06024:GBI_06026	2
GBIG_014078	GBI_06037:GBI_06038	2
GBIG_014081	GBI_06042:GBI_06043	2
GBIG_014099	GBI_05946:GBI_05947:GBI_05948	3
GBIG_014113	GBI_05974:GBI_05975:GBI_05976	3
GBIG_014121	GBI_05991:GBI_05992	2
GBIG_014122	GBI_05993:GBI_05999	2
GBIG_014127	GBI_06009:GBI_06010:GBI_06011:GBI_06013	4
GBIG_014147	GBI_19316:GBI_19318	2
GBIG_014217	GBI_19354:GBI_19355	2
GBIG_014219	GBI_19350:GBI_19351	2
GBIG_014242	GBI_19360:GBI_19361:GBI_19362:GBI_19364:GBI_19366:GBI_19367	6
GBIG_014259	GBI_19381:GBI_19382	2
GBIG_014309	GBI_19407:GBI_19408	2
GBIG_014331	GBI_19422:GBI_19423	2
GBIG_014339	GBI_19425:GBI_19426:GBI_19427:GBI_19428:GBI_19429	5
GBIG_014364	GBI_19451:GBI_19452	2
GBIG_014391	GBI_06065:GBI_06066:GBI_06067	3
GBIG_014423	GBI_06123:GBI_06124	2
GBIG_014455	GBI_06165:GBI_06167:GBI_06169:GBI_06170	4
GBIG_014462	GBI_06173:GBI_06174	2
GBIG_014471	GBI_06184:GBI_06186	2
GBIG_014489	GBI_06092:GBI_06093	2
GBIG_014497	GBI_06105:GBI_06106	2
GBIG_014551	GBI_19469:GBI_19470	2
GBIG_014559	GBI_19464:GBI_19465	2
GBIG_014560	GBI_19466:GBI_19468	2
GBIG_014607	GBI_19490:GBI_19491:GBI_19492	3
GBIG_014636	GBI_19508:GBI_19510	2
GBIG_014645	GBI_19520:GBI_19521	2
GBIG_014656	GBI_19525:GBI_19526	2
GBIG_014659	GBI_19527:GBI_19528	2
GBIG_014665	GBI_19529:GBI_19530	2
GBIG_014668	GBI_19532:GBI_19534	2
GBIG_014700	GBI_19549:GBI_19550	2
GBIG_014732	GBI_19576:GBI_19577	2
GBIG_014733	GBI_19578:GBI_19579	2
GBIG_014739	GBI_19588:GBI_19589	2
GBIG_014788	GBI_06241:GBI_06242	2
GBIG_014795	GBI_06271:GBI_06273	2
GBIG_014802	GBI_06275:GBI_06276	2
GBIG_014815	GBI_06292:GBI_06293	2
GBIG_014846	GBI_06347:GBI_06348	2
GBIG_014893	GBI_06508:GBI_06509	2
GBIG_014907	GBI_06199:GBI_06200	2
GBIG_014909	GBI_06212:GBI_06213	2
GBIG_014919	GBI_06230:GBI_06231:GBI_06232	3
GBIG_014937	GBI_06304:GBI_06306	2
GBIG_014938	GBI_06307:GBI_06308:GBI_06309	3
GBIG_014942	GBI_06314:GBI_06315	2
GBIG_014943	GBI_06316:GBI_06317	2
GBIG_014944	GBI_06318:GBI_06319	2
GBIG_014956	GBI_06335:GBI_06336	2
GBIG_014963	GBI_06351:GBI_06352	2
GBIG_015002	GBI_19604:GBI_19605	2
GBIG_015071	GBI_19684:GBI_19685	2
GBIG_015092	GBI_19722:GBI_19727:GBI_19728:GBI_19729	4
GBIG_015106	GBI_19773:GBI_19774	2
GBIG_015165	GBI_19803:GBI_19804	2
GBIG_015293	GBI_06553:GBI_06554	2
GBIG_015302	GBI_06567:GBI_06568	2
GBIG_015316	GBI_06598:GBI_06599:GBI_06600	3
GBIG_015323	GBI_06612:GBI_06613	2
GBIG_015362	GBI_19848:GBI_19849	2
GBIG_015384	GBI_19852:GBI_19853	2
GBIG_015385	GBI_19854:GBI_19856	2
GBIG_015387	GBI_19862:GBI_19866	2
GBIG_015428	GBI_19880:GBI_19881:GBI_19883	3
GBIG_015466	GBI_19900:GBI_19901:GBI_19902	3
GBIG_015494	GBI_19923:GBI_19924	2
GBIG_015496	GBI_19926:GBI_19927	2
GBIG_015528	GBI_19935:GBI_19937	2
GBIG_015550	GBI_19952:GBI_19953	2
GBIG_015559	GBI_19963:GBI_19964	2
GBIG_015584	GBI_06638:GBI_06640	2
GBIG_015588	GBI_06646:GBI_06647	2
GBIG_015590	GBI_06648:GBI_06649:GBI_06650	3
GBIG_015597	GBI_06662:GBI_06663	2
GBIG_015684	GBI_06671:GBI_06672:GBI_06673	3
GBIG_015705	GBI_06679:GBI_06680	2
GBIG_015706	GBI_06682:GBI_06683	2
GBIG_015709	GBI_06687:GBI_06688	2
GBIG_015712	GBI_06693:GBI_06694:GBI_06695	3
GBIG_015713	GBI_06696:GBI_06697	2
GBIG_015722	GBI_06709:GBI_06710	2
GBIG_015757	GBI_06769:GBI_06770	2
GBIG_015778	GBI_19968:GBI_19969	2
GBIG_015797	GBI_19980:GBI_19982	2
GBIG_015820	GBI_19996:GBI_19997:GBI_19999:GBI_20000	4
GBIG_015851	GBI_20006:GBI_20007:GBI_20009	3
GBIG_015868	GBI_20018:GBI_20019	2
GBIG_015927	GBI_20061:GBI_20085:GBI_20110:GBI_20117:GBI_20118:GBI_20119	6
GBIG_015968	GBI_20127:GBI_20128	2
GBIG_015987	GBI_06787:GBI_06788	2
GBIG_016001	GBI_06817:GBI_06818:GBI_06819	3
GBIG_016003	GBI_06820:GBI_06821:GBI_06822	3
GBIG_016014	GBI_06849:GBI_06850	2
GBIG_016053	GBI_06795:GBI_06796	2
GBIG_016059	GBI_06810:GBI_06811	2
GBIG_016067	GBI_06828:GBI_06829:GBI_06831	3
GBIG_016075	GBI_06843:GBI_06844	2
GBIG_016078	GBI_06851:GBI_06853	2
GBIG_016079	GBI_06856:GBI_06857	2
GBIG_016080	GBI_06858:GBI_06859	2
GBIG_016089	GBI_06878:GBI_06879	2
GBIG_016090	GBI_06883:GBI_06884	2
GBIG_016097	GBI_20142:GBI_20143	2
GBIG_016101	GBI_20149:GBI_20150	2
GBIG_016106	GBI_20158:GBI_20160	2
GBIG_016216	GBI_20227:GBI_20228	2
GBIG_016230	GBI_20236:GBI_20237	2
GBIG_016236	GBI_20243:GBI_20244	2
GBIG_016272	GBI_20256:GBI_20257	2
GBIG_016299	GBI_06905:GBI_06906	2
GBIG_016336	GBI_06952:GBI_06953	2
GBIG_016339	GBI_06957:GBI_06958:GBI_06959:GBI_06960	4
GBIG_016371	GBI_06908:GBI_06909:GBI_06911	3
GBIG_016422	GBI_20275:GBI_20276	2
GBIG_016471	GBI_20310:GBI_20311	2
GBIG_016490	GBI_20321:GBI_20322:GBI_20323	3
GBIG_016509	GBI_20325:GBI_20327:GBI_20328	3
GBIG_016554	GBI_20342:GBI_20343	2
GBIG_016563	GBI_06989:GBI_06991	2
GBIG_016566	GBI_06998:GBI_06999	2
GBIG_016598	GBI_07033:GBI_07034	2
GBIG_016617	GBI_07060:GBI_07061	2
GBIG_016620	GBI_07062:GBI_07063:GBI_07064	3
GBIG_016655	GBI_06992:GBI_06993	2
GBIG_016699	GBI_07083:GBI_07084	2
GBIG_016702	GBI_07089:GBI_07094:GBI_07095	3
GBIG_016733	GBI_20355:GBI_20356:GBI_20357:GBI_20358	4
GBIG_016766	GBI_20377:GBI_20378	2
GBIG_016845	GBI_20397:GBI_20398	2
GBIG_016862	GBI_20401:GBI_20402	2
GBIG_016884	GBI_07111:GBI_07112:GBI_07113:GBI_07114	4
GBIG_016889	GBI_07118:GBI_07119:GBI_07120	3
GBIG_016904	GBI_07131:GBI_07132	2
GBIG_016943	GBI_07140:GBI_07142	2
GBIG_016948	GBI_07154:GBI_07156	2
GBIG_016959	GBI_07168:GBI_07169	2
GBIG_016963	GBI_07174:GBI_07175	2
GBIG_016978	GBI_20407:GBI_20408:GBI_20409:GBI_20410	4
GBIG_017007	GBI_20425:GBI_20426	2
GBIG_017011	GBI_20428:GBI_20429	2
GBIG_017069	GBI_20454:GBI_20455	2
GBIG_017089	GBI_20461:GBI_20467:GBI_20470:GBI_20471	4
GBIG_017138	GBI_20487:GBI_20488	2
GBIG_017162	GBI_00900:GBI_00901	2
GBIG_017170	GBI_00921:GBI_00922	2
GBIG_017172	GBI_00924:GBI_00925	2
GBIG_017178	GBI_00929:GBI_00930	2
GBIG_017195	GBI_00948:GBI_00949:GBI_00950:GBI_00951	4
GBIG_017232	GBI_00993:GBI_00994	2
GBIG_017239	GBI_00999:GBI_01000:GBI_01001	3
GBIG_017267	GBI_01041:GBI_01042	2
GBIG_017290	GBI_00906:GBI_00908	2
GBIG_017336	GBI_01004:GBI_01006:GBI_01008	3
GBIG_017338	GBI_01010:GBI_01011	2
GBIG_017343	GBI_01016:GBI_01017:GBI_01018	3
GBIG_017358	GBI_01043:GBI_01044:GBI_01045:GBI_01046:GBI_01047	5
GBIG_017363	GBI_01078:GBI_01081:GBI_01082	3
GBIG_017369	GBI_07184:GBI_07185	2
GBIG_017392	GBI_07226:GBI_07227	2
GBIG_017403	GBI_07239:GBI_07240:GBI_07241	3
GBIG_017408	GBI_07252:GBI_07254	2
GBIG_017459	GBI_07216:GBI_07217:GBI_07220	3
GBIG_017462	GBI_07231:GBI_07232:GBI_07250	3
GBIG_017470	GBI_07260:GBI_07261	2
GBIG_017478	GBI_07272:GBI_07273	2
GBIG_017501	GBI_20500:GBI_20502	2
GBIG_017519	GBI_20507:GBI_20508	2
GBIG_017544	GBI_20515:GBI_20520:GBI_20522	3
GBIG_017569	GBI_20531:GBI_20532	2
GBIG_017592	GBI_20543:GBI_20544:GBI_20545	3
GBIG_017620	GBI_20551:GBI_20552:GBI_20553	3
GBIG_017682	GBI_07341:GBI_07342:GBI_07343	3
GBIG_017683	GBI_07344:GBI_07345:GBI_07346	3
GBIG_017704	GBI_07373:GBI_07374	2
GBIG_017760	GBI_07328:GBI_07329	2
GBIG_017762	GBI_07335:GBI_07336	2
GBIG_017768	GBI_07351:GBI_07352	2
GBIG_017777	GBI_07365:GBI_07370	2
GBIG_017800	GBI_20556:GBI_20558	2
GBIG_017859	GBI_20576:GBI_20577	2
GBIG_017861	GBI_20581:GBI_20582	2
GBIG_017899	GBI_20588:GBI_20589	2
GBIG_017960	GBI_07445:GBI_07447	2
GBIG_017962	GBI_07451:GBI_07453	2
GBIG_017968	GBI_07462:GBI_07463	2
GBIG_017970	GBI_07465:GBI_07466	2
GBIG_017981	GBI_07485:GBI_07486:GBI_07487	3
GBIG_017991	GBI_07504:GBI_07505	2
GBIG_017995	GBI_07416:GBI_07418	2
GBIG_018021	GBI_07501:GBI_07502	2
GBIG_018036	GBI_20612:GBI_20613	2
GBIG_018052	GBI_20615:GBI_20616	2
GBIG_018053	GBI_20617:GBI_20618	2
GBIG_018162	GBI_20640:GBI_20641	2
GBIG_018180	GBI_20653:GBI_20654	2
GBIG_018213	GBI_07543:GBI_07545	2
GBIG_018229	GBI_07557:GBI_07558	2
GBIG_018239	GBI_07575:GBI_07576	2
GBIG_018256	GBI_07602:GBI_07603	2
GBIG_018275	GBI_07517:GBI_07520:GBI_07521:GBI_07522:GBI_07524	5
GBIG_018277	GBI_07526:GBI_07530	2
GBIG_018298	GBI_07579:GBI_07582:GBI_07583	3
GBIG_018309	GBI_07607:GBI_07608	2
GBIG_018326	GBI_20658:GBI_20659	2
GBIG_018393	GBI_20685:GBI_20686	2
GBIG_018411	GBI_20687:GBI_20688:GBI_20689	3
GBIG_018446	GBI_07620:GBI_07622:GBI_07623:GBI_07624:GBI_07625:GBI_07627	6
GBIG_018484	GBI_07681:GBI_07682	2
GBIG_018499	GBI_07695:GBI_07696	2
GBIG_018537	GBI_07636:GBI_07638	2
GBIG_018540	GBI_07642:GBI_07643	2
GBIG_018544	GBI_07652:GBI_07653	2
GBIG_018550	GBI_07664:GBI_07665	2
GBIG_018585	GBI_07722:GBI_07724	2
GBIG_018627	GBI_20709:GBI_20710	2
GBIG_018653	GBI_20725:GBI_20726	2
GBIG_018668	GBI_20734:GBI_20735	2
GBIG_018723	GBI_07754:GBI_07755	2
GBIG_018793	GBI_07841:GBI_07842	2
GBIG_018800	GBI_07847:GBI_07848	2
GBIG_018836	GBI_07797:GBI_07798	2
GBIG_018837	GBI_07799:GBI_07800:GBI_07801	3
GBIG_018850	GBI_07827:GBI_07828	2
GBIG_018854	GBI_07839:GBI_07840	2
GBIG_018943	GBI_20773:GBI_20774	2
GBIG_018992	GBI_07878:GBI_07880:GBI_07883	3
GBIG_019013	GBI_07919:GBI_07920:GBI_07923	3
GBIG_019015	GBI_07927:GBI_07928	2
GBIG_019028	GBI_07859:GBI_07860	2
GBIG_019039	GBI_07900:GBI_07902	2
GBIG_019042	GBI_07908:GBI_07909:GBI_07910:GBI_07911	4
GBIG_019065	GBI_20791:GBI_20792	2
GBIG_019128	GBI_20813:GBI_20814	2
GBIG_019163	GBI_07979:GBI_07985	2
GBIG_019194	GBI_07973:GBI_07974	2
GBIG_019208	GBI_08005:GBI_08006	2
GBIG_019251	GBI_20828:GBI_20829:GBI_20830	3
GBIG_019307	GBI_08027:GBI_08028:GBI_08029	3
GBIG_019311	GBI_08031:GBI_08032:GBI_08033	3
GBIG_019346	GBI_08070:GBI_08072	2
GBIG_019354	GBI_08083:GBI_08084:GBI_08085	3
GBIG_019364	GBI_08098:GBI_08099:GBI_08100	3
GBIG_019389	GBI_08140:GBI_08141	2
GBIG_019394	GBI_08013:GBI_08014	2
GBIG_019431	GBI_08128:GBI_08129:GBI_08130	3
GBIG_019434	GBI_08136:GBI_08137:GBI_08138	3
GBIG_019461	GBI_20854:GBI_20855	2
GBIG_019491	GBI_08150:GBI_08151	2
GBIG_019497	GBI_08154:GBI_08155	2
GBIG_019519	GBI_08194:GBI_08195	2
GBIG_019525	GBI_08197:GBI_08198	2
GBIG_019544	GBI_08175:GBI_08176	2
GBIG_019577	GBI_20905:GBI_20907	2
GBIG_019594	GBI_01101:GBI_01102	2
GBIG_019636	GBI_01163:GBI_01164	2
GBIG_019641	GBI_01170:GBI_01171:GBI_01172:GBI_01173	4
GBIG_019689	GBI_01255:GBI_01256	2
GBIG_019721	GBI_01302:GBI_01304	2
GBIG_019778	GBI_01131:GBI_01132	2
GBIG_019781	GBI_01136:GBI_01137	2
GBIG_019800	GBI_01168:GBI_01169	2
GBIG_019836	GBI_01270:GBI_01271:GBI_01272:GBI_01273:GBI_01274	5
GBIG_019845	GBI_01292:GBI_01295	2
GBIG_019849	GBI_01318:GBI_01320	2
GBIG_019856	GBI_01330:GBI_01331	2
GBIG_019895	GBI_08248:GBI_08250	2
GBIG_019900	GBI_08256:GBI_08257	2
GBIG_019904	GBI_08207:GBI_08209:GBI_08210	3
GBIG_019905	GBI_08211:GBI_08212	2
GBIG_019919	GBI_08241:GBI_08242	2
GBIG_019934	GBI_20917:GBI_20918	2
GBIG_020001	GBI_08296:GBI_08297:GBI_08298:GBI_08301	4
GBIG_020013	GBI_08261:GBI_08262	2
GBIG_020017	GBI_08270:GBI_08271	2
GBIG_020018	GBI_08272:GBI_08273	2
GBIG_020046	GBI_20966:GBI_20967	2
GBIG_020074	GBI_08362:GBI_08363	2
GBIG_020094	GBI_08391:GBI_08392	2
GBIG_020120	GBI_08431:GBI_08432:GBI_08433	3
GBIG_020171	GBI_08399:GBI_08400:GBI_08402	3
GBIG_020230	GBI_20990:GBI_20991	2
GBIG_020260	GBI_08486:GBI_08487	2
GBIG_020264	GBI_08488:GBI_08489:GBI_08490:GBI_08492	4
GBIG_020270	GBI_08495:GBI_08496:GBI_08497	3
GBIG_020273	GBI_08500:GBI_08502	2
GBIG_020324	GBI_08473:GBI_08474	2
GBIG_020329	GBI_08482:GBI_08483	2
GBIG_020383	GBI_08540:GBI_08542	2
GBIG_020451	GBI_08609:GBI_08610	2
GBIG_020471	GBI_08634:GBI_08635	2
GBIG_020487	GBI_08551:GBI_08552	2
GBIG_020521	GBI_08602:GBI_08603:GBI_08604:GBI_08606	4
GBIG_020523	GBI_08612:GBI_08613	2
GBIG_020526	GBI_08625:GBI_08626	2
GBIG_020572	GBI_08653:GBI_08654	2
GBIG_020577	GBI_08665:GBI_08666	2
GBIG_020585	GBI_08682:GBI_08684	2
GBIG_020587	GBI_08685:GBI_08686	2
GBIG_020596	GBI_08697:GBI_08698	2
GBIG_020611	GBI_08655:GBI_08656	2
GBIG_020623	GBI_08694:GBI_08695	2
GBIG_020677	GBI_08730:GBI_08732	2
GBIG_020690	GBI_08748:GBI_08749	2
GBIG_020704	GBI_08766:GBI_08768:GBI_08769	3
GBIG_020726	GBI_08791:GBI_08792	2
GBIG_020729	GBI_08724:GBI_08725	2
GBIG_020809	GBI_08828:GBI_08829	2
GBIG_020832	GBI_08856:GBI_08857:GBI_08858:GBI_08859	4
GBIG_020871	GBI_08905:GBI_08906	2
GBIG_020874	GBI_08909:GBI_08910	2
GBIG_020877	GBI_08913:GBI_08916	2
GBIG_020878	GBI_08918:GBI_08919	2
GBIG_020882	GBI_08794:GBI_08795	2
GBIG_020884	GBI_08796:GBI_08798	2
GBIG_020958	GBI_21082:GBI_21083	2
GBIG_020989	GBI_08955:GBI_08956	2
GBIG_021003	GBI_08973:GBI_08974	2
GBIG_021013	GBI_08987:GBI_08988	2
GBIG_021027	GBI_09007:GBI_09008	2
GBIG_021038	GBI_08935:GBI_08936	2
GBIG_021169	GBI_09026:GBI_09027	2
GBIG_021177	GBI_09035:GBI_09036	2
GBIG_021198	GBI_09068:GBI_09069	2
GBIG_021200	GBI_09077:GBI_09078	2
GBIG_021204	GBI_09080:GBI_09081	2
GBIG_021206	GBI_09084:GBI_09085	2
GBIG_021234	GBI_01334:GBI_01335	2
GBIG_021316	GBI_01442:GBI_01444	2
GBIG_021345	GBI_01471:GBI_01472:GBI_01473:GBI_01474:GBI_01475	5
GBIG_021349	GBI_01477:GBI_01478	2
GBIG_021397	GBI_01556:GBI_01557	2
GBIG_021403	GBI_01564:GBI_01565:GBI_01566	3
GBIG_021408	GBI_01343:GBI_01344	2
GBIG_021444	GBI_01395:GBI_01396	2
GBIG_021451	GBI_01426:GBI_01427	2
GBIG_021461	GBI_01446:GBI_01447	2
GBIG_021482	GBI_01498:GBI_01499	2
GBIG_021490	GBI_01528:GBI_01529:GBI_01530:GBI_01531:GBI_01533	5
GBIG_021491	GBI_01537:GBI_01539	2
GBIG_021528	GBI_09185:GBI_09187:GBI_09188	3
GBIG_021544	GBI_09210:GBI_09211:GBI_09213	3
GBIG_021547	GBI_09218:GBI_09219	2
GBIG_021564	GBI_09249:GBI_09250	2
GBIG_021611	GBI_09224:GBI_09225	2
GBIG_021617	GBI_09232:GBI_09234	2
GBIG_021663	GBI_09265:GBI_09266	2
GBIG_021667	GBI_09275:GBI_09276	2
GBIG_021671	GBI_09278:GBI_09279:GBI_09280	3
GBIG_021672	GBI_09281:GBI_09282	2
GBIG_021719	GBI_09291:GBI_09292	2
GBIG_021723	GBI_09298:GBI_09299	2
GBIG_021735	GBI_09318:GBI_09319:GBI_09320:GBI_09321	4
GBIG_021742	GBI_09328:GBI_09329	2
GBIG_021796	GBI_09387:GBI_09388	2
GBIG_021860	GBI_09412:GBI_09414	2
GBIG_021862	GBI_09417:GBI_09419	2
GBIG_021865	GBI_09421:GBI_09422	2
GBIG_021870	GBI_09435:GBI_09436	2
GBIG_021893	GBI_09469:GBI_09470	2
GBIG_021898	GBI_09478:GBI_09479	2
GBIG_021917	GBI_09506:GBI_09508	2
GBIG_021933	GBI_09439:GBI_09440	2
GBIG_021945	GBI_09464:GBI_09465	2
GBIG_021950	GBI_09483:GBI_09491:GBI_09492:GBI_09493	4
GBIG_021956	GBI_09501:GBI_09502	2
GBIG_021985	GBI_09537:GBI_09538	2
GBIG_021986	GBI_09540:GBI_09542:GBI_09543	3
GBIG_022006	GBI_09570:GBI_09571	2
GBIG_022017	GBI_09578:GBI_09579	2
GBIG_022020	GBI_09580:GBI_09582	2
GBIG_022025	GBI_09590:GBI_09591	2
GBIG_022040	GBI_09550:GBI_09551	2
GBIG_022141	GBI_09604:GBI_09605	2
GBIG_022149	GBI_09615:GBI_09616	2
GBIG_022158	GBI_09632:GBI_09633	2
GBIG_022159	GBI_09634:GBI_09635	2
GBIG_022179	GBI_09671:GBI_09673:GBI_09675	3
GBIG_022213	GBI_09700:GBI_09702	2
GBIG_022217	GBI_09709:GBI_09711	2
GBIG_022226	GBI_09723:GBI_09725	2
GBIG_022239	GBI_09741:GBI_09742	2
GBIG_022253	GBI_09756:GBI_09758:GBI_09760:GBI_09761	4
GBIG_022263	GBI_09780:GBI_09781	2
GBIG_022284	GBI_09715:GBI_09716	2
GBIG_022310	GBI_09785:GBI_09786:GBI_09787	3
GBIG_022341	GBI_09817:GBI_09818	2
GBIG_022350	GBI_09824:GBI_09825	2
GBIG_022366	GBI_09843:GBI_09844	2
GBIG_022403	GBI_09865:GBI_09866	2
GBIG_022406	GBI_09869:GBI_09870	2
GBIG_022421	GBI_09809:GBI_09810	2
GBIG_022425	GBI_09826:GBI_09827	2
GBIG_022496	GBI_09931:GBI_09932	2
GBIG_022509	GBI_09948:GBI_09949	2
GBIG_022516	GBI_09879:GBI_09880	2
GBIG_022551	GBI_09940:GBI_09941	2
GBIG_022571	GBI_09970:GBI_09971	2
GBIG_022573	GBI_09974:GBI_09975	2
GBIG_022613	GBI_10032:GBI_10033	2
GBIG_022629	GBI_10047:GBI_10049	2
GBIG_022665	GBI_09985:GBI_09986	2
GBIG_022667	GBI_09989:GBI_09990:GBI_09991	3
GBIG_022682	GBI_10015:GBI_10017:GBI_10019	3
GBIG_022717	GBI_01582:GBI_01583	2
GBIG_022724	GBI_01597:GBI_01600:GBI_01601:GBI_01602	4
GBIG_022771	GBI_01667:GBI_01668	2
GBIG_022800	GBI_01728:GBI_01729:GBI_01730	3
GBIG_022814	GBI_01749:GBI_01750:GBI_01751	3
GBIG_022818	GBI_01757:GBI_01758	2
GBIG_022868	GBI_01818:GBI_01819:GBI_01820	3
GBIG_022875	GBI_01826:GBI_01827	2
GBIG_022886	GBI_01842:GBI_01843	2
GBIG_022911	GBI_01611:GBI_01612	2
GBIG_022912	GBI_01613:GBI_01614	2
GBIG_022916	GBI_01628:GBI_01629	2
GBIG_022920	GBI_01637:GBI_01638	2
GBIG_022924	GBI_01652:GBI_01653	2
GBIG_022957	GBI_01697:GBI_01698	2
GBIG_022958	GBI_01700:GBI_01701	2
GBIG_022969	GBI_01715:GBI_01716	2
GBIG_022978	GBI_01731:GBI_01732	2
GBIG_023000	GBI_01759:GBI_01760:GBI_01761	3
GBIG_023005	GBI_01768:GBI_01769	2
GBIG_023012	GBI_01778:GBI_01779:GBI_01780:GBI_01781	4
GBIG_023018	GBI_01791:GBI_01792:GBI_01794:GBI_01796	4
GBIG_023026	GBI_01802:GBI_01804	2
GBIG_023051	GBI_10064:GBI_10069	2
GBIG_023070	GBI_10097:GBI_10098	2
GBIG_023093	GBI_10105:GBI_10106	2
GBIG_023137	GBI_10146:GBI_10147	2
GBIG_023138	GBI_10148:GBI_10149	2
GBIG_023140	GBI_10150:GBI_10151:GBI_10152	3
GBIG_023150	GBI_10161:GBI_10162	2
GBIG_023168	GBI_10109:GBI_10110	2
GBIG_023171	GBI_10119:GBI_10120	2
GBIG_023213	GBI_10188:GBI_10189	2
GBIG_023217	GBI_10191:GBI_10192:GBI_10193	3
GBIG_023220	GBI_10202:GBI_10203	2
GBIG_023225	GBI_10212:GBI_10213:GBI_10215	3
GBIG_023226	GBI_10216:GBI_10217	2
GBIG_023312	GBI_10242:GBI_10243:GBI_10244:GBI_10245:GBI_10247:GBI_10248:GBI_10249	7
GBIG_023332	GBI_10262:GBI_10263	2
GBIG_023344	GBI_10275:GBI_10276	2
GBIG_023369	GBI_10272:GBI_10273	2
GBIG_023386	GBI_10290:GBI_10291	2
GBIG_023390	GBI_10299:GBI_10300:GBI_10301:GBI_10302:GBI_10303:GBI_10304	6
GBIG_023437	GBI_10313:GBI_10314:GBI_10315:GBI_10316	4
GBIG_023529	GBI_10392:GBI_10393	2
GBIG_023562	GBI_10444:GBI_10445	2
GBIG_023564	GBI_10451:GBI_10452	2
GBIG_023565	GBI_10455:GBI_10456	2
GBIG_023628	GBI_10528:GBI_10531:GBI_10532	3
GBIG_023703	GBI_10598:GBI_10599	2
GBIG_023733	GBI_10638:GBI_10640	2
GBIG_023734	GBI_10642:GBI_10643:GBI_10644	3
GBIG_023738	GBI_10650:GBI_10651:GBI_10652	3
GBIG_023744	GBI_10582:GBI_10583	2
GBIG_023756	GBI_10605:GBI_10606	2
GBIG_023769	GBI_10622:GBI_10623	2
GBIG_023785	GBI_10658:GBI_10660	2
GBIG_023810	GBI_10694:GBI_10695	2
GBIG_023836	GBI_10665:GBI_10666:GBI_10667	3
GBIG_023837	GBI_10673:GBI_10674:GBI_10677	3
GBIG_023839	GBI_10683:GBI_10686	2
GBIG_023855	GBI_21157:GBI_21158	2
GBIG_023913	GBI_01910:GBI_01911	2
GBIG_023915	GBI_01912:GBI_01913	2
GBIG_023934	GBI_01936:GBI_01937:GBI_01938	3
GBIG_023937	GBI_01939:GBI_01940	2
GBIG_023941	GBI_01941:GBI_01942	2
GBIG_023970	GBI_01979:GBI_01980	2
GBIG_023987	GBI_01998:GBI_01999	2
GBIG_023988	GBI_02000:GBI_02004	2
GBIG_024000	GBI_02021:GBI_02022	2
GBIG_024006	GBI_02032:GBI_02033	2
GBIG_024037	GBI_02085:GBI_02086	2
GBIG_024078	GBI_01888:GBI_01889	2
GBIG_024085	GBI_01897:GBI_01902	2
GBIG_024087	GBI_01903:GBI_01904	2
GBIG_024088	GBI_01905:GBI_01906	2
GBIG_024099	GBI_01919:GBI_01920	2
GBIG_024100	GBI_01924:GBI_01926	2
GBIG_024110	GBI_01945:GBI_01946	2
GBIG_024111	GBI_01948:GBI_01949	2
GBIG_024114	GBI_01954:GBI_01955	2
GBIG_024160	GBI_02046:GBI_02047	2
GBIG_024168	GBI_02066:GBI_02067	2
GBIG_024187	GBI_02101:GBI_02102	2
GBIG_024189	GBI_02107:GBI_02108:GBI_02109:GBI_02110:GBI_02111:GBI_02112:GBI_02113	7
GBIG_024194	GBI_10723:GBI_10725	2
GBIG_024233	GBI_10762:GBI_10763	2
GBIG_024241	GBI_10718:GBI_10719	2
GBIG_024279	GBI_10782:GBI_10783	2
GBIG_024295	GBI_10802:GBI_10803	2
GBIG_024305	GBI_10812:GBI_10813:GBI_10814	3
GBIG_024328	GBI_10787:GBI_10788	2
GBIG_024338	GBI_10816:GBI_10817	2
GBIG_024342	GBI_10824:GBI_10825	2
GBIG_024422	GBI_10882:GBI_10883	2
GBIG_024439	GBI_10906:GBI_10907	2
GBIG_024445	GBI_10918:GBI_10919	2
GBIG_024452	GBI_10928:GBI_10929	2
GBIG_024466	GBI_10948:GBI_10949	2
GBIG_024469	GBI_10960:GBI_10961:GBI_10962	3
GBIG_024482	GBI_10977:GBI_10979:GBI_10980:GBI_10981:GBI_10982	5
GBIG_024533	GBI_10972:GBI_10974	2
GBIG_024536	GBI_10983:GBI_10984:GBI_10985	3
GBIG_024556	GBI_11035:GBI_11036	2
GBIG_024558	GBI_11037:GBI_11038	2
GBIG_024643	GBI_11098:GBI_11103:GBI_11105	3
GBIG_024644	GBI_11100:GBI_11101	2
GBIG_024675	GBI_11157:GBI_11158	2
GBIG_024676	GBI_11161:GBI_11162	2
GBIG_024689	GBI_11173:GBI_11174:GBI_11175	3
GBIG_024700	GBI_11164:GBI_11165	2
GBIG_024702	GBI_11171:GBI_11172	2
GBIG_024776	GBI_11214:GBI_11215	2
GBIG_024779	GBI_11217:GBI_11219:GBI_11220	3
GBIG_024781	GBI_11229:GBI_11231:GBI_11233	3
GBIG_024786	GBI_11234:GBI_11235	2
GBIG_024794	GBI_11250:GBI_11252	2
GBIG_024804	GBI_11221:GBI_11225	2
GBIG_024811	GBI_11240:GBI_11241	2
GBIG_024856	GBI_11309:GBI_11311	2
GBIG_024872	GBI_11282:GBI_11283:GBI_11284	3
GBIG_024884	GBI_11313:GBI_11314	2
GBIG_024912	GBI_11343:GBI_11344	2
GBIG_024936	GBI_11366:GBI_11367	2
GBIG_024969	GBI_11368:GBI_11369	2
GBIG_024989	GBI_02124:GBI_02126	2
GBIG_024992	GBI_02132:GBI_02133:GBI_02134	3
GBIG_025004	GBI_02152:GBI_02153	2
GBIG_025020	GBI_02171:GBI_02172	2
GBIG_025037	GBI_02192:GBI_02193	2
GBIG_025039	GBI_02195:GBI_02196	2
GBIG_025051	GBI_02208:GBI_02209:GBI_02210	3
GBIG_025056	GBI_02214:GBI_02215	2
GBIG_025065	GBI_02223:GBI_02224	2
GBIG_025070	GBI_02229:GBI_02230	2
GBIG_025076	GBI_02234:GBI_02235	2
GBIG_025113	GBI_02293:GBI_02294	2
GBIG_025173	GBI_02137:GBI_02138	2
GBIG_025180	GBI_02156:GBI_02157:GBI_02158	3
GBIG_025217	GBI_02244:GBI_02245	2
GBIG_025231	GBI_02274:GBI_02275	2
GBIG_025233	GBI_02285:GBI_02287	2
GBIG_025254	GBI_02324:GBI_02326	2
GBIG_025255	GBI_02328:GBI_02329	2
GBIG_025264	GBI_11383:GBI_11384	2
GBIG_025266	GBI_11386:GBI_11388:GBI_11389	3
GBIG_025267	GBI_11391:GBI_11392:GBI_11393	3
GBIG_025271	GBI_11397:GBI_11398	2
GBIG_025274	GBI_11400:GBI_11401	2
GBIG_025310	GBI_11411:GBI_11412	2
GBIG_025351	GBI_11436:GBI_11438	2
GBIG_025399	GBI_11465:GBI_11466	2
GBIG_025401	GBI_11470:GBI_11471	2
GBIG_025437	GBI_11533:GBI_11536:GBI_11537	3
GBIG_025445	GBI_11545:GBI_11546:GBI_11547:GBI_11548	4
GBIG_025448	GBI_11553:GBI_11555	2
GBIG_025450	GBI_11462:GBI_11463:GBI_11464	3
GBIG_025458	GBI_11481:GBI_11482	2
GBIG_025461	GBI_11485:GBI_11486	2
GBIG_025473	GBI_11499:GBI_11500	2
GBIG_025478	GBI_11504:GBI_11506:GBI_11507:GBI_11508:GBI_11509	5
GBIG_025523	GBI_11590:GBI_11591	2
GBIG_025554	GBI_11563:GBI_11564:GBI_11566	3
GBIG_025559	GBI_11570:GBI_11571	2
GBIG_025561	GBI_11575:GBI_11576:GBI_11578:GBI_11579:GBI_11580	5
GBIG_025598	GBI_11636:GBI_11638:GBI_11639	3
GBIG_025656	GBI_11640:GBI_11642:GBI_11643	3
GBIG_025659	GBI_11650:GBI_11651	2
GBIG_025672	GBI_11684:GBI_11685	2
GBIG_025674	GBI_11689:GBI_11690	2
GBIG_025675	GBI_11691:GBI_11692:GBI_11693:GBI_11694:GBI_11695	5
GBIG_025697	GBI_11720:GBI_11724:GBI_11725:GBI_11731	4
GBIG_025701	GBI_11735:GBI_11736	2
GBIG_025709	GBI_11755:GBI_11756	2
GBIG_025713	GBI_11716:GBI_11717:GBI_11719	3
GBIG_025738	GBI_11765:GBI_11766	2
GBIG_025742	GBI_11767:GBI_11768	2
GBIG_025750	GBI_11783:GBI_11784	2
GBIG_025753	GBI_11785:GBI_11787:GBI_11788	3
GBIG_025770	GBI_11763:GBI_11764	2
GBIG_025798	GBI_11881:GBI_11887:GBI_11889	3
GBIG_025814	GBI_11910:GBI_11911	2
GBIG_025838	GBI_11820:GBI_11822	2
GBIG_025851	GBI_11914:GBI_11915	2
GBIG_025863	GBI_11924:GBI_11925:GBI_11926	3
GBIG_025886	GBI_11945:GBI_11946	2
GBIG_025888	GBI_11948:GBI_11949:GBI_11950	3
GBIG_025909	GBI_11958:GBI_11959:GBI_11960:GBI_11963	4
GBIG_025936	GBI_11973:GBI_11975	2
GBIG_025938	GBI_11977:GBI_11979	2
GBIG_025947	GBI_11985:GBI_11986	2
GBIG_025972	GBI_12014:GBI_12015	2
