# Supplementary material for: Integration of a neuronal RNAseq dataset with the draft Gryllus bimaculatus transcriptome refines gene predictions and highlights potential systematic response to injury
Source: bioRxiv. 2025 Jul 18:2025.07.13.663756. Preprint. [Version 1] doi: 10.1101/2025.07.13.663756 (PMC12338758; doi:10.1101/2025.07.13.663756)
Supplement: Supplement 5 — S5 File: DESeq2 output tables. [file media-5.xlsx]

## Sheet: day_1.updated_DESeq2out_updated
#updated_gene_id	uniprot_rot.fasta_BLASTX	merged_id	baseMean	log2FoldChange	lfcSE	stat	pvalue	Log10[pvalue]	padj	call	Notes	GO	Dbxref	c000011
GBI_20415		GBI_20415	51.823	-0.999917	0.632351	-1.58127	0.113816	0.943795	0.406327	0	Similar__to__luna:__Krueppel-like__factor__luna__(Drosophila__melanogaster__OX%3D7227);	n.a	Pfam:PF00096,Pfam:PF13894
GBIG_011028		GBIG_011028	81.0347	-0.996832	0.707628	-1.4087	0.158925	0.798807	0.472729	0	GBI_M__0001G_011028	.	.	.
GBIG_002166		GBIG_002166	34.2335	-0.995745	0.713192	-1.39618	0.16266	0.78872	0.477166	0	Protein__of__unknown__function;	n.a	n.a
GBIG_002166		GBIG_002166	34.2335	-0.995745	0.713192	-1.39618	0.16266	0.78872	0.477166	0	Protein__of__unknown__function;	n.a	n.a
GBIG_002771		GBIG_002771	220.352	-0.994581	0.397863	-2.49981	0.0124261	1.90566	0.125005	0	GBI_M__0001G_002771	.	.	.
GBIG_006509	KCMF1_DROME	KCMF1_DROME	42.7287	-0.988654	0.489273	-2.02066	0.043315	1.36336	0.248533	0	GBI_M__0001G_006509	sp|Q95RX5|KCMF1_DROME^sp|Q95RX5|KCMF1_DROME^Q:207-4,H:109-175^73.9%ID^E:1.3e-20^.^.	.	KEGG:dme:Dmel_CG11984
GBIG_001486		GBIG_001486	169.471	-0.988087	0.432595	-2.28409	0.0223662	1.65041	0.175378	0	GBI_M__0001G_001486	.	.	.
GBI_10388		GBI_10388	2073.63	-0.984629	0.418783	-2.35117	0.0187145	1.72782	0.15736	0	Similar__to__WN55_06084:__Astakine__(Dufourea__novaeangliae__OX%3D178035);	n.a	n.a
GBI_18457		GBI_18457	56.8801	-0.983557	0.44389	-2.21577	0.0267075	1.57337	0.194129	0	Protein__of__unknown__function;	n.a	n.a
GBIG_004774	MEX3B_XENLA	MEX3B_XENLA	38.3243	-0.982136	0.533456	-1.84108	0.0656095	1.18303	0.306531	0	Similar__to__X777_13424:__RNA-binding__protein__MEX3B__(Ooceraea__biroi__OX%3D2015173);	n.a	n.a
GBIG_004774	MEX3B_XENLA	MEX3B_XENLA	38.3243	-0.982136	0.533456	-1.84108	0.0656095	1.18303	0.306531	0	Similar__to__MEX3B:__RNA-binding__protein__(Fragment)__(Anoplophora__glabripennis__OX%3D217634);	GO:0003723	InterPro:IPR004088,Pfam:PF00013
GBIG_016757	MTMRD_HUMAN	MTMRD_HUMAN	59.0858	-0.97584	0.424425	-2.2992	0.0214934	1.66769	0.171083	0	GBI_M__0001G_016757	sp|Q86WG5|MTMRD_HUMAN^sp|Q86WG5|MTMRD_HUMAN^Q:338-709,H:389-512^49.2%ID^E:1.3e-30^.^.	GO:0030424^cellular_component^axon`GO:0005829^cellular_component^cytosol`GO:0010008^cellular_component^endosome__membrane`GO:0016020^cellular_component^membrane`GO:0048471^cellular_component^perinuclear__region__of__cytoplasm`GO:0005774^cellular_component^vacuolar__membrane`GO:0005085^molecular_function^guanyl-nucleotide__exchange__factor__activity`GO:0042802^molecular_function^identical__protein…	KEGG:hsa:81846
GBIG_023112		GBIG_023112	92.6519	-0.975371	0.490102	-1.99014	0.0465759	1.33184	0.258548	0	GBI_M__0001G_023112	.	.	.
GBI_02020		GBI_02020	52.152	-0.974527	0.85872	-1.13486	0.256434	0.591024	0.589302	0	Protein__of__unknown__function;	n.a	n.a
GBI_17166	KGP24_DROME	KGP24_DROME	47.839	-0.973235	0.479895	-2.02802	0.0425584	1.37101	0.246668	0	Similar__to__g.26787:__Uncharacterized__protein__(Fragment)__(Homalodisca__liturata__OX%3D320908);	n.a	n.a
GBI_01631	NSUN4_BOVIN	NSUN4_BOVIN	57.4978	-0.971728	0.470449	-2.06553	0.0388725	1.41036	0.23713	0	Similar__to__Nsun2:__tRNA__(cytosine(34)-C(5))-methyltransferase__(Drosophila__melanogaster__OX%3D7227);	GO:0008168	InterPro:IPR001678,Pfam:PF01189
GBI_10421		GBI_10421	64.6903	-0.968132	0.493734	-1.96084	0.049898	1.30192	0.268452	0	Protein__of__unknown__function;	n.a	n.a
GBI_21289	PK3CB_MOUSE	PK3CB_MOUSE	40.1064	-0.965969	0.440316	-2.19381	0.028249	1.549	0.201263	0	Similar__to__L798_04523:__Phosphatidylinositol__4%2C5-bisphosphate__3-kinase__catalytic__subunit__(Zootermopsis__nevadensis__OX%3D136037);	n.a	InterPro:IPR001263,Pfam:PF00613
GBI_04296	FGFH_NPVAC	FGFH_NPVAC	42.5936	-0.965358	0.454871	-2.12227	0.0338153	1.47089	0.220825	0	Similar__to__g.17993:__Fibroblast__growth__factor__(Fragment)__(Clastoptera__arizonana__OX%3D38151);	GO:0008083	InterPro:IPR002209,Pfam:PF00167
GBIG_008047		GBIG_008047	44.8459	-0.962209	0.63386	-1.51801	0.129011	0.889374	0.430867	0	GBI_M__0001G_008047	.	.	.
GBI_00852	USP9X_HUMAN	USP9X_HUMAN	97.0514	-0.962193	0.513143	-1.8751	0.0607794	1.21624	0.295099	0	Similar__to__USP9X:__Putative__ubiquitin__carboxyl-terminal__hydrolase__FAF-X__(Blattella__germanica__OX%3D6973);	n.a	n.a
GBI_05431	MBOA5_HUMAN	MBOA5_HUMAN	125.165	-0.960325	0.454265	-2.11402	0.0345135	1.46201	0.22256	0	Similar__to__nes:__Lysophospholipid__acyltransferase__5__(Drosophila__melanogaster__OX%3D7227);	n.a	InterPro:IPR004299,Pfam:PF03062
GBI_13628	DGLA_HUMAN	DGLA_HUMAN	48.43	-0.960279	0.407837	-2.35456	0.0185444	1.73179	0.156787	0	Similar__to__Uncharacterized__protein__(Phlebotomus__papatasi__OX%3D29031);	GO:0006629	InterPro:IPR002921,Pfam:PF01764
GBI_04671	CLCA1_PIG	CLCA1_PIG	359.237	-0.956806	0.37573	-2.54652	0.0108802	1.96336	0.115622	0	Similar__to__g.35200:__Uncharacterized__protein__(Cuerna__arida__OX%3D1464854);	n.a	InterPro:IPR013642,Pfam:PF08434
GBI_01457	OX2R_MOUSE	OX2R_MOUSE	45.0236	-0.952662	0.667947	-1.42625	0.153795	0.813058	0.46607	0	Similar__to__TkR86C:__Tachykinin-like__peptides__receptor__86C__(Drosophila__melanogaster__OX%3D7227);	GO:0004930,GO:0007186,GO:0016021	InterPro:IPR000276,Pfam:PF00001
GBIG_014359		GBIG_014359	61.8768	-0.948684	0.504206	-1.88154	0.0598982	1.22259	0.292309	0	GBI_M__0001G_014359	.	.	.
GBIG_013256		GBIG_013256	132.454	-0.942973	0.398435	-2.36669	0.0179478	1.74599	0.153493	0	GBI_M__0001G_013256	.	.	.
GBI_16317	HELZ_MOUSE	HELZ_MOUSE	67.4641	-0.940204	0.407331	-2.30821	0.0209876	1.67804	0.169151	0	Similar__to__armi:__Probable__RNA__helicase__armi__(Drosophila__melanogaster__OX%3D7227);	n.a	Pfam:PF13086,Pfam:PF13087
GBIG_004276	CP4C1_BLADI	CP4C1_BLADI	54.3183	-0.937226	0.797955	-1.17454	0.240181	0.619462	0.572021	0	GBI_M__0001G_004276	sp|P29981|CP4C1_BLADI^sp|P29981|CP4C1_BLADI^Q:2-247,H:194-278^50.6%ID^E:8.9e-16^.^.	.	.
GBI_00862		GBI_00862	46.4169	-0.937122	0.828161	-1.13157	0.257815	0.588692	0.590541	0	Protein__of__unknown__function;	n.a	n.a
GBI_09806		GBI_09806	89.9697	-0.936168	0.436207	-2.14616	0.0318606	1.49675	0.215718	0	Protein__of__unknown__function;	n.a	n.a
GBIG_021744		GBIG_021744	96.9397	-0.935788	0.491583	-1.90362	0.0569594	1.24443	0.285499	0	GBI_M__0001G_021744	.	.	.
GBI_15667		GBI_15667	666.854	-0.934564	0.598115	-1.56252	0.118167	0.927505	0.412936	0	Similar__to__B7P43_G02432:__Uncharacterized__protein__(Cryptotermes__secundus__OX%3D105785);	GO:0005576,GO:0006030,GO:0008061	InterPro:IPR002557,Pfam:PF01607
GBIG_017859	CP304_DROME	CP304_DROME	37.7275	-0.934107	1.51971	-0.614662	0.538778	0.26859	0.803658	0	Similar__to__Cyp304a1:__Probable__cytochrome__P450__304a1__(Drosophila__melanogaster__OX%3D7227);	GO:0005506,GO:0016705,GO:0020037,GO:0055114	InterPro:IPR001128,Pfam:PF00067
GBIG_017859	CP304_DROME	CP304_DROME	37.7275	-0.934107	1.51971	-0.614662	0.538778	0.26859	0.803658	0	Similar__to__RR46_02776:__Putative__cytochrome__P450__304a1__(Papilio__xuthus__OX%3D66420);	GO:0005506,GO:0016705,GO:0020037,GO:0055114	InterPro:IPR001128,Pfam:PF00067
GBIG_019353		GBIG_019353	112.107	-0.933821	0.361013	-2.58667	0.00969081	2.01364	0.10716	0	GBI_M__0001G_019353	.	.	.
GBIG_000837		GBIG_000837	61.2165	-0.932982	0.370335	-2.51929	0.011759	1.92963	0.121334	0	GBI_M__0001G_000837	.	.	.
GBIG_008661	DUS22_HUMAN	DUS22_HUMAN	58.7819	-0.931592	0.482546	-1.93057	0.0535357	1.27136	0.277934	0	Similar__to__DUSP22:__Dual__specificity__protein__phosphatase__22__(Fragment)__(Lygus__hesperus__OX%3D30085);	GO:0008138,GO:0016311	InterPro:IPR000340,Pfam:PF00782
GBIG_008661	DUS22_HUMAN	DUS22_HUMAN	58.7819	-0.931592	0.482546	-1.93057	0.0535357	1.27136	0.277934	0	Similar__to__APICC_09610:__Dual__specificity__protein__phosphatase__(Apis__cerana__cerana__OX%3D94128);	n.a	n.a
GBI_13608		GBI_13608	61.0011	-0.930843	0.754087	-1.2344	0.217055	0.66343	0.544471	0	Similar__to__C0J52_16114:__Uncharacterized__protein__(Blattella__germanica__OX%3D6973);	n.a	n.a
GBIG_005481		GBIG_005481	33.61	-0.928283	1.15432	-0.804184	0.42129	0.375418	0.729042	0	GBI_M__0001G_005481	.	.	.
GBIG_025512	KHDR3_MOUSE	KHDR3_MOUSE	149.898	-0.928098	0.361732	-2.56571	0.0102966	1.98731	0.112272	0	GBI_M__0001G_025512	sp|Q9R226|KHDR3_MOUSE^sp|Q9R226|KHDR3_MOUSE^Q:600-959,H:37-157^62.8%ID^E:5e-38^.^.	GO:0005654^cellular_component^nucleoplasm`GO:0005634^cellular_component^nucleus`GO:0032991^cellular_component^protein-containing__complex`GO:0042802^molecular_function^identical__protein__binding`GO:0003729^molecular_function^mRNA__binding`GO:0019904^molecular_function^protein__domain__specific__binding`GO:0003723^molecular_function^RNA__binding`GO:0017124^molecular_function^SH3__domain__binding`…	KEGG:mmu:13992
GBIG_025512	KHDR3_MOUSE	KHDR3_MOUSE	149.898	-0.928098	0.361732	-2.56571	0.0102966	1.98731	0.112272	0	GBI_M__0001G_025512	.	.	.
GBIG_019424	NEP_DROME	NEP_DROME	70.7443	-0.926743	0.373335	-2.48233	0.0130525	1.88431	0.128632	0	GBI_M__0001G_019424	sp|Q9W436|NEP_DROME^sp|Q9W436|NEP_DROME^Q:281-556,H:172-263^71.7%ID^E:3.3e-34^.^.	.	KEGG:dme:Dmel_CG5905
GBI_07997	ANS1A_HUMAN	ANS1A_HUMAN	145.17	-0.925577	0.425268	-2.17646	0.0295212	1.52987	0.206152	0	Protein__of__unknown__function;	n.a	n.a
GBI_06922	MEP1_CAEEL	MEP1_CAEEL	72.9058	-0.919066	0.422139	-2.17716	0.0294684	1.53064	0.205898	0	Similar__to__Mog__interacting__and__ectopic__p-granules__protein__1__(Fragment)__(Triatoma__infestans__OX%3D30076);	n.a	n.a
GBIG_008783		GBIG_008783	53.3146	-0.918617	0.822896	-1.11632	0.264284	0.577929	0.599153	0	GBI_M__0001G_008783	.	.	.
GBIG_005944		GBIG_005944	99.562	-0.916235	0.459895	-1.99227	0.0463414	1.33403	0.257792	0	GBI_M__0001G_005944	.	.	.
GBIG_011772		GBIG_011772	42.022	-0.912072	0.705303	-1.29316	0.195955	0.707844	0.521484	0	GBI_M__0001G_011772	.	.	.
GBIG_004565		GBIG_004565	581.147	-0.911774	0.497063	-1.83432	0.0666064	1.17648	0.309619	0	GBI_M__0001G_004565	.	.	.
GBI_09816	VACHT_DROME	VACHT_DROME	129.808	-0.908595	0.656205	-1.38462	0.166169	0.77945	0.480555	0	Similar__to__VAChT:__Vesicular__acetylcholine__transporter__(Drosophila__melanogaster__OX%3D7227);	GO:0016021,GO:0055085	InterPro:IPR011701,Pfam:PF07690
GBIG_008271		GBIG_008271	105.292	-0.907186	0.455139	-1.99321	0.0462387	1.33499	0.257631	0	GBI_M__0001G_008271	.	.	.
GBIG_019636	PDE4A_DROME	PDE4A_DROME	43.0227	-0.900902	0.583413	-1.54419	0.122542	0.911715	0.419784	0	Similar__to__WN55_07072:__Uncharacterized__protein__(Dufourea__novaeangliae__OX%3D178035);	n.a	n.a
GBIG_019636	PDE4A_DROME	PDE4A_DROME	43.0227	-0.900902	0.583413	-1.54419	0.122542	0.911715	0.419784	0	Similar__to__g.53516:__Uncharacterized__protein__(Fragment)__(Homalodisca__liturata__OX%3D320908);	n.a	n.a
GBI_05088		GBI_05088	35.772	-0.898573	0.989375	-0.908222	0.363761	0.439184	0.686062	0	Protein__of__unknown__function;	n.a	n.a
GBIG_025735		GBIG_025735	78.9479	-0.893526	1.10184	-0.810939	0.417401	0.379447	0.726903	0	GBI_M__0001G_025735	.	.	.
GBI_18412		GBI_18412	102.332	-0.893008	0.371584	-2.40325	0.0162502	1.78914	0.14569	0	Protein__of__unknown__function;	n.a	n.a
GBIG_013199		GBIG_013199	47.9901	-0.89275	0.499102	-1.78871	0.0736609	1.13276	0.325966	0	GBI_M__0001G_013199	.	.	.
GBIG_002171		GBIG_002171	41.2355	-0.891846	0.439218	-2.03053	0.0423023	1.37364	0.246508	0	GBI_M__0001G_002171	.	.	.
GBI_09477		GBI_09477	1677.26	-0.889365	0.54017	-1.64646	0.09967	1.00144	0.38233	0	Similar__to__Tollo:__Toll-like__receptor__Tollo__(Drosophila__melanogaster__OX%3D7227);	GO:0005515	InterPro:IPR001611,Pfam:PF13855
GBIG_020393		GBIG_020393	111.19	-0.88854	0.424782	-2.09176	0.0364603	1.43818	0.229266	0	GBI_M__0001G_020393	.	.	.
GBIG_001959	NMDE2_CANLF	NMDE2_CANLF	176.859	-0.888462	0.467108	-1.90205	0.0571647	1.24287	0.285686	0	Similar__to__Uncharacterized__protein__(Fragment)__(Photinus__pyralis__OX%3D7054);	n.a	n.a
GBIG_001959	NMDE2_CANLF	NMDE2_CANLF	176.859	-0.888462	0.467108	-1.90205	0.0571647	1.24287	0.285686	0	Similar__to__Nmdar1:__Glutamate__[NMDA]__receptor__subunit__1__(Drosophila__grimshawi__OX%3D7222);	n.a	InterPro:IPR001638,Pfam:PF00497
GBI_12252		GBI_12252	81.8836	-0.887482	0.515364	-1.72205	0.0850604	1.07027	0.352112	0	Similar__to__B7P43_G01587:__Uncharacterized__protein__(Cryptotermes__secundus__OX%3D105785);	n.a	InterPro:IPR026507,Pfam:PF14892
GBIG_022958		GBIG_022958	37.159	-0.887364	0.531255	-1.67032	0.0948567	1.02293	0.372247	0	Similar__to__C0J52_27204:__Uncharacterized__protein__(Blattella__germanica__OX%3D6973);	n.a	n.a
GBIG_022958		GBIG_022958	37.159	-0.887364	0.531255	-1.67032	0.0948567	1.02293	0.372247	0	Protein__of__unknown__function;	n.a	n.a
GBIG_000659		GBIG_000659	58.5098	-0.886955	0.845359	-1.0492	0.294084	0.531528	0.627109	0	GBI_M__0001G_000659	.	.	.
GBIG_012409		GBIG_012409	40.2613	-0.886779	0.454227	-1.95228	0.0509047	1.29324	0.271594	0	GBI_M__0001G_012409	.	.	.
GBIG_006158		GBIG_006158	42.4863	-0.886667	0.518038	-1.71159	0.0869729	1.06062	0.356956	0	GBI_M__0001G_006158	.	.	.
GBI_05521		GBI_05521	49.4122	-0.886272	0.430933	-2.05663	0.0397214	1.40097	0.239483	0	Protein__of__unknown__function;	n.a	n.a
GBI_08933	BRSK2_HUMAN	BRSK2_HUMAN	182.697	-0.883508	0.431683	-2.04666	0.0406917	1.39049	0.242165	0	Similar__to__CaMKII:__Calcium/calmodulin-dependent__protein__kinase__type__II__alpha__chain__(Drosophila__melanogaster__OX%3D7227);	GO:0004672,GO:0005524,GO:0006468	InterPro:IPR000719,Pfam:PF00069
GBIG_024245		GBIG_024245	36.0562	-0.882911	1.49108	-0.592128	0.553765	0.256675	0.811994	0	GBI_M__0001G_024245	.	.	.
GBIG_022239		GBIG_022239	34.1726	-0.879991	0.563577	-1.56144	0.11842	0.926575	0.413473	0	Protein__of__unknown__function;	n.a	n.a
GBIG_022239		GBIG_022239	34.1726	-0.879991	0.563577	-1.56144	0.11842	0.926575	0.413473	0	Protein__of__unknown__function;	n.a	n.a
GBIG_000741	RHG21_XENTR	RHG21_XENTR	41.6713	-0.878977	0.662693	-1.32637	0.184717	0.733494	0.506749	0	Similar__to__g.41890:__Uncharacterized__protein__(Clastoptera__arizonana__OX%3D38151);	GO:0005515	InterPro:IPR001478,Pfam:PF00595
GBIG_000741	RHG21_XENTR	RHG21_XENTR	41.6713	-0.878977	0.662693	-1.32637	0.184717	0.733494	0.506749	0	Protein__of__unknown__function;	n.a	n.a
GBI_15518	USF1_XENBO	USF1_XENBO	486.684	-0.877947	0.345725	-2.53944	0.011103	1.95456	0.11699	0	Similar__to__g.12274:__Uncharacterized__protein__(Fragment)__(Cuerna__arida__OX%3D1464854);	GO:0046983	InterPro:IPR011598,Pfam:PF00010
GBI_16985		GBI_16985	48.6186	-0.877798	0.405475	-2.16486	0.0303982	1.51715	0.210386	0	Similar__to__B7P43_G10092:__Uncharacterized__protein__(Cryptotermes__secundus__OX%3D105785);	n.a	InterPro:IPR022755,Pfam:PF12171,Pfam:PF12874
GBIG_006992	NBEA_DROME	NBEA_DROME	638.188	-0.875383	0.405348	-2.15958	0.0308051	1.51138	0.211795	0	Similar__to__WH47_07283:__Neurobeachin__(Habropoda__laboriosa__OX%3D597456);	n.a	n.a
GBIG_006992	NBEA_DROME	NBEA_DROME	638.188	-0.875383	0.405348	-2.15958	0.0308051	1.51138	0.211795	0	Similar__to__WN51_10831:__Neurobeachin__(Melipona__quadrifasciata__OX%3D166423);	n.a	InterPro:IPR023362,Pfam:PF14844
GBIG_006992	NBEA_DROME	NBEA_DROME	638.188	-0.875383	0.405348	-2.15958	0.0308051	1.51138	0.211795	0	Similar__to__rg:__Neurobeachin__(Drosophila__melanogaster__OX%3D7227);	n.a	InterPro:IPR010508,InterPro:IPR031570,Pfam:PF06469,Pfam:PF15787
GBIG_006992	NBEA_DROME	NBEA_DROME	638.188	-0.875383	0.405348	-2.15958	0.0308051	1.51138	0.211795	0	Similar__to__SFRICE_024635:__SFRICE_024635__(Spodoptera__frugiperda__OX%3D7108);	n.a	n.a
GBI_21281		GBI_21281	70.6121	-0.874118	0.342572	-2.55163	0.010722	1.96973	0.114799	0	Similar__to__C0J52_00094:__Uncharacterized__protein__(Blattella__germanica__OX%3D6973);	n.a	n.a
GBI_20623		GBI_20623	51.9711	-0.873296	0.560895	-1.55697	0.119478	0.922714	0.41476	0	Similar__to__Dgri\GH23139:__GH23139__(Drosophila__grimshawi__OX%3D7222);	n.a	Pfam:PF00096
GBI_17716	GNT14_DICDI	GNT14_DICDI	47.3264	-0.87315	0.609941	-1.43153	0.152278	0.817364	0.464418	0	Similar__to__L798_11452:__Uncharacterized__protein__(Zootermopsis__nevadensis__OX%3D136037);	n.a	Pfam:PF13896
GBIG_009425		GBIG_009425	97.9402	-0.871212	0.550549	-1.58244	0.113549	0.944817	0.406087	0	GBI_M__0001G_009425	.	.	.
GBI_09640	LHX1_CHICK	LHX1_CHICK	48.793	-0.870784	0.544673	-1.59873	0.109881	0.959077	0.401339	0	Similar__to__Awh:__LIM/homeobox__protein__Awh__(Drosophila__melanogaster__OX%3D7227);	GO:0003677	InterPro:IPR001356,InterPro:IPR001781,Pfam:PF00046,Pfam:PF00412
GBIG_011563		GBIG_011563	116.103	-0.869993	0.402987	-2.15886	0.030861	1.51059	0.211823	0	Similar__to__100115798:__Uncharacterized__protein__(Nasonia__vitripennis__OX%3D7425);	GO:0016021,GO:0022857,GO:0055085	InterPro:IPR005828,Pfam:PF00083
GBIG_011563		GBIG_011563	116.103	-0.869993	0.402987	-2.15886	0.030861	1.51059	0.211823	0	Similar__to__B7P43_G12228:__Uncharacterized__protein__(Cryptotermes__secundus__OX%3D105785);	n.a	InterPro:IPR001646,Pfam:PF13599
GBIG_000087		GBIG_000087	577.126	-0.867791	0.343773	-2.52432	0.0115924	1.93583	0.120313	0	GBI_M__0001G_000087	.	.	.
GBI_03966		GBI_03966	33.4816	-0.867322	0.58416	-1.48473	0.137615	0.861335	0.442387	0	Protein__of__unknown__function;	n.a	n.a
GBI_07584	ZD23B_DANRE	ZD23B_DANRE	104.528	-0.866923	0.4903	-1.76815	0.0770361	1.11331	0.333787	0	Similar__to__app:__Palmitoyltransferase__app__(Drosophila__melanogaster__OX%3D7227);	n.a	InterPro:IPR001594,Pfam:PF01529
GBIG_000523	CAD87_DROME	CAD87_DROME	96.6001	-0.866375	0.6615	-1.30971	0.190293	0.720577	0.513445	0	Similar__to__Cad87A:__Cadherin-87A__(Drosophila__melanogaster__OX%3D7227);	GO:0005509,GO:0007156,GO:0016020	InterPro:IPR002126,Pfam:PF00028
GBIG_000523	CAD87_DROME	CAD87_DROME	96.6001	-0.866375	0.6615	-1.30971	0.190293	0.720577	0.513445	0	Similar__to__ds:__Protein__dachsous__(Drosophila__melanogaster__OX%3D7227);	GO:0005509,GO:0007156,GO:0016020	InterPro:IPR002126,Pfam:PF00028
GBIG_000523	CAD87_DROME	CAD87_DROME	96.6001	-0.866375	0.6615	-1.30971	0.190293	0.720577	0.513445	0	Similar__to__B7P43_G10889:__Uncharacterized__protein__(Fragment)__(Cryptotermes__secundus__OX%3D105785);	n.a	n.a
GBIG_015332		GBIG_015332	35.4851	-0.865562	0.581275	-1.48907	0.136468	0.86497	0.44052	0	GBI_M__0001G_015332	.	.	.
GBI_14921		GBI_14921	51.9906	-0.865	0.490547	-1.76334	0.0778432	1.10878	0.335765	0	Protein__of__unknown__function;	n.a	n.a
GBIG_020185		GBIG_020185	298.138	-0.864477	0.626229	-1.38045	0.167449	0.776119	0.482233	0	GBI_M__0001G_020185	.	.	.
GBIG_018611		GBIG_018611	105.608	-0.86431	0.417957	-2.06794	0.0386456	1.4129	0.236433	0	GBI_M__0001G_018611	.	.	.
GBI_08669	FAAA_BOVIN	FAAA_BOVIN	81.8074	-0.864051	0.543494	-1.58981	0.111878	0.951255	0.40483	0	Similar__to__Uncharacterized__protein__(Photinus__pyralis__OX%3D7054);	GO:0003824,GO:0004334,GO:0008152,GO:0009072	InterPro:IPR011234,InterPro:IPR015377,Pfam:PF01557,Pfam:PF09298
GBI_12875	ELL2_MOUSE	ELL2_MOUSE	84.7113	-0.861974	0.373306	-2.30903	0.020942	1.67898	0.169035	0	Similar__to__Ell:__RNA__polymerase__II__elongation__factor__Ell__(Drosophila__melanogaster__OX%3D7227);	GO:0006368,GO:0008023	InterPro:IPR019464,Pfam:PF10390
GBIG_009660		GBIG_009660	353.085	-0.858575	0.973703	-0.881763	0.377905	0.422617	0.697788	0	GBI_M__0001G_009660	.	.	.
GBI_04723		GBI_04723	53.1372	-0.858401	0.450805	-1.90415	0.0568903	1.24496	0.285499	0	Similar__to__Uncharacterized__protein__(Photinus__pyralis__OX%3D7054);	n.a	n.a
GBI_04659		GBI_04659	48.3217	-0.8567	0.416109	-2.05884	0.0395099	1.40329	0.238902	0	Protein__of__unknown__function;	n.a	n.a
GBI_16706	CANC_DROME	CANC_DROME	232.695	-0.855992	0.438934	-1.95016	0.0511569	1.2911	0.271671	0	Similar__to__CalpC:__Calpain-C__(Drosophila__melanogaster__OX%3D7227);	GO:0004198,GO:0005622,GO:0006508	InterPro:IPR001300,InterPro:IPR022682,Pfam:PF00648,Pfam:PF01067
GBIG_025003		GBIG_025003	95.1177	-0.851897	0.565553	-1.50631	0.131988	0.879465	0.434743	0	GBI_M__0001G_025003	.	.	.
GBI_06524	A4_TAKRU	A4_TAKRU	542.46	-0.851421	0.609318	-1.39734	0.162313	0.789648	0.477012	0	Similar__to__Ppn:__Papilin__(Drosophila__melanogaster__OX%3D7227);	GO:0004867	InterPro:IPR002223,Pfam:PF00014
GBIG_012696		GBIG_012696	123.02	-0.850413	0.398186	-2.13572	0.0327026	1.48542	0.218837	0	GBI_M__0001G_012696	.	.	.
GBI_10055		GBI_10055	37.7948	-0.850072	0.630847	-1.34751	0.177816	0.750028	0.497918	0	Protein__of__unknown__function;	GO:0005515	InterPro:IPR003961,Pfam:PF00041
GBI_10534	BRAT_DROME	BRAT_DROME	127.584	-0.848338	0.418182	-2.02863	0.0424955	1.37166	0.246508	0	Similar__to__brat:__Brain__tumor__protein__(Drosophila__melanogaster__OX%3D7227);	GO:0005515,GO:0005622,GO:0008270	InterPro:IPR000315,InterPro:IPR001258,InterPro:IPR027370,Pfam:PF00643,Pfam:PF01436,Pfam:PF13445
GBIG_009188	DPP4_NEOFI	DPP4_NEOFI	353.151	-0.848189	0.462339	-1.83456	0.0665707	1.17672	0.309619	0	Similar__to__B7P43_G06922:__Uncharacterized__protein__(Cryptotermes__secundus__OX%3D105785);	n.a	n.a
GBIG_009188	DPP4_NEOFI	DPP4_NEOFI	353.151	-0.848189	0.462339	-1.83456	0.0665707	1.17672	0.309619	0	Similar__to__Uncharacterized__protein__(Photinus__pyralis__OX%3D7054);	GO:0006508	InterPro:IPR002469,Pfam:PF00930
GBIG_003933	EXT1_DROME	EXT1_DROME	75.6212	-0.848144	0.425016	-1.99556	0.0459822	1.33741	0.256823	0	GBI_M__0001G_003933	sp|Q9V730|EXT1_DROME^sp|Q9V730|EXT1_DROME^Q:155-493,H:382-495^66.7%ID^E:9.1e-36^.^.	.	KEGG:dme:Dmel_CG10117
GBI_00283	CHIN_HUMAN	CHIN_HUMAN	281.588	-0.847351	0.355515	-2.38345	0.0171514	1.7657	0.150305	0	Similar__to__CdGAPr:__GTPase-activating__protein__CdGAPr__(Drosophila__melanogaster__OX%3D7227);	GO:0007165,GO:0035556	InterPro:IPR000198,InterPro:IPR000980,InterPro:IPR002219,Pfam:PF00017,Pfam:PF00130,Pfam:PF00620
GBIG_019431	TDC1_CAEEL	TDC1_CAEEL	456.77	-0.84523	0.323189	-2.61528	0.00891533	2.04986	0.10141	0	Similar__to__g.44813:__Uncharacterized__protein__(Fragment)__(Clastoptera__arizonana__OX%3D38151);	n.a	n.a
GBIG_019431	TDC1_CAEEL	TDC1_CAEEL	456.77	-0.84523	0.323189	-2.61528	0.00891533	2.04986	0.10141	0	Similar__to__Uncharacterized__protein__(Glossina__palpalis__gambiensis__OX%3D67801);	GO:0016831,GO:0019752,GO:0030170	InterPro:IPR002129,Pfam:PF00282
GBIG_019431	TDC1_CAEEL	TDC1_CAEEL	456.77	-0.84523	0.323189	-2.61528	0.00891533	2.04986	0.10141	0	Similar__to__GbTdc2:__Tyrosine__decarboxylase__2__(Gryllus__bimaculatus__OX%3D6999);	GO:0016831,GO:0019752,GO:0030170	InterPro:IPR002129,Pfam:PF00282
GBI_10126		GBI_10126	83.6928	-0.844142	0.420838	-2.00586	0.0448714	1.34803	0.253924	0	Similar__to__Dper\GL16457:__GL16457__(Drosophila__persimilis__OX%3D7234);	n.a	n.a
GBIG_000086		GBIG_000086	39.2877	-0.843836	0.635724	-1.32736	0.184389	0.734266	0.506296	0	GBI_M__0001G_000086	.	.	.
GBIG_016173		GBIG_016173	56.5098	-0.842703	0.503474	-1.67378	0.0941745	1.02607	0.370547	0	GBI_M__0001G_016173	.	.	.
GBIG_008194		GBIG_008194	34.6351	-0.840998	0.649411	-1.29502	0.195315	0.709265	0.520226	0	GBI_M__0001G_008194	.	.	.
GBIG_020649		GBIG_020649	41.8278	-0.839188	0.726216	-1.15556	0.24786	0.605794	0.579978	0	GBI_M__0001G_020649	.	.	.
GBIG_015843		GBIG_015843	73.5144	-0.839185	0.477479	-1.75753	0.0788272	1.10332	0.337784	0	GBI_M__0001G_015843	.	.	.
GBIG_008895		GBIG_008895	36.1389	-0.83895	0.881185	-0.95207	0.341061	0.467167	0.667847	0	GBI_M__0001G_008895	.	.	.
GBIG_009542		GBIG_009542	317.888	-0.838348	0.374645	-2.23772	0.0252395	1.59792	0.188298	0	GBI_M__0001G_009542	.	.	.
GBI_01692	ARHGC_HUMAN	ARHGC_HUMAN	54.4181	-0.837954	0.510076	-1.6428	0.100424	0.998164	0.383453	0	Similar__to__loco:__Regulator__of__G-protein__signaling__loco__(Drosophila__melanogaster__OX%3D7227);	GO:0005515	InterPro:IPR001478,Pfam:PF00595
GBIG_014668	E41LA_HUMAN	E41LA_HUMAN	35.334	-0.837326	0.521658	-1.60512	0.108466	0.964704	0.398511	0	Similar__to__cora:__Protein__4.1__homolog__(Drosophila__melanogaster__OX%3D7227);	n.a	InterPro:IPR014847,InterPro:IPR018980,InterPro:IPR019748,Pfam:PF00373,Pfam:PF08736,Pfam:PF09380
GBIG_014668	E41LA_HUMAN	E41LA_HUMAN	35.334	-0.837326	0.521658	-1.60512	0.108466	0.964704	0.398511	0	Protein__of__unknown__function;	n.a	n.a
GBI_00545	E78C_DROME	E78C_DROME	75.8912	-0.83705	0.38361	-2.18203	0.0291072	1.536	0.204292	0	Similar__to__Eip78C:__Ecdysone-induced__protein__78C__(Drosophila__melanogaster__OX%3D7227);	n.a	InterPro:IPR000536,Pfam:PF00104
GBIG_003967		GBIG_003967	35.5838	-0.836829	0.497258	-1.68289	0.0923971	1.03434	0.367697	0	GBI_M__0001G_003967	.	.	.
GBI_07051	TRE12_DROSI	TRE12_DROSI	72.9423	-0.836666	0.573439	-1.45903	0.144556	0.839963	0.452771	0	Similar__to__Tret1-1:__Facilitated__trehalose__transporter__Tret1-1__(Drosophila__melanogaster__OX%3D7227);	GO:0016021,GO:0022857,GO:0055085	InterPro:IPR005828,Pfam:PF00083
GBIG_002379		GBIG_002379	40.6794	-0.836357	0.89832	-0.931024	0.351841	0.453653	0.677796	0	GBI_M__0001G_002379	.	.	.
GBI_15571	CP9E2_BLAGE	CP9E2_BLAGE	622.961	-0.835607	0.563457	-1.483	0.138074	0.859888	0.443297	0	Similar__to__CYP9E2:__Cytochrome__P450__9e2__(Blattella__germanica__OX%3D6973);	GO:0005506,GO:0016705,GO:0020037,GO:0055114	InterPro:IPR001128,Pfam:PF00067
GBI_13929	CP6K1_BLAGE	CP6K1_BLAGE	92.6069	-0.834939	0.696769	-1.1983	0.2308	0.636764	0.56102	0	Similar__to__B7P43_G13551:__Uncharacterized__protein__(Cryptotermes__secundus__OX%3D105785);	GO:0006801,GO:0046872	InterPro:IPR001424,Pfam:PF00080
GBIG_022789		GBIG_022789	237.316	-0.834396	0.351215	-2.37574	0.0175137	1.75662	0.151558	0	GBI_M__0001G_022789	.	.	.
GBIG_025675	ATL1_MOUSE	ATL1_MOUSE	52.2987	-0.831107	0.504876	-1.64616	0.0997303	1.00117	0.38233	0	Similar__to__Uncharacterized__protein__(Anopheles__albimanus__OX%3D7167);	n.a	InterPro:IPR000884,Pfam:PF00090
GBIG_025675	ATL1_MOUSE	ATL1_MOUSE	52.2987	-0.831107	0.504876	-1.64616	0.0997303	1.00117	0.38233	0	Protein__of__unknown__function;	n.a	n.a
GBIG_025675	ATL1_MOUSE	ATL1_MOUSE	52.2987	-0.831107	0.504876	-1.64616	0.0997303	1.00117	0.38233	0	Protein__of__unknown__function;	n.a	n.a
GBIG_025675	ATL1_MOUSE	ATL1_MOUSE	52.2987	-0.831107	0.504876	-1.64616	0.0997303	1.00117	0.38233	0	Protein__of__unknown__function;	n.a	n.a
GBIG_025675	ATL1_MOUSE	ATL1_MOUSE	52.2987	-0.831107	0.504876	-1.64616	0.0997303	1.00117	0.38233	0	Protein__of__unknown__function;	n.a	n.a
GBI_04701		GBI_04701	227.761	-0.830842	0.868645	-0.95648	0.33883	0.470018	0.665888	0	Protein__of__unknown__function;	n.a	n.a
GBI_01577		GBI_01577	35.3686	-0.830396	0.474771	-1.74905	0.080283	1.09538	0.340737	0	Protein__of__unknown__function;	n.a	n.a
GBIG_024027		GBIG_024027	152.009	-0.829396	0.938196	-0.884033	0.376678	0.424029	0.69722	0	GBI_M__0001G_024027	.	.	.
GBIG_010827		GBIG_010827	77.4714	-0.82747	0.371051	-2.23007	0.0257428	1.58934	0.190114	0	GBI_M__0001G_010827	.	.	.
GBI_13171	B3GT1_GORGO	B3GT1_GORGO	92.9206	-0.825118	0.482245	-1.71099	0.0870823	1.06007	0.357052	0	Similar__to__brn:__Beta-1%2C3-galactosyltransferase__brn__(Drosophila__melanogaster__OX%3D7227);	GO:0006486,GO:0008378,GO:0016020	InterPro:IPR002659,Pfam:PF01762
GBIG_000592	FXL16_HUMAN	FXL16_HUMAN	327.673	-0.821464	0.386358	-2.12618	0.0334886	1.4751	0.220377	0	Similar__to__g.53546:__Uncharacterized__protein__(Fragment)__(Graphocephala__atropunctata__OX%3D36148);	n.a	n.a
GBIG_000592	FXL16_HUMAN	FXL16_HUMAN	327.673	-0.821464	0.386358	-2.12618	0.0334886	1.4751	0.220377	0	Similar__to__C0J52_13602:__Uncharacterized__protein__(Blattella__germanica__OX%3D6973);	n.a	n.a
GBI_19504	ORC1_DROME	ORC1_DROME	37.5616	-0.821028	0.661413	-1.24132	0.214486	0.668601	0.541294	0	Similar__to__Orc1:__Origin__recognition__complex__subunit__1__(Drosophila__melanogaster__OX%3D7227);	GO:0005524	InterPro:IPR003959,InterPro:IPR015163,Pfam:PF00004,Pfam:PF09079
GBI_20431		GBI_20431	69.0298	-0.820027	0.737181	-1.11238	0.265974	0.575161	0.600795	0	Protein__of__unknown__function;	n.a	n.a
GBI_09198		GBI_09198	95.6405	-0.816462	0.366655	-2.22679	0.0259614	1.58567	0.190949	0	Protein__of__unknown__function;	n.a	n.a
GBIG_005739	RGMA_CHICK	RGMA_CHICK	109.529	-0.81386	0.501497	-1.62286	0.104619	0.980389	0.391013	0	GBI_M__0001G_005739	sp|Q8JG54|RGMA_CHICK^sp|Q8JG54|RGMA_CHICK^Q:1646-2113,H:49-215^43.7%ID^E:2e-31^.^.	.	KEGG:gga:395214
GBIG_005739	RGMA_CHICK	RGMA_CHICK	109.529	-0.81386	0.501497	-1.62286	0.104619	0.980389	0.391013	0	GBI_M__0001G_005739	sp|Q8JG54|RGMA_CHICK^sp|Q8JG54|RGMA_CHICK^Q:1646-2113,H:49-215^43.7%ID^E:2e-31^.^.	GO:0005886^cellular_component^plasma__membrane`GO:0015026^molecular_function^coreceptor__activity`GO:0030509^biological_process^BMP__signaling__pathway`GO:0048681^biological_process^negative__regulation__of__axon__regeneration	KEGG:gga:395214
GBI_21994		GBI_21994	45.2863	-0.813752	0.703602	-1.15655	0.247456	0.606502	0.579586	0	Similar__to__Cuticle__protein__6__(Blaberus__craniifer__OX%3D6982);	GO:0042302	InterPro:IPR000618,Pfam:PF00379
GBI_17991	SCNA_DROME	SCNA_DROME	1269.3	-0.813523	0.402077	-2.0233	0.0430421	1.36611	0.247849	0	Similar__to__para:__Sodium__channel__protein__para__(Drosophila__melanogaster__OX%3D7227);	GO:0001518,GO:0005216,GO:0005248,GO:0006811,GO:0006814,GO:0016020,GO:0055085	InterPro:IPR005821,InterPro:IPR010526,InterPro:IPR031649,Pfam:PF00520,Pfam:PF06512,Pfam:PF16905
GBIG_017002	COX1_CHOBI	COX1_CHOBI	64.8843	-0.813112	0.352667	-2.30561	0.0211326	1.67505	0.16999	0	GBI_M__0001G_017002	sp|P50668|COX1_CHOBI^sp|P50668|COX1_CHOBI^Q:376-2,H:130-257^71.9%ID^E:1.2e-39^.^.`sp|P50668|COX1_CHOBI^sp|P50668|COX1_CHOBI^Q:564-325,H:68-147^66.2%ID^E:1.7e-22^.^.	.	.
GBIG_009829		GBIG_009829	65.941	-0.812939	0.797956	-1.01878	0.308309	0.511014	0.638399	0	GBI_M__0001G_009829	.	.	.
GBIG_004201	ANX11_DROME	ANX11_DROME	540.634	-0.809776	0.636994	-1.27125	0.203641	0.691134	0.530422	0	Similar__to__AnxB9:__Annexin__B9__(Drosophila__melanogaster__OX%3D7227);	GO:0005509,GO:0005544	InterPro:IPR018502,Pfam:PF00191
GBIG_004201	ANX11_DROME	ANX11_DROME	540.634	-0.809776	0.636994	-1.27125	0.203641	0.691134	0.530422	0	Protein__of__unknown__function;	n.a	n.a
GBI_09358	PDE6_DROWI	PDE6_DROWI	35.9292	-0.807843	0.691244	-1.16868	0.242533	0.61523	0.574872	0	Similar__to__g.342:__Uncharacterized__protein__(Fragment)__(Clastoptera__arizonana__OX%3D38151);	n.a	n.a
GBI_00904	FTZF1_BOMMO	FTZF1_BOMMO	90.8329	-0.807724	0.323013	-2.50059	0.0123987	1.90662	0.124898	0	Similar__to__FTZ-F1:__Nuclear__hormone__receptor__FTZ-F1__(Blattella__germanica__OX%3D6973);	n.a	n.a
GBI_14261		GBI_14261	95.3029	-0.807001	0.459414	-1.75659	0.0789878	1.10244	0.338123	0	Similar__to__Kr-h1:__Krueppel__homolog__1__(Drosophila__melanogaster__OX%3D7227);	GO:0005634,GO:0008270	InterPro:IPR012934,Pfam:PF00096,Pfam:PF07776
GBIG_018188		GBIG_018188	89.2655	-0.806792	0.511982	-1.57582	0.115067	0.939048	0.407838	0	GBI_M__0001G_018188	.	.	.
GBIG_000875	PLSL_MOUSE	PLSL_MOUSE	1485.22	-0.806054	0.413179	-1.95086	0.0510738	1.2918	0.271594	0	Protein__of__unknown__function;	n.a	n.a
GBIG_000875	PLSL_MOUSE	PLSL_MOUSE	1485.22	-0.806054	0.413179	-1.95086	0.0510738	1.2918	0.271594	0	Similar__to__cher:__Filamin-A__(Drosophila__melanogaster__OX%3D7227);	GO:0005515	InterPro:IPR001715,Pfam:PF00307
GBIG_007607	DGK2_DROME	DGK2_DROME	281.958	-0.806004	0.432881	-1.86195	0.0626095	1.20336	0.299544	0	Similar__to__Diacylglycerol__kinase__(Phlebotomus__papatasi__OX%3D29031);	GO:0016301	InterPro:IPR001206,Pfam:PF00781
GBIG_007607	DGK2_DROME	DGK2_DROME	281.958	-0.806004	0.432881	-1.86195	0.0626095	1.20336	0.299544	0	Similar__to__GI24133:__Diacylglycerol__kinase__eta__(Drosophila__mojavensis__OX%3D7230);	GO:0004143,GO:0007205	InterPro:IPR000756,Pfam:PF00609
GBIG_007607	DGK2_DROME	DGK2_DROME	281.958	-0.806004	0.432881	-1.86195	0.0626095	1.20336	0.299544	0	Similar__to__rdgA:__Eye-specific__diacylglycerol__kinase__(Drosophila__melanogaster__OX%3D7227);	n.a	InterPro:IPR020683,Pfam:PF12796
GBIG_001359		GBIG_001359	49.1971	-0.80587	0.656508	-1.22751	0.219631	0.658306	0.5463	0	GBI_M__0001G_001359	.	.	.
GBIG_020171	TRPCG_DROME	TRPCG_DROME	51.923	-0.804602	0.568144	-1.41619	0.156719	0.80488	0.469364	0	Similar__to__Trpm:__Transient__receptor__potential__cation__channel__trpm__(Drosophila__melanogaster__OX%3D7227);	GO:0005216,GO:0006811,GO:0016020,GO:0051262,GO:0055085	InterPro:IPR005821,InterPro:IPR032415,Pfam:PF00520,Pfam:PF16519
GBIG_020171	TRPCG_DROME	TRPCG_DROME	51.923	-0.804602	0.568144	-1.41619	0.156719	0.80488	0.469364	0	Protein__of__unknown__function;	n.a	n.a
GBIG_020171	TRPCG_DROME	TRPCG_DROME	51.923	-0.804602	0.568144	-1.41619	0.156719	0.80488	0.469364	0	Protein__of__unknown__function;	n.a	n.a
GBIG_000279		GBIG_000279	146.537	-0.804598	0.406189	-1.98085	0.0476084	1.32232	0.261562	0	Similar__to__C0J52_24480:__Uncharacterized__protein__(Blattella__germanica__OX%3D6973);	n.a	n.a
GBIG_000279		GBIG_000279	146.537	-0.804598	0.406189	-1.98085	0.0476084	1.32232	0.261562	0	Protein__of__unknown__function;	n.a	n.a
GBI_12134	RUSC2_HUMAN	RUSC2_HUMAN	1605.03	-0.804351	0.32548	-2.47128	0.0134632	1.87085	0.130378	0	Similar__to__B7P43_G03348:__Uncharacterized__protein__(Cryptotermes__secundus__OX%3D105785);	n.a	InterPro:IPR004012,Pfam:PF02759
GBIG_016538		GBIG_016538	375.001	-0.802611	0.327458	-2.45103	0.0142448	1.84634	0.133985	0	GBI_M__0001G_016538	.	.	.
GBI_19339		GBI_19339	119.558	-0.799747	1.0618	-0.753201	0.451329	0.345507	0.747442	0	Similar__to__C0J52_21082:__Uncharacterized__protein__(Fragment)__(Blattella__germanica__OX%3D6973);	n.a	n.a
GBIG_009879		GBIG_009879	51.1425	-0.799437	0.452084	-1.76834	0.0770045	1.11348	0.333787	0	GBI_M__0001G_009879	.	.	.
GBI_18161	NPL11_CAEEL	NPL11_CAEEL	545.191	-0.798289	0.40903	-1.95166	0.0509782	1.29262	0.271594	0	Similar__to__OFAS_OFAS010386:__Uncharacterized__protein__(Fragment)__(Oncopeltus__fasciatus__OX%3D7536);	n.a	n.a
GBIG_009291		GBIG_009291	45.73	-0.797789	0.673765	-1.18408	0.236383	0.626383	0.566774	0	GBI_M__0001G_009291	.	.	.
GBI_13865	SC5A7_DROME	SC5A7_DROME	1160.3	-0.797372	0.320676	-2.48653	0.0128994	1.88943	0.127599	0	Similar__to__CG7708:__High-affinity__choline__transporter__1__(Drosophila__melanogaster__OX%3D7227);	GO:0016020,GO:0022857,GO:0055085	InterPro:IPR001734,Pfam:PF00474
GBIG_012589	RUFY3_HUMAN	RUFY3_HUMAN	46.8541	-0.79667	0.458583	-1.73724	0.0823443	1.08437	0.346104	0	GBI_M__0001G_012589	sp|Q7L099|RUFY3_HUMAN^sp|Q7L099|RUFY3_HUMAN^Q:2074-2193,H:22-61^57.5%ID^E:2.8e-06^.^.	GO:0070161^cellular_component^anchoring__junction`GO:0030424^cellular_component^axon`GO:0005737^cellular_component^cytoplasm`GO:0005829^cellular_component^cytosol`GO:0030425^cellular_component^dendrite`GO:0012505^cellular_component^endomembrane__system`GO:0030175^cellular_component^filopodium`GO:0030426^cellular_component^growth__cone`GO:0030027^cellular_component^lamellipodium`GO:0016020^cellula…	KEGG:hsa:22902
GBIG_012589	RUFY3_HUMAN	RUFY3_HUMAN	46.8541	-0.79667	0.458583	-1.73724	0.0823443	1.08437	0.346104	0	GBI_M__0001G_012589	sp|Q7L099|RUFY3_HUMAN^sp|Q7L099|RUFY3_HUMAN^Q:2174-2293,H:22-61^57.5%ID^E:3.2e-06^.^.	GO:0070161^cellular_component^anchoring__junction`GO:0030424^cellular_component^axon`GO:0005737^cellular_component^cytoplasm`GO:0005829^cellular_component^cytosol`GO:0030425^cellular_component^dendrite`GO:0012505^cellular_component^endomembrane__system`GO:0030175^cellular_component^filopodium`GO:0030426^cellular_component^growth__cone`GO:0030027^cellular_component^lamellipodium`GO:0016020^cellula…	KEGG:hsa:22902
GBIG_012589	RUFY3_HUMAN	RUFY3_HUMAN	46.8541	-0.79667	0.458583	-1.73724	0.0823443	1.08437	0.346104	0	GBI_M__0001G_012589	sp|Q7L099|RUFY3_HUMAN^sp|Q7L099|RUFY3_HUMAN^Q:804-923,H:22-61^57.5%ID^E:1.3e-06^.^.	GO:0070161^cellular_component^anchoring__junction`GO:0030424^cellular_component^axon`GO:0005737^cellular_component^cytoplasm`GO:0005829^cellular_component^cytosol`GO:0030425^cellular_component^dendrite`GO:0012505^cellular_component^endomembrane__system`GO:0030175^cellular_component^filopodium`GO:0030426^cellular_component^growth__cone`GO:0030027^cellular_component^lamellipodium`GO:0016020^cellula…	KEGG:hsa:22902
GBIG_016862		GBIG_016862	144.697	-0.795399	0.528628	-1.50465	0.132415	0.878062	0.434998	0	Similar__to__g.78050:__Uncharacterized__protein__(Sipha__flava__OX%3D143950);	n.a	InterPro:IPR001507,Pfam:PF00100
GBIG_016862		GBIG_016862	144.697	-0.795399	0.528628	-1.50465	0.132415	0.878062	0.434998	0	Protein__of__unknown__function;	n.a	n.a
GBI_12095		GBI_12095	299.778	-0.794347	0.380883	-2.08554	0.0370202	1.43156	0.231033	0	Similar__to__B7P43_G03119:__Receptor-type__tyrosine-protein__phosphatase__N2__(Cryptotermes__secundus__OX%3D105785);	n.a	n.a
GBI_02799	KNRL_DROME	KNRL_DROME	41.0765	-0.793166	0.693292	-1.14406	0.2526	0.597567	0.585682	0	Similar__to__Eip75B:__Ecdysone-induced__protein__75B%2C__isoform__B__(Drosophila__melanogaster__OX%3D7227);	GO:0003700,GO:0005634,GO:0006355,GO:0008270,GO:0043565	InterPro:IPR001628,Pfam:PF00105
GBI_15909	CSMD1_MOUSE	CSMD1_MOUSE	77.2082	-0.792275	0.646471	-1.22554	0.220373	0.656842	0.547478	0	Similar__to__hig:__Locomotion-related__protein__Hikaru__genki__(Drosophila__melanogaster__OX%3D7227);	n.a	InterPro:IPR000436,InterPro:IPR001304,Pfam:PF00059,Pfam:PF00084
GBIG_009117	LRP2_HUMAN	LRP2_HUMAN	78.1246	-0.790829	0.444084	-1.78081	0.0749434	1.12527	0.329306	0	Similar__to__Uncharacterized__protein__(Apis__mellifera__OX%3D7460);	GO:0005515	InterPro:IPR002172,Pfam:PF00057
GBIG_009117	LRP2_HUMAN	LRP2_HUMAN	78.1246	-0.790829	0.444084	-1.78081	0.0749434	1.12527	0.329306	0	Protein__of__unknown__function;	n.a	n.a
GBI_19825		GBI_19825	60.1031	-0.789716	0.497304	-1.588	0.112287	0.94967	0.405572	0	Similar__to__B7P43_G01361:__Uncharacterized__protein__(Cryptotermes__secundus__OX%3D105785);	GO:0005515	InterPro:IPR001810,Pfam:PF12937
GBI_14570	KEN1_CULQU	KEN1_CULQU	88.2375	-0.789526	0.48949	-1.61296	0.106754	0.971618	0.394407	0	Similar__to__ken1:__Transcription__factor__Ken__1__(Culex__quinquefasciatus__OX%3D7176);	n.a	Pfam:PF00096
GBIG_001931		GBIG_001931	106.279	-0.787671	0.361653	-2.17797	0.029408	1.53154	0.205591	0	GBI_M__0001G_001931	.	.	.
GBI_18346		GBI_18346	78.9457	-0.787012	0.402846	-1.95363	0.0507451	1.29461	0.271432	0	Similar__to__D910_09545:__Uncharacterized__protein__(Dendroctonus__ponderosae__OX%3D77166);	n.a	n.a
GBIG_020785		GBIG_020785	76.8737	-0.786985	0.561556	-1.40143	0.161084	0.792947	0.475684	0	GBI_M__0001G_020785	.	.	.
GBIG_009843		GBIG_009843	69.5832	-0.78683	0.445411	-1.76653	0.0773075	1.11178	0.3345	0	GBI_M__0001G_009843	.	.	.
GBI_05223		GBI_05223	195.645	-0.7849	0.546747	-1.43558	0.151121	0.820675	0.463264	0	Protein__of__unknown__function;	n.a	n.a
GBI_13210	UFSP1_DROME	UFSP1_DROME	262.462	-0.783348	0.428115	-1.82976	0.0672854	1.17208	0.311151	0	Similar__to__UFSP1:__Probable__Ufm1-specific__protease__1__(Drosophila__melanogaster__OX%3D7227);	n.a	InterPro:IPR012462,Pfam:PF07910
GBI_00629	VANG2_DANRE	VANG2_DANRE	184.89	-0.78331	0.316702	-2.47334	0.0133858	1.87335	0.130339	0	Similar__to__L798_08648:__Vang-like__protein__(Zootermopsis__nevadensis__OX%3D136037);	GO:0007275,GO:0016021	InterPro:IPR009539,Pfam:PF06638
GBI_06542		GBI_06542	39.5898	-0.782757	0.562422	-1.39176	0.163995	0.785169	0.478601	0	Similar__to__Uncharacterized__protein__(Photinus__pyralis__OX%3D7054);	n.a	InterPro:IPR013818,Pfam:PF00151
GBIG_012597	AGRIN_MOUSE	AGRIN_MOUSE	49.6605	-0.78213	0.629283	-1.24289	0.213908	0.669773	0.540701	0	GBI_M__0001G_012597	sp|A2ASQ1|AGRIN_MOUSE^sp|A2ASQ1|AGRIN_MOUSE^Q:1393-1788,H:136-265^42.5%ID^E:2.7e-24^.^.	GO:0044295^cellular_component^axonal__growth__cone`GO:0005604^cellular_component^basement__membrane`GO:0009986^cellular_component^cell__surface`GO:0062023^cellular_component^collagen-containing__extracellular__matrix`GO:0005576^cellular_component^extracellular__region`GO:0005615^cellular_component^extracellular__space`GO:0098978^cellular_component^glutamatergic__synapse`GO:0005796^cellular_compon…	.
GBI_02838	SPIR_DROPS	SPIR_DROPS	52.7548	-0.781989	0.415537	-1.88187	0.0598531	1.22291	0.292309	0	Similar__to__spir:__Protein__spire__(Drosophila__pseudoobscura__pseudoobscura__OX%3D46245);	n.a	InterPro:IPR011019,Pfam:PF16474
GBIG_024976		GBIG_024976	91.4934	-0.779973	0.405004	-1.92584	0.0541243	1.26661	0.279337	0	GBI_M__0001G_024976	.	.	.
GBI_18434	BRPF1_HUMAN	BRPF1_HUMAN	88.0614	-0.778013	0.304037	-2.55894	0.0104991	1.97885	0.113708	0	Similar__to__rno:__PHD__finger__protein__rhinoceros__(Drosophila__melanogaster__OX%3D7227);	GO:0005515	InterPro:IPR001487,InterPro:IPR019542,Pfam:PF00439,Pfam:PF10513,Pfam:PF13831,Pfam:PF13832
GBI_15249	TTC8_MOUSE	TTC8_MOUSE	60.2848	-0.777754	0.371219	-2.09513	0.036159	1.44178	0.228756	0	Similar__to__BBS4:__Bardet-Biedl__syndrome__4__protein__homolog__(Drosophila__melanogaster__OX%3D7227);	n.a	Pfam:PF13432
GBI_02188		GBI_02188	257.694	-0.776256	0.361434	-2.14771	0.0317366	1.49844	0.215573	0	Protein__of__unknown__function;	n.a	n.a
GBIG_005111		GBIG_005111	45.1626	-0.774076	0.505131	-1.53243	0.125417	0.901644	0.423715	0	GBI_M__0001G_005111	.	.	.
GBI_22097		GBI_22097	67.2347	-0.773881	0.503781	-1.53615	0.124503	0.904821	0.422189	0	Protein__of__unknown__function;	n.a	n.a
GBI_22068		GBI_22068	76.3468	-0.772671	0.47025	-1.64311	0.100361	0.998436	0.38333	0	Similar__to__L798_13910:__Ataxin-2-like__protein__(Zootermopsis__nevadensis__OX%3D136037);	n.a	n.a
GBI_10752	PRIPO_HUMAN	PRIPO_HUMAN	69.6273	-0.772521	0.381644	-2.02419	0.0429503	1.36703	0.247849	0	Similar__to__C0J52_11102:__Uncharacterized__protein__(Blattella__germanica__OX%3D6973);	n.a	Pfam:PF03121
GBI_20223	POE_DROPS	POE_DROPS	85.7743	-0.772481	0.478957	-1.61284	0.106779	0.971515	0.394407	0	Similar__to__g.26190:__Uncharacterized__protein__(Fragment)__(Cuerna__arida__OX%3D1464854);	n.a	n.a
GBIG_019781	AC78C_DROME	AC78C_DROME	69.3748	-0.77221	0.416912	-1.85221	0.063995	1.19385	0.303008	0	Similar__to__Gyc89Db:__Soluble__guanylate__cyclase__89Db__(Drosophila__melanogaster__OX%3D7227);	GO:0009190,GO:0016849,GO:0035556	InterPro:IPR001054,Pfam:PF00211
GBIG_019781	AC78C_DROME	AC78C_DROME	69.3748	-0.77221	0.416912	-1.85221	0.063995	1.19385	0.303008	0	Similar__to__B7P43_G07929:__Uncharacterized__protein__(Fragment)__(Cryptotermes__secundus__OX%3D105785);	GO:0004016,GO:0005886,GO:0006171	InterPro:IPR009398,Pfam:PF06327
GBIG_013616	GC76C_DROME	GC76C_DROME	211.808	-0.771218	0.469305	-1.64332	0.100316	0.998628	0.383279	0	Protein__of__unknown__function;	n.a	n.a
GBIG_013616	GC76C_DROME	GC76C_DROME	211.808	-0.771218	0.469305	-1.64332	0.100316	0.998628	0.383279	0	Similar__to__Gyc76C:__Receptor-type__guanylate__cyclase__Gyc76C__(Drosophila__melanogaster__OX%3D7227);	GO:0004672,GO:0006468,GO:0009190,GO:0016849,GO:0035556	InterPro:IPR001054,InterPro:IPR001245,InterPro:IPR001828,Pfam:PF00211,Pfam:PF01094,Pfam:PF07714
GBIG_007708		GBIG_007708	63.7619	-0.770294	0.456646	-1.68685	0.0916319	1.03795	0.36641	0	GBI_M__0001G_007708	.	.	.
GBIG_005223	MNT_MOUSE	MNT_MOUSE	56.205	-0.77016	0.380621	-2.02343	0.0430287	1.36624	0.247849	0	Similar__to__Myc:__Myc__protein__(Drosophila__melanogaster__OX%3D7227);	GO:0046983	InterPro:IPR011598,Pfam:PF00010
GBIG_005223	MNT_MOUSE	MNT_MOUSE	56.205	-0.77016	0.380621	-2.02343	0.0430287	1.36624	0.247849	0	Protein__of__unknown__function;	n.a	n.a
GBI_07249	DHGL_DROME	DHGL_DROME	292.632	-0.770077	0.367465	-2.09564	0.0361137	1.44233	0.228756	0	Similar__to__L798_10228:__Glucose__dehydrogenase__[acceptor]__(Zootermopsis__nevadensis__OX%3D136037);	GO:0016614,GO:0050660,GO:0055114	InterPro:IPR000172,InterPro:IPR007867,Pfam:PF00732,Pfam:PF05199
GBI_00288	BGBP_PLOIN	BGBP_PLOIN	196.748	-0.76931	0.841472	-0.914243	0.360589	0.442987	0.684414	0	Similar__to__gnbp1:__Beta-1%2C3-glucan-binding__protein__(Fragment)__(Hyphantria__cunea__OX%3D39466);	GO:0004553,GO:0005975,GO:0030246	InterPro:IPR000757,InterPro:IPR031756,Pfam:PF00722,Pfam:PF15886
GBIG_012570		GBIG_012570	57.2895	-0.768855	1.66004	-0.463154	0.643254	0.191617	0.854067	0	GBI_M__0001G_012570	.	.	.
GBI_19111	LAR4_DROME	LAR4_DROME	346.106	-0.768054	0.33509	-2.29208	0.0219007	1.65954	0.172927	0	Similar__to__Larp4B:__La-related__protein__Larp4B__(Drosophila__melanogaster__OX%3D7227);	n.a	InterPro:IPR006630,Pfam:PF05383
GBIG_014084		GBIG_014084	61.2146	-0.767128	0.402669	-1.90511	0.0567662	1.24591	0.285499	0	GBI_M__0001G_014084	.	.	.
GBI_13067	DIHR_ACHDO	DIHR_ACHDO	79.3308	-0.765619	0.337486	-2.26859	0.023293	1.63277	0.179479	0	Similar__to__Diuretic__hormone__receptor__(Acheta__domesticus__OX%3D6997);	GO:0004930,GO:0007186,GO:0016020,GO:0016021	InterPro:IPR000832,InterPro:IPR001879,Pfam:PF00002,Pfam:PF02793
GBIG_009374		GBIG_009374	86.1225	-0.765466	1.0486	-0.729992	0.465395	0.332178	0.758927	0	GBI_M__0001G_009374	.	.	.
GBI_08427	A1M_RAT	A1M_RAT	645.263	-0.763694	0.33868	-2.25491	0.0241388	1.61728	0.183721	0	Similar__to__L798_09557:__CD109__antigen__(Fragment)__(Zootermopsis__nevadensis__OX%3D136037);	GO:0004866,GO:0005515,GO:0005576,GO:0005615	InterPro:IPR001599,InterPro:IPR002172,InterPro:IPR002890,InterPro:IPR009048,InterPro:IPR011625,InterPro:IPR011626,Pfam:PF00057,Pfam:PF00207,Pfam:PF01835,Pfam:PF07677,Pfam:PF07678,Pfam:PF07703
GBI_01393		GBI_01393	276.374	-0.76223	0.390497	-1.95195	0.0509442	1.2929	0.271594	0	Similar__to__Uncharacterized__protein__(Fragment)__(Triatoma__infestans__OX%3D30076);	GO:0016021	InterPro:IPR004031,Pfam:PF13903
GBI_10661	ANKL2_RAT	ANKL2_RAT	215.834	-0.761012	0.320255	-2.37627	0.0174888	1.75724	0.151489	0	Similar__to__B7P43_G09516:__Uncharacterized__protein__(Cryptotermes__secundus__OX%3D105785);	n.a	InterPro:IPR011320,Pfam:PF01693
GBI_15492	SGSM1_HUMAN	SGSM1_HUMAN	79.4958	-0.759139	0.607319	-1.24998	0.211305	0.67509	0.538718	0	Similar__to__g.779:__Uncharacterized__protein__(Fragment)__(Homalodisca__liturata__OX%3D320908);	n.a	InterPro:IPR004012,Pfam:PF02759
GBI_19342		GBI_19342	40.5457	-0.758682	0.494122	-1.53541	0.124682	0.904196	0.422189	0	Similar__to__su(Hw):__Protein__suppressor__of__hairy__wing__(Drosophila__virilis__OX%3D7244);	n.a	Pfam:PF00096,Pfam:PF13894,Pfam:PF13912
GBI_06088		GBI_06088	63.441	-0.758582	0.365035	-2.07811	0.0376996	1.42366	0.232936	0	Protein__of__unknown__function;	n.a	n.a
GBIG_007077	PGBM_MOUSE	PGBM_MOUSE	41.139	-0.758	0.490165	-1.54642	0.122004	0.913627	0.419354	0	Similar__to__g.47502:__Uncharacterized__protein__(Fragment)__(Cuerna__arida__OX%3D1464854);	n.a	n.a
GBIG_007077	PGBM_MOUSE	PGBM_MOUSE	41.139	-0.758	0.490165	-1.54642	0.122004	0.913627	0.419354	0	Similar__to__g.49127:__Uncharacterized__protein__(Fragment)__(Cuerna__arida__OX%3D1464854);	n.a	n.a
GBIG_007077	PGBM_MOUSE	PGBM_MOUSE	41.139	-0.758	0.490165	-1.54642	0.122004	0.913627	0.419354	0	Protein__of__unknown__function;	n.a	n.a
GBI_04101	NOVA1_MACFA	NOVA1_MACFA	297.837	-0.757082	0.36807	-2.05689	0.0396964	1.40125	0.239483	0	Similar__to__PAPI:__Tudor__and__KH__domain-containing__protein__homolog__(Bombyx__mori__OX%3D7091);	GO:0003723	InterPro:IPR004088,Pfam:PF00013
GBIG_011288	SCNA_DROME	SCNA_DROME	546.623	-0.756183	0.440842	-1.71531	0.0862876	1.06405	0.35508	0	Similar__to__Sodium__channel__protein__PaFPC1__(Periplaneta__americana__OX%3D6978);	GO:0005216,GO:0006811,GO:0016020,GO:0055085	InterPro:IPR005821,Pfam:PF00520
GBIG_011288	SCNA_DROME	SCNA_DROME	546.623	-0.756183	0.440842	-1.71531	0.0862876	1.06405	0.35508	0	Similar__to__g.1717:__Uncharacterized__protein__(Fragment)__(Graphocephala__atropunctata__OX%3D36148);	n.a	n.a
GBIG_020147		GBIG_020147	33.1429	-0.755884	0.90837	-0.832133	0.405334	0.392187	0.717493	0	GBI_M__0001G_020147	.	.	.
GBI_14626	DAAM1_HUMAN	DAAM1_HUMAN	80.4586	-0.755518	0.418814	-1.80395	0.0712394	1.14728	0.320616	0	Similar__to__B7P43_G09518:__Uncharacterized__protein__(Fragment)__(Cryptotermes__secundus__OX%3D105785);	GO:0003779,GO:0016043,GO:0017048,GO:0030036	InterPro:IPR010472,InterPro:IPR010473,Pfam:PF06367,Pfam:PF06371
GBIG_018933		GBIG_018933	56.825	-0.754368	0.616056	-1.22451	0.220759	0.656081	0.54822	0	GBI_M__0001G_018933	.	.	.
GBIG_001823		GBIG_001823	215.301	-0.754242	0.505521	-1.49201	0.135697	0.867429	0.439192	0	GBI_M__0001G_001823	.	.	.
GBI_08925	SEM1A_DROME	SEM1A_DROME	95.4808	-0.753516	0.319368	-2.3594	0.0183045	1.73744	0.155602	0	Protein__of__unknown__function;	GO:0005515	InterPro:IPR001627,Pfam:PF01403
GBIG_011308		GBIG_011308	46.5628	-0.750085	0.396765	-1.8905	0.0586905	1.23143	0.29028	0	GBI_M__0001G_011308	.	.	.
GBI_00194	MCPH1_HUMAN	MCPH1_HUMAN	1189.93	-0.748145	0.478124	-1.56475	0.117641	0.929441	0.41188	0	Similar__to__Putative__transcriptional__regulator__brca1__(Fragment)__(Panstrongylus__lignarius__OX%3D156445);	n.a	InterPro:IPR001357,Pfam:PF00533,Pfam:PF12738
GBIG_013567		GBIG_013567	45.3941	-0.747385	0.486958	-1.5348	0.124832	0.903673	0.422361	0	GBI_M__0001G_013567	.	.	.
GBIG_008882	CADM3_HUMAN	CADM3_HUMAN	35.1162	-0.747074	0.879579	-0.849354	0.395684	0.402651	0.711237	0	GBI_M__0001G_008882	sp|Q8N126|CADM3_HUMAN^sp|Q8N126|CADM3_HUMAN^Q:622-1242,H:108-306^26.2%ID^E:1.1e-11^.^.	GO:0005911^cellular_component^cell-cell__junction`GO:0005886^cellular_component^plasma__membrane`GO:0042734^cellular_component^presynaptic__membrane`GO:0042803^molecular_function^protein__homodimerization__activity`GO:0007157^biological_process^heterophilic__cell-cell__adhesion__via__plasma__membrane__cell__adhesion__molecules`GO:0007156^biological_process^homophilic__cell__adhesion__via__plasma_…	KEGG:hsa:57863
GBIG_008882	CADM3_HUMAN	CADM3_HUMAN	35.1162	-0.747074	0.879579	-0.849354	0.395684	0.402651	0.711237	0	GBI_M__0001G_008882	sp|Q8N126|CADM3_HUMAN^sp|Q8N126|CADM3_HUMAN^Q:622-1242,H:108-306^26.2%ID^E:9.5e-12^.^.	GO:0005911^cellular_component^cell-cell__junction`GO:0005886^cellular_component^plasma__membrane`GO:0042734^cellular_component^presynaptic__membrane`GO:0042803^molecular_function^protein__homodimerization__activity`GO:0007157^biological_process^heterophilic__cell-cell__adhesion__via__plasma__membrane__cell__adhesion__molecules`GO:0007156^biological_process^homophilic__cell__adhesion__via__plasma_…	KEGG:hsa:57863
GBI_09814	SC5A7_DROME	SC5A7_DROME	131.123	-0.745797	0.437531	-1.70456	0.0882768	1.05415	0.358668	0	Similar__to__CG7708:__High-affinity__choline__transporter__1__(Drosophila__melanogaster__OX%3D7227);	n.a	n.a
GBI_08441		GBI_08441	184.338	-0.744719	1.04426	-0.713156	0.475749	0.322622	0.765085	0	Similar__to__atk:__Protein__artichoke__(Drosophila__melanogaster__OX%3D7227);	GO:0005515	InterPro:IPR001611,Pfam:PF13855
GBIG_025425		GBIG_025425	48.8415	-0.744483	0.675787	-1.10165	0.270612	0.567652	0.60632	0	GBI_M__0001G_025425	.	.	.
GBI_07005	TENS_CHICK	TENS_CHICK	577.219	-0.743813	0.373771	-1.99002	0.0465888	1.33172	0.258548	0	Similar__to__g.40461:__Uncharacterized__protein__(Fragment)__(Clastoptera__arizonana__OX%3D38151);	n.a	n.a
GBIG_017857		GBIG_017857	49.9271	-0.74326	0.386943	-1.92085	0.0547504	1.26161	0.281186	0	GBI_M__0001G_017857	.	.	.
GBI_10414		GBI_10414	60.3428	-0.742202	0.575621	-1.28939	0.197261	0.704959	0.522609	0	Similar__to__L798_01842:__Uncharacterized__protein__(Zootermopsis__nevadensis__OX%3D136037);	GO:0005515	InterPro:IPR001660,Pfam:PF00536
GBI_15921		GBI_15921	516.777	-0.741854	0.291274	-2.54693	0.0108676	1.96387	0.115587	0	Similar__to__100680021:__Uncharacterized__protein__(Nasonia__vitripennis__OX%3D7425);	n.a	n.a
GBI_12730	ACE_MESAU	ACE_MESAU	402.247	-0.741604	0.676704	-1.09591	0.27312	0.563647	0.608316	0	Similar__to__Ance:__Angiotensin-converting__enzyme__(Drosophila__melanogaster__OX%3D7227);	GO:0006508,GO:0008237,GO:0008241,GO:0016020	InterPro:IPR001548,Pfam:PF01401
GBIG_008315		GBIG_008315	144.036	-0.739458	0.374252	-1.97583	0.0481738	1.31719	0.263064	0	GBI_M__0001G_008315	.	.	.
GBIG_024762		GBIG_024762	54.7113	-0.739347	0.544314	-1.35831	0.174366	0.758539	0.492386	0	GBI_M__0001G_024762	.	.	.
GBI_21760		GBI_21760	49.2566	-0.738853	0.582112	-1.26926	0.204347	0.689631	0.531418	0	Protein__of__unknown__function;	n.a	n.a
GBIG_020967		GBIG_020967	90.9055	-0.738231	0.488296	-1.51185	0.130572	0.884151	0.433058	0	GBI_M__0001G_020967	.	.	.
GBI_20825		GBI_20825	69.8461	-0.738091	1.28702	-0.573486	0.566316	0.246942	0.818707	0	Protein__of__unknown__function;	n.a	n.a
GBIG_017569	UBR1_DROME	UBR1_DROME	40.2655	-0.737642	1.05338	-0.700259	0.483765	0.315365	0.769917	0	Similar__to__Ubr1:__E3__ubiquitin-protein__ligase__UBR1__(Drosophila__melanogaster__OX%3D7227);	n.a	n.a
GBIG_017569	UBR1_DROME	UBR1_DROME	40.2655	-0.737642	1.05338	-0.700259	0.483765	0.315365	0.769917	0	Similar__to__Ubr1:__E3__ubiquitin-protein__ligase__UBR1__(Drosophila__melanogaster__OX%3D7227);	n.a	n.a
GBIG_011768	EPN4_BOVIN	EPN4_BOVIN	85.1172	-0.736751	0.354288	-2.07952	0.0375692	1.42517	0.232504	0	GBI_M__0001G_011768	sp|A7Z035|EPN4_BOVIN^sp|A7Z035|EPN4_BOVIN^Q:188-304,H:3-41^82.1%ID^E:3.9e-13^.^.	.	KEGG:bta:538540
GBI_05219		GBI_05219	1400.04	-0.736055	0.488881	-1.50559	0.132172	0.878859	0.43489	0	Protein__of__unknown__function;	n.a	n.a
GBIG_008115	SC6A4_DROME	SC6A4_DROME	460.914	-0.735242	0.470943	-1.56121	0.118474	0.926378	0.413515	0	Similar__to__SerT:__Sodium-dependent__serotonin__transporter__(Drosophila__melanogaster__OX%3D7227);	GO:0005328,GO:0006836,GO:0016021	InterPro:IPR000175,Pfam:PF00209
GBIG_008115	SC6A4_DROME	SC6A4_DROME	460.914	-0.735242	0.470943	-1.56121	0.118474	0.926378	0.413515	0	Similar__to__L798_09139:__Transporter__(Fragment)__(Zootermopsis__nevadensis__OX%3D136037);	GO:0005328,GO:0006836,GO:0016021	InterPro:IPR000175,Pfam:PF00209
GBIG_008115	SC6A4_DROME	SC6A4_DROME	460.914	-0.735242	0.470943	-1.56121	0.118474	0.926378	0.413515	0	Similar__to__4397708:__AGAP012565-PA__(Anopheles__gambiae__OX%3D7165);	GO:0005328,GO:0006836,GO:0016021	InterPro:IPR000175,Pfam:PF00209
GBI_01055	MFS4B_DANRE	MFS4B_DANRE	103.09	-0.735114	0.346545	-2.12127	0.0338993	1.46981	0.22086	0	Similar__to__B7P43_G17452:__Uncharacterized__protein__(Cryptotermes__secundus__OX%3D105785);	n.a	n.a
GBI_19009	HDGF_MOUSE	HDGF_MOUSE	121.472	-0.734971	0.32788	-2.24158	0.0249883	1.60226	0.187213	0	Similar__to__AAEL006684:__Putative__oxidoreductase__GLYR1__homolog__(Aedes__aegypti__OX%3D7159);	n.a	InterPro:IPR000313,InterPro:IPR021567,Pfam:PF00855,Pfam:PF11467
GBI_07574	VPS54_DROME	VPS54_DROME	385.161	-0.734375	0.302381	-2.42864	0.0151557	1.81943	0.139702	0	Similar__to__scat:__Vacuolar__protein__sorting-associated__protein__54__(Drosophila__melanogaster__OX%3D7227);	GO:0042147	InterPro:IPR012501,InterPro:IPR019515,Pfam:PF07928,Pfam:PF10475
GBIG_022923		GBIG_022923	82.952	-0.734219	0.701648	-1.04642	0.295366	0.529639	0.628272	0	GBI_M__0001G_022923	.	.	.
GBI_09357	PDE6_DROMO	PDE6_DROMO	243.81	-0.733933	0.382939	-1.91658	0.0552913	1.25734	0.282562	0	Similar__to__Pde6:__cGMP-specific__3'%2C5'-cyclic__phosphodiesterase__(Drosophila__virilis__OX%3D7244);	GO:0004114,GO:0005515,GO:0007165	InterPro:IPR002073,InterPro:IPR003018,Pfam:PF00233,Pfam:PF01590
GBIG_024978		GBIG_024978	41.7861	-0.733151	0.595469	-1.23122	0.218242	0.661062	0.545233	0	GBI_M__0001G_024978	.	.	.
GBI_04403		GBI_04403	33.2212	-0.732035	1.02253	-0.715909	0.474048	0.324178	0.764324	0	Protein__of__unknown__function;	n.a	n.a
GBI_01138	AC78C_DROME	AC78C_DROME	43.6895	-0.73141	0.613098	-1.19297	0.232879	0.632869	0.563256	0	Similar__to__Ac78C:__Adenylyl__cyclase__78C__(Drosophila__melanogaster__OX%3D7227);	GO:0009190,GO:0016849,GO:0035556	InterPro:IPR001054,InterPro:IPR032628,Pfam:PF00211,Pfam:PF16214
GBIG_007628		GBIG_007628	177.194	-0.730417	0.279357	-2.61463	0.00893236	2.04903	0.101511	0	GBI_M__0001G_007628	.	.	.
GBI_10281	KCNAB_DROME	KCNAB_DROME	204.751	-0.730184	0.53989	-1.35247	0.176226	0.753931	0.49547	0	Similar__to__Shab:__Potassium__voltage-gated__channel__protein__Shab__(Drosophila__melanogaster__OX%3D7227);	GO:0005216,GO:0006811,GO:0016020,GO:0051260,GO:0055085	InterPro:IPR003131,InterPro:IPR005821,Pfam:PF00520,Pfam:PF02214
GBIG_008092		GBIG_008092	81.8408	-0.729518	0.394324	-1.85004	0.0643072	1.19174	0.303633	0	GBI_M__0001G_008092	.	.	.
GBI_03322	DHGL_DROPS	DHGL_DROPS	81.4052	-0.729082	1.22697	-0.594215	0.552368	0.257771	0.811316	0	Similar__to__Gld:__Glucose__dehydrogenase__[FAD%2C__quinone]__(Drosophila__pseudoobscura__pseudoobscura__OX%3D46245);	GO:0016614,GO:0050660,GO:0055114	InterPro:IPR000172,InterPro:IPR007867,Pfam:PF00732,Pfam:PF05199
GBI_10326	CASP_HUMAN	CASP_HUMAN	39.9929	-0.728629	0.510289	-1.42788	0.153328	0.81438	0.465582	0	Similar__to__g.2637:__Uncharacterized__protein__(Fragment)__(Graphocephala__atropunctata__OX%3D36148);	n.a	n.a
GBI_00793	TRM9B_MOUSE	TRM9B_MOUSE	96.6447	-0.728034	0.524277	-1.38864	0.164941	0.782671	0.479055	0	Similar__to__L798_11350:__Putative__methyltransferase__(Zootermopsis__nevadensis__OX%3D136037);	GO:0008152,GO:0008168	InterPro:IPR013216,Pfam:PF08241
GBI_16424	XDH_DROME	XDH_DROME	193.917	-0.727752	0.581624	-1.25124	0.210846	0.676034	0.538209	0	Similar__to__Xanthine__dehydrogenase__(Fragment)__(Pararge__aegeria__OX%3D116150);	GO:0016491,GO:0046872,GO:0055114	InterPro:IPR002888,Pfam:PF01799
GBI_16662		GBI_16662	103.598	-0.72718	0.33694	-2.15819	0.0309132	1.50986	0.212064	0	Similar__to__C0J52_08468:__Uncharacterized__protein__(Blattella__germanica__OX%3D6973);	n.a	n.a
GBI_07777	GD_DROME	GD_DROME	165.662	-0.726812	0.477833	-1.52106	0.128245	0.891961	0.429692	0	Similar__to__ser3:__CLIP__domain-containing__serine__protease__B15__(Anopheles__gambiae__OX%3D7165);	GO:0004252,GO:0006508	InterPro:IPR001254,Pfam:PF00089
GBI_10726	NPY2R_MOUSE	NPY2R_MOUSE	203.56	-0.726726	0.359292	-2.02266	0.0431079	1.36544	0.248005	0	Similar__to__RYa-R:__RYamide__receptor__(Drosophila__melanogaster__OX%3D7227);	GO:0004930,GO:0007186,GO:0016021	InterPro:IPR000276,Pfam:PF00001
GBIG_006397		GBIG_006397	43.7816	-0.726515	0.723282	-1.00447	0.315152	0.50148	0.645874	0	GBI_M__0001G_006397	.	.	.
GBI_02869		GBI_02869	623.043	-0.726284	0.899669	-0.807278	0.419506	0.377262	0.728389	0	Similar__to__C0J52_17138:__Uncharacterized__protein__(Blattella__germanica__OX%3D6973);	n.a	InterPro:IPR032011,Pfam:PF16042
GBI_10990		GBI_10990	211.713	-0.723869	0.411223	-1.76028	0.0783598	1.10591	0.33704	0	Similar__to__g.50526:__Uncharacterized__protein__(Fragment)__(Homalodisca__liturata__OX%3D320908);	GO:0005515	InterPro:IPR001611,Pfam:PF13855
GBIG_006102	CAB32_DROME	CAB32_DROME	42.3755	-0.722791	0.609608	-1.18566	0.235755	0.627539	0.566577	0	GBI_M__0001G_006102	sp|P41044|CAB32_DROME^sp|P41044|CAB32_DROME^Q:6-143,H:264-309^65.2%ID^E:3.1e-09^.^.	.	KEGG:dme:Dmel_CG6702
GBI_09327	RIMB1_HUMAN	RIMB1_HUMAN	293.291	-0.722266	0.445511	-1.62121	0.104973	0.978922	0.391231	0	Similar__to__C0J52_00005:__Uncharacterized__protein__(Blattella__germanica__OX%3D6973);	GO:0005515	InterPro:IPR001452,InterPro:IPR003961,Pfam:PF00041,Pfam:PF14604
GBI_03488	TATD1_XENLA	TATD1_XENLA	135.945	-0.722209	0.293068	-2.4643	0.013728	1.86239	0.132018	0	Similar__to__APICC_05626:__Deoxyribonuclease__TATDN1__(Apis__cerana__cerana__OX%3D94128);	GO:0016788	InterPro:IPR001130,Pfam:PF01026
GBI_02117	GRM7_MOUSE	GRM7_MOUSE	38.968	-0.722114	0.825771	-0.874472	0.381861	0.418094	0.700764	0	Similar__to__L798_11718:__Metabotropic__glutamate__receptor__2__(Zootermopsis__nevadensis__OX%3D136037);	n.a	InterPro:IPR001828,Pfam:PF01094
GBIG_018636		GBIG_018636	228.461	-0.721017	0.317903	-2.26804	0.0233269	1.63214	0.179628	0	GBI_M__0001G_018636	.	.	.
GBI_17926		GBI_17926	489.184	-0.720912	0.329866	-2.18547	0.0288547	1.53978	0.203133	0	Protein__of__unknown__function;	n.a	n.a
GBI_10173	PRD10_XENTR	PRD10_XENTR	149.368	-0.719703	0.379195	-1.89797	0.0576994	1.23883	0.286631	0	Similar__to__L798_00895:__PR__domain__zinc__finger__protein__15__(Zootermopsis__nevadensis__OX%3D136037);	n.a	n.a
GBI_13279		GBI_13279	254.629	-0.719479	0.327452	-2.1972	0.0280059	1.55275	0.200405	0	Similar__to__WN51_14334:__Uncharacterized__protein__(Melipona__quadrifasciata__OX%3D166423);	n.a	n.a
GBIG_011951		GBIG_011951	33.7877	-0.717996	0.67578	-1.06247	0.288023	0.540573	0.622789	0	GBI_M__0001G_011951	.	.	.
GBIG_023121		GBIG_023121	35.813	-0.717972	0.609909	-1.17718	0.239124	0.621377	0.570486	0	GBI_M__0001G_023121	.	.	.
GBI_07259	SAV_DROME	SAV_DROME	92.4825	-0.715273	0.374695	-1.90895	0.0562688	1.24973	0.284638	0	Similar__to__sav:__Scaffold__protein__salvador__(Drosophila__melanogaster__OX%3D7227);	GO:0005515	InterPro:IPR001202,Pfam:PF00397
GBIG_016841		GBIG_016841	61.317	-0.714389	0.479124	-1.49103	0.135953	0.866612	0.439656	0	GBI_M__0001G_016841	.	.	.
GBIG_006091		GBIG_006091	47.0805	-0.714338	0.961964	-0.742583	0.457734	0.339387	0.752748	0	GBI_M__0001G_006091	.	.	.
GBIG_001927		GBIG_001927	117.697	-0.713874	0.476956	-1.49673	0.134464	0.871394	0.438373	0	GBI_M__0001G_001927	.	.	.
GBI_14207		GBI_14207	58.9632	-0.713598	0.375488	-1.90045	0.0573736	1.24129	0.285943	0	Similar__to__su(Hw):__Protein__suppressor__of__hairy__wing__(Drosophila__melanogaster__OX%3D7227);	n.a	Pfam:PF00096,Pfam:PF13912
GBI_10374		GBI_10374	103.485	-0.713565	0.349902	-2.03932	0.0414176	1.38281	0.244266	0	Similar__to__g.1455:__Uncharacterized__protein__(Fragment)__(Cuerna__arida__OX%3D1464854);	n.a	n.a
GBIG_003550		GBIG_003550	42.171	-0.712287	0.638411	-1.11572	0.264542	0.577505	0.599302	0	GBI_M__0001G_003550	.	.	.
GBI_13568		GBI_13568	87.8055	-0.711625	0.526735	-1.35101	0.176692	0.752783	0.49611	0	Protein__of__unknown__function;	n.a	n.a
GBI_12589	DSCL_DROME	DSCL_DROME	1221.28	-0.708725	0.280716	-2.52471	0.0115794	1.93631	0.120307	0	Similar__to__Dscam2:__Down__syndrome__cell__adhesion__molecule-like__protein__Dscam2__(Drosophila__melanogaster__OX%3D7227);	GO:0005515	InterPro:IPR003961,InterPro:IPR013098,Pfam:PF00041,Pfam:PF07679,Pfam:PF13927
GBIG_025804		GBIG_025804	144.842	-0.707488	0.532007	-1.32985	0.183568	0.736202	0.505941	0	GBI_M__0001G_025804	.	.	.
GBI_17560	EPS8_HUMAN	EPS8_HUMAN	527.58	-0.707259	0.357943	-1.9759	0.0481662	1.31726	0.263064	0	Similar__to__B7P43_G11243:__Uncharacterized__protein__(Fragment)__(Cryptotermes__secundus__OX%3D105785);	GO:0005515	InterPro:IPR013625,Pfam:PF08416
GBI_15786		GBI_15786	79.2601	-0.705369	0.369825	-1.90731	0.0564808	1.2481	0.285015	0	Similar__to__HaOG211915:__Uncharacterized__protein__(Helicoverpa__armigera__OX%3D29058);	GO:0005515	InterPro:IPR002110,Pfam:PF00023,Pfam:PF13857
GBI_16978		GBI_16978	604.11	-0.705108	0.447159	-1.57686	0.114827	0.939956	0.407822	0	Protein__of__unknown__function;	n.a	Pfam:PF13384
GBI_13006	ANKL1_HUMAN	ANKL1_HUMAN	88.629	-0.704903	0.451931	-1.55976	0.118817	0.925123	0.413813	0	Similar__to__AMK59_2856:__Uncharacterized__protein__(Fragment)__(Oryctes__borbonicus__OX%3D1629725);	n.a	InterPro:IPR003887,Pfam:PF03020
GBIG_006554		GBIG_006554	64.1657	-0.703473	1.04749	-0.671578	0.501852	0.299424	0.779462	0	GBI_M__0001G_006554	.	.	.
GBI_09678		GBI_09678	998.311	-0.702767	1.70494	-0.412193	0.680198	0.167365	0.873051	0	Protein__of__unknown__function;	n.a	n.a
GBIG_010528		GBIG_010528	63.2179	-0.702675	0.750582	-0.936174	0.349184	0.456946	0.675355	0	GBI_M__0001G_010528	.	.	.
GBIG_009140	SAS_DROME	SAS_DROME	275.39	-0.701359	0.468015	-1.49858	0.133982	0.872954	0.437949	0	Protein__of__unknown__function;	n.a	n.a
GBIG_009140	SAS_DROME	SAS_DROME	275.39	-0.701359	0.468015	-1.49858	0.133982	0.872954	0.437949	0	Similar__to__6036957:__Uncharacterized__protein__(Culex__quinquefasciatus__OX%3D7176);	n.a	n.a
GBIG_009140	SAS_DROME	SAS_DROME	275.39	-0.701359	0.468015	-1.49858	0.133982	0.872954	0.437949	0	Similar__to__B7P43_G02520:__Uncharacterized__protein__(Cryptotermes__secundus__OX%3D105785);	n.a	n.a
GBIG_009140	SAS_DROME	SAS_DROME	275.39	-0.701359	0.468015	-1.49858	0.133982	0.872954	0.437949	0	Similar__to__sas:__Putative__epidermal__cell__surface__receptor__(Drosophila__melanogaster__OX%3D7227);	GO:0005515	InterPro:IPR003961,Pfam:PF00041
GBIG_000802		GBIG_000802	64.0459	-0.699926	0.452198	-1.54783	0.121663	0.91484	0.418989	0	GBI_M__0001G_000802	.	.	.
GBI_10738	4CL1_SOLTU	4CL1_SOLTU	296.591	-0.699316	0.743728	-0.940284	0.347072	0.459581	0.673785	0	Similar__to__Luciferin__4-monooxygenase__(Luciola__cruciata__OX%3D7051);	GO:0003824,GO:0008152	InterPro:IPR000873,Pfam:PF00501
GBI_07612		GBI_07612	1572.67	-0.698842	0.326814	-2.13835	0.0324884	1.48827	0.218098	0	Similar__to__B7P43_G14517:__Uncharacterized__protein__(Cryptotermes__secundus__OX%3D105785);	n.a	n.a
GBIG_017523	ZDHC8_ARATH	ZDHC8_ARATH	83.285	-0.69806	0.505618	-1.38061	0.167399	0.776246	0.482203	0	GBI_M__0001G_017523	sp|Q9LIE4|ZDHC8_ARATH^sp|Q9LIE4|ZDHC8_ARATH^Q:143-619,H:174-314^34.6%ID^E:2.7e-12^.^.	GO:0030659^cellular_component^cytoplasmic__vesicle__membrane`GO:0005783^cellular_component^endoplasmic__reticulum`GO:0005794^cellular_component^Golgi__apparatus`GO:0005886^cellular_component^plasma__membrane`GO:0019706^molecular_function^protein-cysteine__S-palmitoyltransferase__activity`GO:0018230^biological_process^peptidyl-L-cysteine__S-palmitoylation`GO:0006612^biological_process^protein__tar…	KEGG:ath:AT3G22180
GBIG_005166		GBIG_005166	40.3682	-0.697672	0.498486	-1.39958	0.161638	0.791455	0.476416	0	GBI_M__0001G_005166	.	.	.
GBIG_006754		GBIG_006754	52.0352	-0.696946	0.498151	-1.39907	0.161793	0.791039	0.476589	0	GBI_M__0001G_006754	.	.	.
GBI_15437	SHRM_DROME	SHRM_DROME	133.692	-0.69602	0.479306	-1.45214	0.146462	0.834276	0.455643	0	Similar__to__Shroom:__Protein__Shroom__(Drosophila__melanogaster__OX%3D7227);	n.a	n.a
GBIG_023495		GBIG_023495	90.7779	-0.695359	0.327282	-2.12465	0.033616	1.47345	0.220462	0	GBI_M__0001G_023495	.	.	.
GBI_16565		GBI_16565	54.8397	-0.694491	0.40035	-1.73471	0.082792	1.08201	0.347001	0	Protein__of__unknown__function;	n.a	n.a
GBIG_024867		GBIG_024867	82.4013	-0.694372	0.517197	-1.34257	0.179412	0.746148	0.501141	0	GBI_M__0001G_024867	.	.	.
GBIG_023902		GBIG_023902	75.8573	-0.691164	0.440516	-1.56899	0.116651	0.933112	0.409837	0	GBI_M__0001G_023902	.	.	.
GBI_06569	PRD10_DANRE	PRD10_DANRE	38.6162	-0.690433	0.455479	-1.51584	0.12956	0.887528	0.431891	0	Similar__to__B7P43_G09598:__Uncharacterized__protein__(Cryptotermes__secundus__OX%3D105785);	n.a	n.a
GBI_02499		GBI_02499	523.102	-0.69013	0.330854	-2.0859	0.0369873	1.43195	0.230952	0	Similar__to__Aef1:__Adult__enhancer__factor__1__(Drosophila__melanogaster__OX%3D7227);	n.a	Pfam:PF00096
GBI_04804	BSSP4_HUMAN	BSSP4_HUMAN	34.7014	-0.688927	1.37025	-0.502776	0.615122	0.211039	0.843386	0	Similar__to__Hayan:__Serine__protease__Hayan__(Drosophila__melanogaster__OX%3D7227);	GO:0004252,GO:0006508	InterPro:IPR001254,Pfam:PF00089
GBI_20793		GBI_20793	46.9903	-0.688592	0.479896	-1.43488	0.151322	0.820098	0.463349	0	Similar__to__B7P43_G16868:__Uncharacterized__protein__(Cryptotermes__secundus__OX%3D105785);	n.a	n.a
GBI_13053	DIHR_ACHDO	DIHR_ACHDO	53.7482	-0.688318	0.398335	-1.72799	0.0839905	1.07577	0.349558	0	Similar__to__Neuropeptide__receptor__(Diaphorina__citri__OX%3D121845);	GO:0004930,GO:0007186,GO:0016021	InterPro:IPR000832,Pfam:PF00002
GBIG_009130	ADCY5_CANLF	ADCY5_CANLF	44.1166	-0.688027	0.373759	-1.84083	0.0656465	1.18279	0.306531	0	Similar__to__g.33871:__Adenylate__cyclase__(Clastoptera__arizonana__OX%3D38151);	n.a	InterPro:IPR032628,Pfam:PF16214
GBIG_009130	ADCY5_CANLF	ADCY5_CANLF	44.1166	-0.688027	0.373759	-1.84083	0.0656465	1.18279	0.306531	0	Similar__to__rut:__Ca(2+)/calmodulin-responsive__adenylate__cyclase__(Drosophila__melanogaster__OX%3D7227);	GO:0004016,GO:0005886,GO:0006171,GO:0009190,GO:0016849,GO:0035556	InterPro:IPR001054,InterPro:IPR009398,InterPro:IPR032628,Pfam:PF00211,Pfam:PF06327,Pfam:PF16214
GBIG_009130	ADCY5_CANLF	ADCY5_CANLF	44.1166	-0.688027	0.373759	-1.84083	0.0656465	1.18279	0.306531	0	Similar__to__B7P43_G14489:__Uncharacterized__protein__(Fragment)__(Cryptotermes__secundus__OX%3D105785);	n.a	n.a
GBI_17378		GBI_17378	98.9875	-0.686922	0.347341	-1.97766	0.0479671	1.31906	0.262822	0	Protein__of__unknown__function;	n.a	n.a
GBIG_010029	V244_FOWPN	V244_FOWPN	89.0695	-0.686314	0.572047	-1.19975	0.230237	0.637826	0.560599	0	Similar__to__mask:__Ankyrin__repeat__and__KH__domain-containing__protein__mask__(Drosophila__melanogaster__OX%3D7227);	GO:0005515	InterPro:IPR002110,InterPro:IPR020683,Pfam:PF00023,Pfam:PF12796
GBIG_010029	V244_FOWPN	V244_FOWPN	89.0695	-0.686314	0.572047	-1.19975	0.230237	0.637826	0.560599	0	Protein__of__unknown__function;	n.a	n.a
GBI_09359	PDE6_DROAN	PDE6_DROAN	45.7766	-0.685995	0.526476	-1.30299	0.192577	0.715395	0.51625	0	Similar__to__Pde6_1:__cGMP-specific__3__(Blattella__germanica__OX%3D6973);	n.a	n.a
GBIG_007230	ADRA2_LABOS	ADRA2_LABOS	90.5459	-0.685724	0.64995	-1.05504	0.291406	0.535501	0.625251	0	GBI_M__0001G_007230	sp|Q91081|ADRA2_LABOS^sp|Q91081|ADRA2_LABOS^Q:500-21,H:25-183^50.6%ID^E:8.2e-38^.^.	.	.
GBIG_007230	ADRA2_LABOS	ADRA2_LABOS	90.5459	-0.685724	0.64995	-1.05504	0.291406	0.535501	0.625251	0	GBI_M__0001G_007230	sp|Q91081|ADRA2_LABOS^sp|Q91081|ADRA2_LABOS^Q:500-21,H:25-183^50.6%ID^E:8.2e-38^.^.	GO:0005886^cellular_component^plasma__membrane`GO:0004938^molecular_function^alpha2-adrenergic__receptor__activity`GO:0030168^biological_process^platelet__activation`GO:0006940^biological_process^regulation__of__smooth__muscle__contraction`GO:0019229^biological_process^regulation__of__vasoconstriction	.
GBI_20856		GBI_20856	98.975	-0.685105	0.400622	-1.7101	0.087247	1.05925	0.357284	0	Similar__to__g.93:__Uncharacterized__protein__(Fragment)__(Graphocephala__atropunctata__OX%3D36148);	n.a	n.a
GBI_21864		GBI_21864	107.994	-0.684978	0.319062	-2.14685	0.0318053	1.4975	0.215718	0	Similar__to__C0J52_22608:__Uncharacterized__protein__(Blattella__germanica__OX%3D6973);	n.a	n.a
GBI_10353		GBI_10353	35.6367	-0.684574	0.578238	-1.1839	0.236454	0.626254	0.566833	0	Similar__to__Uncharacterized__protein__(Fragment)__(Rhodnius__prolixus__OX%3D13249);	n.a	n.a
GBIG_011943	NTRI_BOVIN	NTRI_BOVIN	53.4907	-0.684282	0.583304	-1.17312	0.24075	0.618434	0.572609	0	Protein__of__unknown__function;	n.a	n.a
GBIG_011943	NTRI_BOVIN	NTRI_BOVIN	53.4907	-0.684282	0.583304	-1.17312	0.24075	0.618434	0.572609	0	Similar__to__C0J52_18929:__Uncharacterized__protein__(Blattella__germanica__OX%3D6973);	n.a	n.a
GBIG_023917	FOXO_DROAN	FOXO_DROAN	44.4447	-0.683695	0.489172	-1.39766	0.162216	0.789906	0.476989	0	GBI_M__0001G_023917	sp|B3LYS5|FOXO_DROAN^sp|B3LYS5|FOXO_DROAN^Q:218-634,H:35-150^56.1%ID^E:4.6e-32^.^.	.	.
GBI_16705	K1841_HUMAN	K1841_HUMAN	36.4605	-0.683521	0.427372	-1.59936	0.109741	0.95963	0.401299	0	Similar__to__L798_14579:__Uncharacterized__protein__(Zootermopsis__nevadensis__OX%3D136037);	n.a	InterPro:IPR021777,Pfam:PF11822
GBIG_019641	SCRB1_BOVIN	SCRB1_BOVIN	1261.3	-0.682375	0.380551	-1.79313	0.0729529	1.13696	0.324455	0	Protein__of__unknown__function;	n.a	n.a
GBIG_019641	SCRB1_BOVIN	SCRB1_BOVIN	1261.3	-0.682375	0.380551	-1.79313	0.0729529	1.13696	0.324455	0	Protein__of__unknown__function;	n.a	n.a
GBIG_019641	SCRB1_BOVIN	SCRB1_BOVIN	1261.3	-0.682375	0.380551	-1.79313	0.0729529	1.13696	0.324455	0	Similar__to__Uncharacterized__protein__(Fragment)__(Photinus__pyralis__OX%3D7054);	GO:0016020	InterPro:IPR002159,Pfam:PF01130
GBIG_019641	SCRB1_BOVIN	SCRB1_BOVIN	1261.3	-0.682375	0.380551	-1.79313	0.0729529	1.13696	0.324455	0	Similar__to__pes:__Protein__peste__(Drosophila__melanogaster__OX%3D7227);	GO:0016020	InterPro:IPR002159,Pfam:PF01130
GBI_02460		GBI_02460	52.1743	-0.68196	0.563941	-1.20927	0.226557	0.644822	0.555137	0	Protein__of__unknown__function;	n.a	n.a
GBIG_008482	BGBP_PLOIN	BGBP_PLOIN	439.286	-0.681437	0.619369	-1.10021	0.27124	0.566647	0.60685	0	Similar__to__BGBP_3:__Beta-1%2C3-glucan-binding__protein__(Lygus__hesperus__OX%3D30085);	n.a	n.a
GBIG_008482	BGBP_PLOIN	BGBP_PLOIN	439.286	-0.681437	0.619369	-1.10021	0.27124	0.566647	0.60685	0	Similar__to__SFRICE_012689:__SFRICE_012689__(Spodoptera__frugiperda__OX%3D7108);	GO:0030246	InterPro:IPR031756,Pfam:PF15886
GBIG_014801	TSSK1_BOVIN	TSSK1_BOVIN	42.5191	-0.680679	0.465866	-1.4611	0.143987	0.841677	0.452001	0	GBI_M__0001G_014801	sp|Q3SZW1|TSSK1_BOVIN^sp|Q3SZW1|TSSK1_BOVIN^Q:949-1806,H:3-282^41%ID^E:7.8e-61^.^.	GO:0001669^cellular_component^acrosomal__vesicle`GO:0031514^cellular_component^motile__cilium`GO:0005524^molecular_function^ATP__binding`GO:0046872^molecular_function^metal__ion__binding`GO:0106310^molecular_function^protein__serine__kinase__activity`GO:0004674^molecular_function^protein__serine/threonine__kinase__activity`GO:0006468^biological_process^protein__phosphorylation`GO:0007286^biologic…	KEGG:bta:529193
GBIG_014801	TSSK1_BOVIN	TSSK1_BOVIN	42.5191	-0.680679	0.465866	-1.4611	0.143987	0.841677	0.452001	0	GBI_M__0001G_014801	.	.	.
GBIG_004809	PSD_DROME	PSD_DROME	451.496	-0.679408	0.334849	-2.029	0.0424583	1.37204	0.246508	0	Similar__to__g.10790:__Uncharacterized__protein__(Fragment)__(Graphocephala__atropunctata__OX%3D36148);	GO:0005515	InterPro:IPR001478,Pfam:PF00595
GBIG_004809	PSD_DROME	PSD_DROME	451.496	-0.679408	0.334849	-2.029	0.0424583	1.37204	0.246508	0	Protein__of__unknown__function;	n.a	n.a
GBIG_004809	PSD_DROME	PSD_DROME	451.496	-0.679408	0.334849	-2.029	0.0424583	1.37204	0.246508	0	Similar__to__beta-Spec:__Spectrin__beta__chain__(Drosophila__melanogaster__OX%3D7227);	GO:0005086,GO:0032012	InterPro:IPR000904,Pfam:PF01369,Pfam:PF15410
GBIG_007075		GBIG_007075	34.8084	-0.678797	0.458727	-1.47974	0.138943	0.857164	0.444474	0	GBI_M__0001G_007075	.	.	.
GBIG_015520		GBIG_015520	70.2138	-0.677076	0.369251	-1.83365	0.0667063	1.17583	0.309852	0	GBI_M__0001G_015520	.	.	.
GBI_04013		GBI_04013	64.4496	-0.673667	0.547146	-1.23124	0.218234	0.661077	0.545233	0	Protein__of__unknown__function;	n.a	n.a
GBI_07784		GBI_07784	65.7424	-0.673018	0.528516	-1.27341	0.202873	0.692777	0.529588	0	Protein__of__unknown__function;	n.a	n.a
GBIG_014831		GBIG_014831	288.354	-0.672312	0.602544	-1.11579	0.264513	0.577553	0.599302	0	GBI_M__0001G_014831	.	.	.
GBI_11539	Y4791_ARATH	Y4791_ARATH	115.048	-0.672147	0.319891	-2.10117	0.0356257	1.44824	0.22758	0	Similar__to__B7P43_G17122:__Phosphatidylinositol-glycan__biosynthesis__class__W__protein__(Cryptotermes__secundus__OX%3D105785);	GO:0006506,GO:0016021,GO:0016746	InterPro:IPR009447,Pfam:PF06423
GBIG_009028	FHDC1_HUMAN	FHDC1_HUMAN	431.007	-0.671498	0.462623	-1.4515	0.14664	0.833747	0.455856	0	Similar__to__dia:__Protein__diaphanous__(Drosophila__melanogaster__OX%3D7227);	GO:0003779,GO:0016043	InterPro:IPR010472,InterPro:IPR015425,Pfam:PF02181,Pfam:PF06367
GBIG_009028	FHDC1_HUMAN	FHDC1_HUMAN	431.007	-0.671498	0.462623	-1.4515	0.14664	0.833747	0.455856	0	Similar__to__X777_00184:__Inverted__formin-2__(Ooceraea__biroi__OX%3D2015173);	GO:0003779,GO:0016043	InterPro:IPR010472,Pfam:PF06367
GBIG_009028	FHDC1_HUMAN	FHDC1_HUMAN	431.007	-0.671498	0.462623	-1.4515	0.14664	0.833747	0.455856	0	Similar__to__g.4098:__Uncharacterized__protein__(Fragment)__(Graphocephala__atropunctata__OX%3D36148);	n.a	n.a
GBIG_009028	FHDC1_HUMAN	FHDC1_HUMAN	431.007	-0.671498	0.462623	-1.4515	0.14664	0.833747	0.455856	0	Protein__of__unknown__function;	n.a	n.a
GBI_11814	OBSTE_DROME	OBSTE_DROME	276.455	-0.669572	0.553741	-1.20918	0.226594	0.644752	0.555137	0	Similar__to__obst-E:__Protein__obstructor-E__(Drosophila__melanogaster__OX%3D7227);	GO:0005576,GO:0006030,GO:0008061	InterPro:IPR002557,Pfam:PF01607
GBI_15882	PPK28_DROME	PPK28_DROME	33.2287	-0.669308	0.874045	-0.765759	0.443819	0.352794	0.742424	0	Similar__to__Nach:__Sodium__channel__protein__Nach__(Drosophila__melanogaster__OX%3D7227);	GO:0005272,GO:0006814,GO:0016020	InterPro:IPR001873,Pfam:PF00858
GBI_03373	EXT1_DROME	EXT1_DROME	350.696	-0.66778	0.328503	-2.0328	0.042073	1.376	0.246372	0	Similar__to__ttv:__Exostosin-1__(Drosophila__melanogaster__OX%3D7227);	GO:0006486,GO:0016757	InterPro:IPR004263,Pfam:PF03016
GBI_19515		GBI_19515	119.992	-0.667273	0.512358	-1.30236	0.192794	0.714906	0.516626	0	Similar__to__L798_13502:__Uncharacterized__protein__(Zootermopsis__nevadensis__OX%3D136037);	n.a	n.a
GBIG_022785		GBIG_022785	41.9591	-0.666957	0.431131	-1.54699	0.121865	0.91412	0.419354	0	GBI_M__0001G_022785	.	.	.
GBIG_008210		GBIG_008210	52.3148	-0.666036	0.509221	-1.30795	0.19089	0.719217	0.514609	0	GBI_M__0001G_008210	.	.	.
GBI_04300	RHG07_BOVIN	RHG07_BOVIN	104.588	-0.66531	0.399009	-1.6674	0.0954342	1.0203	0.373571	0	Similar__to__g.16034:__Uncharacterized__protein__(Fragment)__(Clastoptera__arizonana__OX%3D38151);	n.a	n.a
GBIG_013472	TMTC2_HUMAN	TMTC2_HUMAN	192.858	-0.664878	0.377413	-1.76167	0.0781248	1.10721	0.33645	0	GBI_M__0001G_013472	sp|Q8N394|TMTC2_HUMAN^sp|Q8N394|TMTC2_HUMAN^Q:301-519,H:251-323^63%ID^E:1.4e-17^.^.	.	KEGG:hsa:160335
GBI_16553	MKROS_HUMAN	MKROS_HUMAN	94.6272	-0.663983	0.451618	-1.47023	0.141499	0.849246	0.448154	0	Similar__to__B7P43_G01767:__Uncharacterized__protein__(Cryptotermes__secundus__OX%3D105785);	n.a	InterPro:IPR032016,Pfam:PF16044
GBIG_025435		GBIG_025435	114.217	-0.663144	0.42337	-1.56635	0.117267	0.930824	0.410831	0	GBI_M__0001G_025435	.	.	.
GBI_17722	CAND_DROME	CAND_DROME	79.614	-0.662808	0.439579	-1.50782	0.131599	0.880746	0.434383	0	Similar__to__sol:__Calpain-D__(Drosophila__melanogaster__OX%3D7227);	GO:0004198,GO:0005622,GO:0006508	InterPro:IPR001300,InterPro:IPR001876,Pfam:PF00641,Pfam:PF00648
GBI_01776	MAZ_HUMAN	MAZ_HUMAN	42.1943	-0.661581	1.97085	-0.335683	0.73711	0.132468	0.899098	0	Similar__to__Putative__malate__dehydrogenase__(Fragment)__(Anopheles__braziliensis__OX%3D58242);	GO:0008152,GO:0016491,GO:0055114	InterPro:IPR003767,Pfam:PF02615
GBI_10372		GBI_10372	156.602	-0.66135	0.382337	-1.72976	0.0836736	1.07741	0.349123	0	Similar__to__B7P43_G02543:__Uncharacterized__protein__(Cryptotermes__secundus__OX%3D105785);	n.a	n.a
GBI_19401	MYOI_DICDI	MYOI_DICDI	257.267	-0.659614	0.331513	-1.98971	0.0466232	1.3314	0.258548	0	Similar__to__ck:__Myosin-VIIa__(Drosophila__pseudoobscura__pseudoobscura__OX%3D46245);	GO:0003774,GO:0005524,GO:0016459	InterPro:IPR001609,Pfam:PF00063
GBIG_023454		GBIG_023454	172.586	-0.659252	0.287902	-2.28985	0.0220301	1.65698	0.173618	0	GBI_M__0001G_023454	.	.	.
GBIG_005756		GBIG_005756	184.733	-0.658858	0.410738	-1.60408	0.108696	0.963788	0.398766	0	GBI_M__0001G_005756	.	.	.
GBI_09289	KSR2_MOUSE	KSR2_MOUSE	429.761	-0.658672	0.330461	-1.99319	0.0462402	1.33498	0.257631	0	Similar__to__Raf:__Raf__homolog__serine/threonine-protein__kinase__Raf__(Drosophila__melanogaster__OX%3D7227);	GO:0004672,GO:0006468,GO:0035556	InterPro:IPR001245,InterPro:IPR002219,Pfam:PF00130,Pfam:PF07714
GBI_19107	ABCG1_HUMAN	ABCG1_HUMAN	1395.98	-0.657068	0.276377	-2.37743	0.0174337	1.75861	0.151286	0	Similar__to__w:__Protein__white__(Anopheles__gambiae__OX%3D7165);	GO:0005524,GO:0016020,GO:0016887	InterPro:IPR003439,InterPro:IPR013525,Pfam:PF00005,Pfam:PF01061
GBIG_003897		GBIG_003897	35.0042	-0.656803	0.492919	-1.33248	0.182704	0.738253	0.50555	0	GBI_M__0001G_003897	.	.	.
GBIG_012958	ETS1_MOUSE	ETS1_MOUSE	303.518	-0.655961	0.265137	-2.47405	0.0133592	1.87422	0.130284	0	Protein__of__unknown__function;	n.a	n.a
GBIG_012958	ETS1_MOUSE	ETS1_MOUSE	303.518	-0.655961	0.265137	-2.47405	0.0133592	1.87422	0.130284	0	Similar__to__L798_08142:__ETS-like__protein__pointed%2C__isoform__P1__(Fragment)__(Zootermopsis__nevadensis__OX%3D136037);	GO:0005634,GO:0043565	InterPro:IPR003118,Pfam:PF02198
GBIG_012958	ETS1_MOUSE	ETS1_MOUSE	303.518	-0.655961	0.265137	-2.47405	0.0133592	1.87422	0.130284	0	Similar__to__g.47993:__Uncharacterized__protein__(Fragment)__(Homalodisca__liturata__OX%3D320908);	n.a	n.a
GBIG_012958	ETS1_MOUSE	ETS1_MOUSE	303.518	-0.655961	0.265137	-2.47405	0.0133592	1.87422	0.130284	0	Protein__of__unknown__function;	n.a	n.a
GBIG_012958	ETS1_MOUSE	ETS1_MOUSE	303.518	-0.655961	0.265137	-2.47405	0.0133592	1.87422	0.130284	0	Protein__of__unknown__function;	n.a	n.a
GBIG_005044		GBIG_005044	108.473	-0.655781	0.347236	-1.88857	0.0589489	1.22952	0.290887	0	GBI_M__0001G_005044	.	.	.
GBIG_009337	SIFAR_DROME	SIFAR_DROME	37.3001	-0.655502	0.685182	-0.956682	0.338728	0.470149	0.665792	0	GBI_M__0001G_009337	sp|Q8IN35|SIFAR_DROME^sp|Q8IN35|SIFAR_DROME^Q:404-9,H:150-272^57.6%ID^E:6.3e-25^.^.	GO:0016020^cellular_component^membrane`GO:0005886^cellular_component^plasma__membrane`GO:0008528^molecular_function^G__protein-coupled__peptide__receptor__activity`GO:0004930^molecular_function^G__protein-coupled__receptor__activity`GO:0008188^molecular_function^neuropeptide__receptor__activity`GO:0004983^molecular_function^neuropeptide__Y__receptor__activity`GO:0042277^molecular_function^peptide…	KEGG:dme:Dmel_CG10823
GBIG_016987		GBIG_016987	39.3981	-0.653064	1.06613	-0.612553	0.540172	0.267468	0.80444	0	GBI_M__0001G_016987	.	.	.
GBI_18924	RNF41_MOUSE	RNF41_MOUSE	304.397	-0.652739	0.304283	-2.14517	0.0319394	1.49567	0.216125	0	Similar__to__G5I_10925:__E3__ubiquitin-protein__ligase__NRDP1__(Acromyrmex__echinatior__OX%3D103372);	GO:0016567,GO:0061630	InterPro:IPR015036,Pfam:PF08941,Pfam:PF13923
GBI_09199	CD109_MOUSE	CD109_MOUSE	270.989	-0.652537	0.368804	-1.76933	0.0768385	1.11442	0.333745	0	Similar__to__g.24960:__Uncharacterized__protein__(Fragment)__(Cuerna__arida__OX%3D1464854);	GO:0004866	InterPro:IPR002890,Pfam:PF01835
GBI_13388		GBI_13388	870.886	-0.651995	0.255649	-2.55035	0.0107614	1.96813	0.114948	0	Protein__of__unknown__function;	n.a	n.a
GBI_05775	CF157_MOUSE	CF157_MOUSE	68.0909	-0.651876	0.90911	-0.717048	0.473344	0.324823	0.763882	0	Similar__to__B7P43_G07682:__Uncharacterized__protein__(Cryptotermes__secundus__OX%3D105785);	n.a	n.a
GBIG_000769		GBIG_000769	1319.32	-0.651857	0.297023	-2.19464	0.0281896	1.54991	0.201142	0	Protein__of__unknown__function;	n.a	n.a
GBIG_000769		GBIG_000769	1319.32	-0.651857	0.297023	-2.19464	0.0281896	1.54991	0.201142	0	Protein__of__unknown__function;	n.a	n.a
GBIG_018925	TMTC2_DROME	TMTC2_DROME	245.308	-0.651785	0.410467	-1.58791	0.112307	0.949594	0.405572	0	GBI_M__0001G_018925	sp|Q9V3X5|TMTC2_DROME^sp|Q9V3X5|TMTC2_DROME^Q:3-455,H:53-192^48%ID^E:7.5e-24^.^.	GO:0005789^cellular_component^endoplasmic__reticulum__membrane`GO:0004169^molecular_function^dolichyl-phosphate-mannose-protein__mannosyltransferase__activity`GO:0000030^molecular_function^mannosyltransferase__activity`GO:0035269^biological_process^protein__O-linked__mannosylation	KEGG:dme:Dmel_CG4341
GBI_00319	EHF_BOVIN	EHF_BOVIN	3317.9	-0.651382	0.323203	-2.0154	0.0438631	1.3579	0.250222	0	Similar__to__Eip74EF:__Ecdysone-induced__protein__74EF__(Drosophila__virilis__OX%3D7244);	GO:0003700,GO:0005634,GO:0006355,GO:0043565	InterPro:IPR000418,InterPro:IPR003118,Pfam:PF00178,Pfam:PF02198
GBI_22230	CTND2_HUMAN	CTND2_HUMAN	45.5042	-0.651182	0.402429	-1.61813	0.105634	0.976195	0.392861	0	Similar__to__LOC103522946:__catenin__delta-2-like__(Diaphorina__citri__OX%3D121845);	GO:0005515	InterPro:IPR000225,Pfam:PF00514
GBI_13510	ABCG8_MOUSE	ABCG8_MOUSE	365.025	-0.650986	0.421723	-1.54363	0.122677	0.911238	0.419983	0	Similar__to__w:__Protein__white__(Drosophila__melanogaster__OX%3D7227);	GO:0005524,GO:0016020,GO:0016887	InterPro:IPR003439,InterPro:IPR013525,Pfam:PF00005,Pfam:PF01061
GBIG_024475	KCNAL_DROME	KCNAL_DROME	42.3623	-0.650786	0.430385	-1.5121	0.130508	0.884363	0.432962	0	GBI_M__0001G_024475	sp|P17971|KCNAL_DROME^sp|P17971|KCNAL_DROME^Q:1-153,H:490-540^76.5%ID^E:2.9e-17^.^.	.	KEGG:dme:Dmel_CG9262
GBIG_023600		GBIG_023600	33.6746	-0.649974	0.659754	-0.985177	0.324537	0.488736	0.653861	0	GBI_M__0001G_023600	.	.	.
GBIG_002347		GBIG_002347	70.8334	-0.649892	0.41076	-1.58217	0.113611	0.944581	0.406087	0	GBI_M__0001G_002347	.	.	.
GBIG_012868		GBIG_012868	330.211	-0.64976	0.407969	-1.59267	0.111234	0.953761	0.403943	0	GBI_M__0001G_012868	.	.	.
GBIG_000434		GBIG_000434	77.2781	-0.648107	0.565003	-1.14709	0.251346	0.599728	0.584354	0	GBI_M__0001G_000434	.	.	.
GBIG_020180		GBIG_020180	291.557	-0.647961	0.296497	-2.18539	0.0288604	1.5397	0.203133	0	GBI_M__0001G_020180	.	.	.
GBIG_003804		GBIG_003804	109.841	-0.647462	0.346899	-1.86643	0.0619818	1.20774	0.298376	0	GBI_M__0001G_003804	.	.	.
GBIG_016462		GBIG_016462	50.0566	-0.647404	0.8404	-0.770352	0.441091	0.355472	0.741048	0	GBI_M__0001G_016462	.	.	.
GBI_14331	FER_DROME	FER_DROME	55.5041	-0.646532	0.50032	-1.29224	0.196275	0.707135	0.521552	0	Similar__to__B7P43_G01337:__Tyrosine-protein__kinase__(Cryptotermes__secundus__OX%3D105785);	n.a	InterPro:IPR001060,Pfam:PF00611
GBIG_018406		GBIG_018406	33.6434	-0.646279	0.506064	-1.27707	0.201577	0.695558	0.528199	0	GBI_M__0001G_018406	.	.	.
GBI_06962	GRM1_HUMAN	GRM1_HUMAN	120.123	-0.6462	0.413694	-1.56202	0.118282	0.927081	0.413224	0	Similar__to__Uncharacterized__protein__(Anopheles__coluzzii__OX%3D1518534);	n.a	InterPro:IPR001828,Pfam:PF01094
GBI_17626		GBI_17626	726.893	-0.645243	0.434764	-1.48412	0.137777	0.860824	0.442769	0	Similar__to__Uncharacterized__protein__(Riptortus__pedestris__OX%3D329032);	n.a	InterPro:IPR020234,Pfam:PF16984
GBIG_011182		GBIG_011182	224.869	-0.644103	0.54862	-1.17404	0.240378	0.619106	0.572248	0	GBI_M__0001G_011182	.	.	.
GBIG_013484	LGR4_XENTR	LGR4_XENTR	154.913	-0.643927	0.430862	-1.49451	0.135042	0.869531	0.438614	0	Protein__of__unknown__function;	n.a	n.a
GBIG_013484	LGR4_XENTR	LGR4_XENTR	154.913	-0.643927	0.430862	-1.49451	0.135042	0.869531	0.438614	0	Protein__of__unknown__function;	n.a	n.a
GBIG_013484	LGR4_XENTR	LGR4_XENTR	154.913	-0.643927	0.430862	-1.49451	0.135042	0.869531	0.438614	0	Protein__of__unknown__function;	GO:0005515	InterPro:IPR001611,Pfam:PF13855
GBIG_013484	LGR4_XENTR	LGR4_XENTR	154.913	-0.643927	0.430862	-1.49451	0.135042	0.869531	0.438614	0	Protein__of__unknown__function;	n.a	n.a
GBIG_013484	LGR4_XENTR	LGR4_XENTR	154.913	-0.643927	0.430862	-1.49451	0.135042	0.869531	0.438614	0	Similar__to__L798_06042:__Lutropin-choriogonadotropic__hormone__receptor__(Zootermopsis__nevadensis__OX%3D136037);	GO:0005515	InterPro:IPR001611,Pfam:PF13855
GBIG_013484	LGR4_XENTR	LGR4_XENTR	154.913	-0.643927	0.430862	-1.49451	0.135042	0.869531	0.438614	0	Similar__to__TkR86C:__Tachykinin-like__peptides__receptor__86C__(Drosophila__melanogaster__OX%3D7227);	GO:0004930,GO:0005515,GO:0007186,GO:0016021	InterPro:IPR000276,InterPro:IPR001611,Pfam:PF00001,Pfam:PF13855
GBI_18913		GBI_18913	53.9337	-0.642744	0.383883	-1.67432	0.094067	1.02656	0.370547	0	Similar__to__HP1A:__Heterochromatin__protein__1__(Drosophila__virilis__OX%3D7244);	GO:0005634	InterPro:IPR008251,Pfam:PF01393
GBI_11006		GBI_11006	44.2128	-0.639899	0.48058	-1.33151	0.18302	0.737502	0.505649	0	Protein__of__unknown__function;	n.a	n.a
GBI_01522	CSW_DROME	CSW_DROME	242.848	-0.639777	0.274456	-2.33107	0.0197496	1.70444	0.162435	0	Similar__to__Abl:__Tyrosine-protein__kinase__Abl__(Drosophila__melanogaster__OX%3D7227);	n.a	InterPro:IPR000980,Pfam:PF00017
GBI_10691	SPRY3_HUMAN	SPRY3_HUMAN	309.854	-0.639535	0.349125	-1.83182	0.0669776	1.17407	0.310608	0	Similar__to__RanBPM:__Ran-binding__proteins__9/10__homolog__(Drosophila__melanogaster__OX%3D7227);	GO:0005515	InterPro:IPR003877,Pfam:PF00622
GBIG_002018		GBIG_002018	55.7774	-0.639172	0.515363	-1.24024	0.214888	0.667788	0.541507	0	GBI_M__0001G_002018	.	.	.
GBIG_009948		GBIG_009948	103.965	-0.638933	0.415149	-1.53905	0.123793	0.907303	0.421507	0	GBI_M__0001G_009948	.	.	.
GBIG_013681	SVEP1_RAT	SVEP1_RAT	167.626	-0.638199	0.574847	-1.11021	0.266909	0.573636	0.601929	0	Similar__to__WH47_12007:__Enterin__neuropeptide__(Fragment)__(Habropoda__laboriosa__OX%3D597456);	n.a	n.a
GBIG_013681	SVEP1_RAT	SVEP1_RAT	167.626	-0.638199	0.574847	-1.11021	0.266909	0.573636	0.601929	0	Similar__to__N:__Neurogenic__locus__Notch__protein__(Drosophila__melanogaster__OX%3D7227);	GO:0005509,GO:0005515	InterPro:IPR000421,InterPro:IPR000436,InterPro:IPR000742,InterPro:IPR000859,InterPro:IPR001304,InterPro:IPR001881,InterPro:IPR002172,InterPro:IPR003410,InterPro:IPR011641,InterPro:IPR013032,Pfam:PF00008,Pfam:PF00057,Pfam:PF00059,Pfam:PF00084,Pfam:PF00431,Pfam:PF00754,Pfam:PF02494,Pfam:PF07645,Pfam:PF07699,Pfam:PF12661,Pfam:PF13385
GBI_00390	AT11B_HUMAN	AT11B_HUMAN	513.01	-0.637339	0.288459	-2.20946	0.0271424	1.56635	0.19603	0	Similar__to__Uncharacterized__protein__(Phlebotomus__papatasi__OX%3D29031);	n.a	InterPro:IPR032631,Pfam:PF00122,Pfam:PF16209
GBI_07816	TTPAL_HUMAN	TTPAL_HUMAN	146.907	-0.637137	0.584159	-1.09069	0.275409	0.560021	0.610446	0	Similar__to__pinta:__Retinol-binding__protein__pinta__(Drosophila__melanogaster__OX%3D7227);	n.a	InterPro:IPR001251,Pfam:PF00650
GBIG_009136	PLD3_HUMAN	PLD3_HUMAN	385.415	-0.636779	0.301797	-2.10996	0.0348622	1.45765	0.224199	0	Protein__of__unknown__function;	n.a	n.a
GBIG_009136	PLD3_HUMAN	PLD3_HUMAN	385.415	-0.636779	0.301797	-2.10996	0.0348622	1.45765	0.224199	0	Similar__to__pld3_1:__Phospholipase__D3__(Cryptotermes__secundus__OX%3D105785);	n.a	InterPro:IPR025202,InterPro:IPR032803,Pfam:PF13091,Pfam:PF13918
GBIG_019084		GBIG_019084	339.686	-0.634513	0.329034	-1.92841	0.0538043	1.26918	0.278511	0	GBI_M__0001G_019084	.	.	.
GBI_11373	PDE9A_DROME	PDE9A_DROME	137.359	-0.634505	0.423289	-1.49899	0.133877	0.873295	0.43772	0	Similar__to__Pde9:__High__affinity__cGMP-specific__3'%2C5'-cyclic__phosphodiesterase__9A__(Drosophila__melanogaster__OX%3D7227);	GO:0004114,GO:0007165	InterPro:IPR002073,Pfam:PF00233
GBI_21420	NICA_DROME	NICA_DROME	201.375	-0.634344	0.266275	-2.38229	0.0172055	1.76433	0.150665	0	Protein__of__unknown__function;	n.a	n.a
GBIG_005503		GBIG_005503	69.2898	-0.633761	0.563889	-1.12391	0.261051	0.583275	0.594749	0	GBI_M__0001G_005503	.	.	.
GBIG_018319		GBIG_018319	57.1984	-0.633215	0.496895	-1.27434	0.202541	0.693486	0.529278	0	GBI_M__0001G_018319	.	.	.
GBIG_004392	KRBA2_HUMAN	KRBA2_HUMAN	77.3859	-0.633062	0.302802	-2.09068	0.0365568	1.43703	0.229638	0	GBI_M__0001G_004392	sp|Q6ZNG9|KRBA2_HUMAN^sp|Q6ZNG9|KRBA2_HUMAN^Q:183-1259,H:88-452^36.7%ID^E:7.1e-65^.^.	GO:0003676^molecular_function^nucleic__acid__binding`GO:0015074^biological_process^DNA__integration`GO:0006355^biological_process^regulation__of__DNA-templated__transcription	KEGG:hsa:124751
GBI_04222		GBI_04222	35.8532	-0.63292	0.684818	-0.924217	0.355373	0.449315	0.680993	0	Similar__to__CLUMA_CG020855:__CLUMA_CG020855%2C__isoform__A__(Clunio__marinus__OX%3D568069);	n.a	n.a
GBIG_014880		GBIG_014880	77.8419	-0.632627	0.406073	-1.55791	0.119254	0.923529	0.414604	0	GBI_M__0001G_014880	.	.	.
GBI_06203	TAKT_DROME	TAKT_DROME	1698.83	-0.632226	0.359058	-1.76079	0.0782739	1.10638	0.336922	0	Similar__to__g.45747:__Uncharacterized__protein__(Fragment)__(Clastoptera__arizonana__OX%3D38151);	n.a	InterPro:IPR010562,Pfam:PF06585
GBI_13450		GBI_13450	33.4309	-0.631743	0.464504	-1.36004	0.173818	0.759906	0.491418	0	Protein__of__unknown__function;	n.a	n.a
GBI_21554		GBI_21554	94.6316	-0.630831	0.386107	-1.63383	0.102295	0.990143	0.387037	0	Similar__to__TcasGA2_TC034946:__Uncharacterized__protein__(Fragment)__(Tribolium__castaneum__OX%3D7070);	n.a	n.a
GBI_15190	NNRE_DROAN	NNRE_DROAN	291.963	-0.630279	0.263623	-2.39084	0.0168101	1.77443	0.148846	0	Similar__to__GF19489:__NAD(P)H-hydrate__epimerase__(Drosophila__ananassae__OX%3D7217);	n.a	InterPro:IPR004443,Pfam:PF03853
GBIG_011938		GBIG_011938	178.319	-0.629969	0.516854	-1.21885	0.2229	0.65189	0.550787	0	GBI_M__0001G_011938	.	.	.
GBIG_023839	KALRN_HUMAN	KALRN_HUMAN	156.272	-0.629444	0.326779	-1.92621	0.0540784	1.26698	0.279337	0	Similar__to__LOC103510560:__kalirin-like__(Diaphorina__citri__OX%3D121845);	n.a	n.a
GBIG_023839	KALRN_HUMAN	KALRN_HUMAN	156.272	-0.629444	0.326779	-1.92621	0.0540784	1.26698	0.279337	0	Similar__to__alpha-Spec:__Spectrin__alpha__chain__(Drosophila__melanogaster__OX%3D7227);	GO:0005515	InterPro:IPR002017,Pfam:PF00435
GBI_20268		GBI_20268	146.696	-0.628739	0.452752	-1.38871	0.164922	0.78272	0.479055	0	Similar__to__LOC108737579:__uncharacterized__protein__LOC108737579__(Agrilus__planipennis__OX%3D224129);	n.a	n.a
GBI_05329	SCAPE_HUMAN	SCAPE_HUMAN	39.0137	-0.627838	0.59361	-1.05766	0.29021	0.537288	0.624481	0	Similar__to__g.38963:__Uncharacterized__protein__(Fragment)__(Homalodisca__liturata__OX%3D320908);	n.a	InterPro:IPR032446,Pfam:PF16501
GBIG_003934	EXT1_DROME	EXT1_DROME	213.345	-0.627728	0.280559	-2.23742	0.0252587	1.59759	0.1883	0	GBI_M__0001G_003934	sp|Q9V730|EXT1_DROME^sp|Q9V730|EXT1_DROME^Q:26-550,H:510-700^63%ID^E:3.1e-64^.^.`sp|Q9V730|EXT1_DROME^sp|Q9V730|EXT1_DROME^Q:4269-4448,H:701-760^86.7%ID^E:4.4e-26^.^.	GO:0005783^cellular_component^endoplasmic__reticulum`GO:0005789^cellular_component^endoplasmic__reticulum__membrane`GO:0005794^cellular_component^Golgi__apparatus`GO:0000139^cellular_component^Golgi__membrane`GO:0016020^cellular_component^membrane`GO:0008375^molecular_function^acetylglucosaminyltransferase__activity`GO:0050508^molecular_function^glucuronosyl-N-acetylglucosaminyl-proteoglycan__4-a…	KEGG:dme:Dmel_CG10117
GBIG_003934	EXT1_DROME	EXT1_DROME	213.345	-0.627728	0.280559	-2.23742	0.0252587	1.59759	0.1883	0	GBI_M__0001G_003934	sp|Q9V730|EXT1_DROME^sp|Q9V730|EXT1_DROME^Q:26-550,H:510-700^63%ID^E:3.1e-64^.^.`sp|Q9V730|EXT1_DROME^sp|Q9V730|EXT1_DROME^Q:4269-4448,H:701-760^86.7%ID^E:4.4e-26^.^.	.	KEGG:dme:Dmel_CG10117
GBIG_003934	EXT1_DROME	EXT1_DROME	213.345	-0.627728	0.280559	-2.23742	0.0252587	1.59759	0.1883	0	GBI_M__0001G_003934	sp|Q9V730|EXT1_DROME^sp|Q9V730|EXT1_DROME^Q:26-736,H:510-760^68.1%ID^E:1.3e-98^.^.	GO:0005783^cellular_component^endoplasmic__reticulum`GO:0005789^cellular_component^endoplasmic__reticulum__membrane`GO:0005794^cellular_component^Golgi__apparatus`GO:0000139^cellular_component^Golgi__membrane`GO:0016020^cellular_component^membrane`GO:0008375^molecular_function^acetylglucosaminyltransferase__activity`GO:0050508^molecular_function^glucuronosyl-N-acetylglucosaminyl-proteoglycan__4-a…	KEGG:dme:Dmel_CG10117
GBIG_003934	EXT1_DROME	EXT1_DROME	213.345	-0.627728	0.280559	-2.23742	0.0252587	1.59759	0.1883	0	GBI_M__0001G_003934	sp|Q9V730|EXT1_DROME^sp|Q9V730|EXT1_DROME^Q:26-748,H:510-760^66.7%ID^E:1.5e-97^.^.	GO:0005783^cellular_component^endoplasmic__reticulum`GO:0005789^cellular_component^endoplasmic__reticulum__membrane`GO:0005794^cellular_component^Golgi__apparatus`GO:0000139^cellular_component^Golgi__membrane`GO:0016020^cellular_component^membrane`GO:0008375^molecular_function^acetylglucosaminyltransferase__activity`GO:0050508^molecular_function^glucuronosyl-N-acetylglucosaminyl-proteoglycan__4-a…	KEGG:dme:Dmel_CG10117
GBI_09950	YELF_DROME	YELF_DROME	165.567	-0.627225	0.696087	-0.901072	0.36755	0.434683	0.689314	0	Similar__to__y:__Protein__yellow__(Drosophila__madeirensis__OX%3D30013);	n.a	InterPro:IPR017996,Pfam:PF03022
GBI_02103		GBI_02103	109.268	-0.626729	1.07797	-0.581399	0.560972	0.251059	0.815039	0	Protein__of__unknown__function;	n.a	n.a
GBI_18155		GBI_18155	77.2653	-0.624327	0.732499	-0.852325	0.394034	0.404467	0.709705	0	Similar__to__C0J52_17000:__Uncharacterized__protein__(Blattella__germanica__OX%3D6973);	n.a	InterPro:IPR004119,Pfam:PF02958
GBIG_003274		GBIG_003274	58.4513	-0.624309	0.508295	-1.22824	0.219357	0.658849	0.546284	0	GBI_M__0001G_003274	.	.	.
GBI_15808		GBI_15808	56.0577	-0.623582	0.679805	-0.917295	0.358988	0.44492	0.683215	0	Similar__to__SECG:__Ankyrin__repeat%2C__PH__and__SEC7__domain__containing__protein__(Fragment)__(Anoplophora__glabripennis__OX%3D217634);	n.a	Pfam:PF13857
GBIG_008786		GBIG_008786	41.8001	-0.623147	0.78821	-0.790585	0.429186	0.367354	0.732981	0	GBI_M__0001G_008786	.	.	.
GBIG_013006	HIG_DROME	HIG_DROME	793.859	-0.622876	0.25538	-2.43902	0.0147271	1.83188	0.136867	0	GBI_M__0001G_013006	sp|Q09101|HIG_DROME^sp|Q09101|HIG_DROME^Q:478-1971,H:456-958^45.1%ID^E:9.7e-139^.^.	GO:0043025^cellular_component^neuronal__cell__body`GO:0043083^cellular_component^synaptic__cleft`GO:0008039^biological_process^synaptic__target__recognition	KEGG:dme:Dmel_CG2040
GBI_05294		GBI_05294	72.6452	-0.622623	0.335967	-1.85323	0.0638495	1.19484	0.302692	0	Similar__to__Uncharacterized__protein__(Rhodnius__prolixus__OX%3D13249);	n.a	n.a
GBI_10295		GBI_10295	673.72	-0.62229	0.241656	-2.57511	0.0100208	1.9991	0.109867	0	Protein__of__unknown__function;	n.a	n.a
GBI_09367		GBI_09367	622.618	-0.622095	0.256908	-2.42147	0.0154577	1.81086	0.141639	0	Similar__to__Tnks:__Poly__[ADP-ribose]__polymerase__tankyrase__(Drosophila__melanogaster__OX%3D7227);	n.a	InterPro:IPR020683,Pfam:PF12796
GBI_04737		GBI_04737	276.897	-0.621102	0.277648	-2.23701	0.0252855	1.59713	0.1883	0	Similar__to__SmydA-8:__SET__domain-containing__protein__SmydA-8%2C__isoform__A__(Drosophila__melanogaster__OX%3D7227);	n.a	n.a
GBIG_017950		GBIG_017950	33.9084	-0.620306	0.606179	-1.0233	0.306164	0.514046	0.637071	0	GBI_M__0001G_017950	.	.	.
GBI_02828	PDE1_DROME	PDE1_DROME	138.505	-0.620056	0.368141	-1.68429	0.0921261	1.03562	0.367677	0	Similar__to__Pde1c:__Calcium/calmodulin-dependent__3'%2C5'-cyclic__nucleotide__phosphodiesterase__1__(Drosophila__melanogaster__OX%3D7227);	GO:0004114,GO:0007165	InterPro:IPR002073,InterPro:IPR013706,Pfam:PF00233,Pfam:PF08499
GBIG_004262	CEG1A_DROME	CEG1A_DROME	471.682	-0.619677	0.238686	-2.5962	0.00942619	2.02566	0.105296	0	Similar__to__CenG1A:__Centaurin-gamma-1A__(Drosophila__melanogaster__OX%3D7227);	GO:0005096	InterPro:IPR001164,Pfam:PF01412,Pfam:PF13637
GBIG_004262	CEG1A_DROME	CEG1A_DROME	471.682	-0.619677	0.238686	-2.5962	0.00942619	2.02566	0.105296	0	Protein__of__unknown__function;	n.a	n.a
GBIG_004262	CEG1A_DROME	CEG1A_DROME	471.682	-0.619677	0.238686	-2.5962	0.00942619	2.02566	0.105296	0	Similar__to__cenG1A_6:__Centaurin-gamma-1A__(Fragment)__(Bactrocera__latifrons__OX%3D174628);	n.a	n.a
GBIG_004262	CEG1A_DROME	CEG1A_DROME	471.682	-0.619677	0.238686	-2.5962	0.00942619	2.02566	0.105296	0	Similar__to__AMK59_2560:__Uncharacterized__protein__(Fragment)__(Oryctes__borbonicus__OX%3D1629725);	n.a	n.a
GBIG_004262	CEG1A_DROME	CEG1A_DROME	471.682	-0.619677	0.238686	-2.5962	0.00942619	2.02566	0.105296	0	Protein__of__unknown__function;	n.a	n.a
GBI_17772	YELL_DROGU	YELL_DROGU	206.58	-0.61929	0.538012	-1.15107	0.249703	0.602576	0.582438	0	Similar__to__y:__Protein__yellow__(Drosophila__simulans__OX%3D7240);	n.a	InterPro:IPR017996,Pfam:PF03022
GBIG_012455		GBIG_012455	57.5103	-0.619182	0.535089	-1.15716	0.247208	0.606938	0.579223	0	GBI_M__0001G_012455	.	.	.
GBIG_000521		GBIG_000521	34.2795	-0.618558	0.752495	-0.822009	0.411072	0.386082	0.722095	0	GBI_M__0001G_000521	.	.	.
GBI_11181	DSCL_DROME	DSCL_DROME	8888.27	-0.616664	0.245152	-2.51543	0.0118886	1.92487	0.122064	0	Similar__to__Dscam2:__Down__syndrome__cell__adhesion__molecule-like__protein__Dscam2__(Drosophila__melanogaster__OX%3D7227);	n.a	InterPro:IPR013098,Pfam:PF07679
GBI_04880		GBI_04880	41.9427	-0.616504	0.718508	-0.858034	0.390874	0.407963	0.70729	0	Protein__of__unknown__function;	n.a	n.a
GBI_09283		GBI_09283	165.23	-0.616419	0.390574	-1.57824	0.114511	0.941153	0.407342	0	Protein__of__unknown__function;	n.a	n.a
GBI_07609	PHR_POTTR	PHR_POTTR	1282.12	-0.61554	0.440705	-1.39672	0.162499	0.789149	0.477032	0	Similar__to__CSON006582:__CSON006582__protein__(Culicoides__sonorensis__OX%3D179676);	n.a	InterPro:IPR006050,Pfam:PF00875
GBI_17456	ODC_MOUSE	ODC_MOUSE	777.105	-0.615288	0.383646	-1.60379	0.10876	0.96353	0.398766	0	Similar__to__aralar1:__Calcium-binding__mitochondrial__carrier__protein__Aralar1__(Drosophila__melanogaster__OX%3D7227);	n.a	InterPro:IPR018108,Pfam:PF00153
GBI_06190	DCR1_DROME	DCR1_DROME	9286.78	-0.614102	0.247491	-2.48131	0.0130901	1.88306	0.128632	0	Similar__to__Dcr-1:__Endoribonuclease__Dcr-1__(Drosophila__melanogaster__OX%3D7227);	GO:0003677,GO:0004525,GO:0005515,GO:0005524,GO:0006396,GO:0016787,GO:0016891	InterPro:IPR000999,InterPro:IPR003100,InterPro:IPR005034,InterPro:IPR006935,Pfam:PF00636,Pfam:PF02170,Pfam:PF03368,Pfam:PF04851
GBI_13625		GBI_13625	3258.69	-0.612817	0.366623	-1.67152	0.094619	1.02402	0.371432	0	Similar__to__BTBD9:__BTB/POZ__domain-containing__protein__9__(Drosophila__melanogaster__OX%3D7227);	GO:0005515	InterPro:IPR000210,InterPro:IPR011705,Pfam:PF00651,Pfam:PF07707
GBI_15663	LST_PHOPY	LST_PHOPY	716.346	-0.61224	0.362798	-1.68755	0.0914971	1.03859	0.366106	0	Similar__to__g.43850:__Uncharacterized__protein__(Fragment)__(Graphocephala__atropunctata__OX%3D36148);	GO:0008146	InterPro:IPR000863,Pfam:PF00685
GBIG_005448		GBIG_005448	55.0424	-0.611377	0.440384	-1.38828	0.165051	0.782381	0.479099	0	GBI_M__0001G_005448	.	.	.
GBIG_011043		GBIG_011043	129.894	-0.610701	0.321813	-1.89769	0.0577372	1.23854	0.286705	0	GBI_M__0001G_011043	.	.	.
GBI_10116	TDR15_HUMAN	TDR15_HUMAN	176.733	-0.61043	0.273813	-2.22937	0.0257896	1.58856	0.190347	0	Similar__to__papi:__Tudor__and__KH__domain-containing__protein__homolog__(Drosophila__melanogaster__OX%3D7227);	n.a	InterPro:IPR002999,Pfam:PF00567
GBI_11272	BAEE_BOMMO	BAEE_BOMMO	205.813	-0.610353	0.385204	-1.58449	0.113082	0.946607	0.406087	0	Similar__to__CLIP__domain-containing__serine__protease__2__(Bombyx__mori__OX%3D7091);	GO:0004252,GO:0006508	InterPro:IPR001254,Pfam:PF00089
GBIG_010554	PROS_DROVI	PROS_DROVI	100.425	-0.610048	0.491303	-1.24169	0.214349	0.668878	0.541294	0	GBI_M__0001G_010554	sp|Q9U6A1|PROS_DROVI^sp|Q9U6A1|PROS_DROVI^Q:1472-1828,H:490-618^62.1%ID^E:1.1e-28^.^.	GO:0005634^cellular_component^nucleus`GO:0003677^molecular_function^DNA__binding`GO:0048468^biological_process^cell__development`GO:0007399^biological_process^nervous__system__development`GO:0006355^biological_process^regulation__of__DNA-templated__transcription	.
GBIG_013066		GBIG_013066	50.8769	-0.609969	0.361385	-1.68786	0.0914378	1.03887	0.365986	0	GBI_M__0001G_013066	.	.	.
GBI_12813		GBI_12813	58.7203	-0.609903	0.585858	-1.04104	0.297856	0.525994	0.630272	0	Protein__of__unknown__function;	n.a	n.a
GBIG_006466	UNC80_DROME	UNC80_DROME	803.181	-0.608631	0.351032	-1.73383	0.0829477	1.0812	0.347251	0	Protein__of__unknown__function;	n.a	n.a
GBIG_006466	UNC80_DROME	UNC80_DROME	803.181	-0.608631	0.351032	-1.73383	0.0829477	1.0812	0.347251	0	Similar__to__B7P43_G12038:__Uncharacterized__protein__(Fragment)__(Cryptotermes__secundus__OX%3D105785);	n.a	InterPro:IPR031542,Pfam:PF15778
GBIG_006466	UNC80_DROME	UNC80_DROME	803.181	-0.608631	0.351032	-1.73383	0.0829477	1.0812	0.347251	0	Similar__to__unc80:__Protein__unc-80__homolog__(Drosophila__melanogaster__OX%3D7227);	n.a	n.a
GBI_12262	TPH1_CHICK	TPH1_CHICK	142.426	-0.608074	0.3517	-1.72895	0.0838175	1.07667	0.349422	0	Similar__to__Hn:__Protein__henna__(Drosophila__melanogaster__OX%3D7227);	GO:0016714,GO:0055114	InterPro:IPR002912,InterPro:IPR019774,Pfam:PF00351,Pfam:PF01842
GBIG_005594		GBIG_005594	113.505	-0.607617	0.340933	-1.78222	0.0747136	1.1266	0.328413	0	GBI_M__0001G_005594	.	.	.
GBI_16872		GBI_16872	377.806	-0.60715	0.51276	-1.18408	0.236381	0.626388	0.566774	0	Similar__to__L798_03416:__Cuticlin-1__(Fragment)__(Zootermopsis__nevadensis__OX%3D136037);	n.a	InterPro:IPR001507,Pfam:PF00100
GBI_19783	CAN7_MOUSE	CAN7_MOUSE	334.926	-0.606986	0.241837	-2.50989	0.0120767	1.91805	0.123284	0	Similar__to__sol:__Calpain-D__(Drosophila__melanogaster__OX%3D7227);	GO:0004198,GO:0005622,GO:0006508	InterPro:IPR001300,InterPro:IPR007330,InterPro:IPR022682,Pfam:PF00648,Pfam:PF01067,Pfam:PF04212
GBI_21079		GBI_21079	261.638	-0.606343	0.391184	-1.55002	0.121136	0.916725	0.418391	0	Similar__to__EAG_13529:__Uncharacterized__protein__(Camponotus__floridanus__OX%3D104421);	n.a	InterPro:IPR004119,Pfam:PF02958
GBIG_015837		GBIG_015837	37.003	-0.605652	0.426192	-1.42108	0.155294	0.808845	0.467866	0	GBI_M__0001G_015837	.	.	.
GBIG_013245		GBIG_013245	47.1675	-0.605271	0.821206	-0.737051	0.461091	0.336213	0.755772	0	GBI_M__0001G_013245	.	.	.
GBI_10045	TMCO4_HUMAN	TMCO4_HUMAN	992.747	-0.604981	0.249811	-2.42175	0.0154459	1.81119	0.141639	0	Similar__to__L798_12278:__Transmembrane__and__coiled-coil__domain-containing__protein__4__(Zootermopsis__nevadensis__OX%3D136037);	n.a	InterPro:IPR007941,Pfam:PF05277
GBIG_020316		GBIG_020316	725.92	-0.60307	0.244882	-2.4627	0.0137896	1.86045	0.132372	0	GBI_M__0001G_020316	.	.	.
GBI_08701		GBI_08701	46.3477	-0.602978	0.391833	-1.53887	0.123837	0.90715	0.421507	0	Similar__to__L798_09419:__Uncharacterized__protein__(Zootermopsis__nevadensis__OX%3D136037);	n.a	n.a
GBI_11817		GBI_11817	64.3106	-0.602892	0.323795	-1.86196	0.0626089	1.20336	0.299544	0	Protein__of__unknown__function;	n.a	n.a
GBI_10969		GBI_10969	112.524	-0.6026	0.432343	-1.3938	0.163378	0.786807	0.47841	0	Similar__to__atk:__Protein__artichoke__(Drosophila__melanogaster__OX%3D7227);	GO:0005515	InterPro:IPR001611,Pfam:PF13855
GBIG_005091		GBIG_005091	2240.25	-0.602168	0.396435	-1.51896	0.128773	0.890175	0.430478	0	GBI_M__0001G_005091	.	.	.
GBI_05741	BBS4_HUMAN	BBS4_HUMAN	94.9072	-0.601653	0.320765	-1.87568	0.0606987	1.21682	0.294822	0	Similar__to__BBS4:__Bardet-Biedl__syndrome__4__protein__homolog__(Drosophila__melanogaster__OX%3D7227);	GO:0005515	InterPro:IPR013105,InterPro:IPR019734,Pfam:PF07719,Pfam:PF13181
GBIG_013987		GBIG_013987	131.958	-0.599878	1.34901	-0.444682	0.65655	0.182732	0.861008	0	GBI_M__0001G_013987	.	.	.
GBI_18177		GBI_18177	1314.92	-0.599731	0.35392	-1.69454	0.0901627	1.04497	0.362508	0	Protein__of__unknown__function;	n.a	n.a
GBI_02756	MTH2_DROSI	MTH2_DROSI	67.1053	-0.598399	0.757698	-0.789759	0.429668	0.366867	0.733301	0	Similar__to__mth2:__G-protein__coupled__receptor__Mth2__(Drosophila__yakuba__OX%3D7245);	GO:0004930,GO:0007186,GO:0016021	InterPro:IPR000832,Pfam:PF00002
GBI_03421		GBI_03421	128.903	-0.598115	0.456408	-1.31048	0.190033	0.721171	0.513076	0	Similar__to__B7P43_G04442:__Uncharacterized__protein__(Cryptotermes__secundus__OX%3D105785);	n.a	InterPro:IPR024989,Pfam:PF12832
GBI_21039		GBI_21039	341.129	-0.597166	0.297053	-2.0103	0.0443996	1.35262	0.251942	0	Similar__to__g.18279:__Uncharacterized__protein__(Clastoptera__arizonana__OX%3D38151);	n.a	n.a
GBI_21223	DIHR_ACHDO	DIHR_ACHDO	78.8014	-0.597019	0.311871	-1.91432	0.0555796	1.25508	0.282949	0	Similar__to__Diuretic__hormone__receptor__(Acheta__domesticus__OX%3D6997);	GO:0004930,GO:0007186,GO:0016021	InterPro:IPR000832,Pfam:PF00002
GBI_07036		GBI_07036	106.176	-0.596416	0.315258	-1.89184	0.0585128	1.23275	0.289862	0	Similar__to__B7P43_G09473:__Uncharacterized__protein__(Cryptotermes__secundus__OX%3D105785);	n.a	InterPro:IPR006578,Pfam:PF10545
GBI_17790	UGT5_DACCO	UGT5_DACCO	136.094	-0.595712	0.583973	-1.0201	0.30768	0.5119	0.638119	0	Similar__to__UGT50A4:__UDP-glycosyltransferase__UGT50A4__(Zygaena__filipendulae__OX%3D287375);	GO:0008152,GO:0016758	InterPro:IPR002213,Pfam:PF00201
GBI_00122	DOC11_MOUSE	DOC11_MOUSE	139.73	-0.594083	0.336385	-1.76608	0.0773822	1.11136	0.334588	0	Similar__to__105621606:__Uncharacterized__protein__(Atta__cephalotes__OX%3D12957);	n.a	InterPro:IPR001849,InterPro:IPR010703,InterPro:IPR021816,InterPro:IPR027007,Pfam:PF00169,Pfam:PF06920,Pfam:PF11878,Pfam:PF14429
GBI_13587		GBI_13587	534.933	-0.593874	0.262523	-2.26218	0.0236866	1.6255	0.181432	0	Similar__to__C0J52_00879:__Uncharacterized__protein__(Blattella__germanica__OX%3D6973);	n.a	InterPro:IPR006911,Pfam:PF04826
GBIG_023264		GBIG_023264	135.499	-0.592846	1.28461	-0.461499	0.644441	0.190817	0.854751	0	GBI_M__0001G_023264	.	.	.
GBI_03369		GBI_03369	35.6889	-0.592428	0.816127	-0.725902	0.467899	0.329848	0.760321	0	Similar__to__C0J52_11033:__Uncharacterized__protein__(Blattella__germanica__OX%3D6973);	n.a	n.a
GBI_02839		GBI_02839	32.9995	-0.591657	0.44474	-1.33034	0.183405	0.736588	0.505771	0	Similar__to__g.46649:__Uncharacterized__protein__(Fragment)__(Homalodisca__liturata__OX%3D320908);	n.a	InterPro:IPR011019,Pfam:PF16474
GBI_14866		GBI_14866	67.1662	-0.591146	0.780501	-0.757393	0.448814	0.347933	0.745767	0	Protein__of__unknown__function;	n.a	n.a
GBIG_003570	CADM2_XENTR	CADM2_XENTR	495.364	-0.589905	0.318873	-1.84997	0.0643182	1.19167	0.303633	0	Similar__to__EAG_02282:__Uncharacterized__protein__(Camponotus__floridanus__OX%3D104421);	n.a	n.a
GBIG_003570	CADM2_XENTR	CADM2_XENTR	495.364	-0.589905	0.318873	-1.84997	0.0643182	1.19167	0.303633	0	Similar__to__SINV_00255:__Uncharacterized__protein__(Fragment)__(Solenopsis__invicta__OX%3D13686);	n.a	n.a
GBIG_003570	CADM2_XENTR	CADM2_XENTR	495.364	-0.589905	0.318873	-1.84997	0.0643182	1.19167	0.303633	0	Similar__to__Uncharacterized__protein__(Fragment)__(Photinus__pyralis__OX%3D7054);	n.a	InterPro:IPR013162,Pfam:PF08205
GBIG_003570	CADM2_XENTR	CADM2_XENTR	495.364	-0.589905	0.318873	-1.84997	0.0643182	1.19167	0.303633	0	Similar__to__ALC62_10154:__Nephrin__(Cyphomyrmex__costatus__OX%3D456900);	n.a	n.a
GBIG_003570	CADM2_XENTR	CADM2_XENTR	495.364	-0.589905	0.318873	-1.84997	0.0643182	1.19167	0.303633	0	Protein__of__unknown__function;	n.a	n.a
GBIG_017470	MOB2_DROME	MOB2_DROME	371.197	-0.589721	0.403028	-1.46323	0.143405	0.843434	0.451349	0	Similar__to__Mob1:__MOB__kinase__activator-like__2__(Drosophila__pseudoobscura__pseudoobscura__OX%3D46245);	n.a	InterPro:IPR005301,Pfam:PF03637
GBIG_017470	MOB2_DROME	MOB2_DROME	371.197	-0.589721	0.403028	-1.46323	0.143405	0.843434	0.451349	0	Similar__to__Uncharacterized__protein__(Glossina__palpalis__gambiensis__OX%3D67801);	n.a	n.a
GBI_20309	NINJ1_RAT	NINJ1_RAT	358.639	-0.589256	0.430077	-1.37012	0.170651	0.767892	0.487394	0	Similar__to__AMK59_4886:__Uncharacterized__protein__(Oryctes__borbonicus__OX%3D1629725);	GO:0007155,GO:0016021,GO:0042246	InterPro:IPR007007,Pfam:PF04923
GBIG_021965		GBIG_021965	73.6478	-0.588747	0.456719	-1.28908	0.19737	0.704719	0.522609	0	GBI_M__0001G_021965	.	.	.
GBI_01886	PDD2L_MOUSE	PDD2L_MOUSE	368.81	-0.588297	0.232538	-2.52989	0.0114098	1.94272	0.119319	0	Similar__to__L798_05170:__Programmed__cell__death__protein__2-like__(Zootermopsis__nevadensis__OX%3D136037);	GO:0005737	InterPro:IPR007320,Pfam:PF04194
GBI_06294	SLD5_RAT	SLD5_RAT	44.0671	-0.587764	0.411787	-1.42735	0.153479	0.81395	0.465666	0	Similar__to__ALC56_12983:__DNA__replication__complex__GINS__protein__SLD5__(Trachymyrmex__septentrionalis__OX%3D34720);	n.a	InterPro:IPR021151,InterPro:IPR031633,Pfam:PF05916,Pfam:PF16922
GBI_15447		GBI_15447	81.6973	-0.586182	0.428085	-1.36931	0.170901	0.767255	0.487916	0	Protein__of__unknown__function;	n.a	n.a
GBI_05203	APAF_DANRE	APAF_DANRE	323.652	-0.58568	0.315697	-1.8552	0.0635682	1.19676	0.30204	0	Similar__to__Taf5:__Transcription__initiation__factor__TFIID__subunit__5__(Drosophila__melanogaster__OX%3D7227);	GO:0005515,GO:0042981,GO:0043531	InterPro:IPR001315,InterPro:IPR001680,InterPro:IPR002182,Pfam:PF00400,Pfam:PF00619,Pfam:PF00931
GBI_09426		GBI_09426	34.2708	-0.585418	0.561874	-1.0419	0.297457	0.526576	0.629937	0	Protein__of__unknown__function;	n.a	n.a
GBI_15540		GBI_15540	71.1886	-0.584148	0.439116	-1.33028	0.183425	0.736541	0.505771	0	Protein__of__unknown__function;	n.a	n.a
GBI_04030	SYSM_HUMAN	SYSM_HUMAN	280.075	-0.583398	0.289592	-2.01455	0.0439518	1.35702	0.250392	0	Similar__to__B7P43_G05478:__Uncharacterized__protein__(Cryptotermes__secundus__OX%3D105785);	GO:0000166,GO:0004812,GO:0005524,GO:0006418	InterPro:IPR002314,Pfam:PF00587
GBI_02259		GBI_02259	365.485	-0.583044	0.23379	-2.49388	0.0126355	1.89841	0.125912	0	Similar__to__C0J52_14163:__Uncharacterized__protein__(Blattella__germanica__OX%3D6973);	GO:0005515,GO:0007165	InterPro:IPR000488,InterPro:IPR000906,Pfam:PF00531,Pfam:PF00791
GBI_21849		GBI_21849	33.6449	-0.582312	0.52307	-1.11326	0.265598	0.575776	0.600272	0	Protein__of__unknown__function;	n.a	n.a
GBI_21092		GBI_21092	45.7311	-0.581219	0.471211	-1.23346	0.217405	0.662731	0.544892	0	Similar__to__ALC57_18392:__Uncharacterized__protein__(Trachymyrmex__cornetzi__OX%3D471704);	GO:0003676	InterPro:IPR006612,Pfam:PF05485
GBI_00524	MTF1_HUMAN	MTF1_HUMAN	359.334	-0.581097	0.252489	-2.30148	0.0213645	1.67031	0.170714	0	Similar__to__Kr-h1:__Krueppel__homolog__1__(Drosophila__melanogaster__OX%3D7227);	n.a	Pfam:PF00096
GBI_20338	ARI5B_CANLF	ARI5B_CANLF	55.0842	-0.580932	0.410826	-1.41406	0.157345	0.803148	0.47022	0	Protein__of__unknown__function;	n.a	n.a
GBIG_015721		GBIG_015721	103.046	-0.580907	0.549675	-1.05682	0.290594	0.536713	0.624602	0	GBI_M__0001G_015721	.	.	.
GBI_12518	HERC2_HUMAN	HERC2_HUMAN	526.635	-0.579619	0.343184	-1.68894	0.0912306	1.03986	0.365392	0	Similar__to__Rcc1:__Regulator__of__chromosome__condensation__(Drosophila__melanogaster__OX%3D7227);	GO:0008270	InterPro:IPR000408,InterPro:IPR000433,InterPro:IPR004939,InterPro:IPR021097,Pfam:PF00415,Pfam:PF00569,Pfam:PF03256,Pfam:PF11515
GBI_02379		GBI_02379	544.361	-0.579616	0.338439	-1.71261	0.0867834	1.06156	0.356767	0	Similar__to__LOC103524413:__uncharacterized__protein__LOC103524413__isoform__X3__(Diaphorina__citri__OX%3D121845);	n.a	n.a
GBI_17783		GBI_17783	108.003	-0.579594	0.81812	-0.708447	0.478668	0.319966	0.765971	0	Protein__of__unknown__function;	n.a	n.a
GBIG_017544		GBIG_017544	62.1595	-0.578833	0.435024	-1.33058	0.183328	0.736771	0.505747	0	Protein__of__unknown__function;	n.a	n.a
GBIG_017544		GBIG_017544	62.1595	-0.578833	0.435024	-1.33058	0.183328	0.736771	0.505747	0	Protein__of__unknown__function;	n.a	n.a
GBIG_017544		GBIG_017544	62.1595	-0.578833	0.435024	-1.33058	0.183328	0.736771	0.505747	0	Protein__of__unknown__function;	n.a	n.a
GBI_22040	NRBP_HUMAN	NRBP_HUMAN	391.196	-0.578416	0.226196	-2.55715	0.0105535	1.9766	0.114	0	Similar__to__Madm:__Nuclear__receptor-binding__protein__homolog__(Drosophila__melanogaster__OX%3D7227);	n.a	n.a
GBI_18860	REM1_HUMAN	REM1_HUMAN	43.5339	-0.578177	0.57448	-1.00644	0.314206	0.502786	0.644505	0	Similar__to__8230288:__Uncharacterized__protein__(Pediculus__humanus__subsp.__corporis__OX%3D121224);	n.a	n.a
GBIG_001788		GBIG_001788	43.8983	-0.57791	0.390203	-1.48105	0.138593	0.858257	0.444041	0	GBI_M__0001G_001788	.	.	.
GBI_01690	ARHGB_HUMAN	ARHGB_HUMAN	944.264	-0.577111	0.280091	-2.06044	0.0393567	1.40498	0.238439	0	Similar__to__g.23868:__Uncharacterized__protein__(Clastoptera__arizonana__OX%3D38151);	GO:0005089,GO:0005737	InterPro:IPR015212,Pfam:PF09128
GBI_11433	LDAH_DROME	LDAH_DROME	1802.92	-0.576782	0.350472	-1.64573	0.0998199	1.00078	0.382438	0	Similar__to__B7P43_G02302:__Lipid__droplet-associated__hydrolase__(Cryptotermes__secundus__OX%3D105785);	n.a	InterPro:IPR019363,Pfam:PF10230
GBI_20712		GBI_20712	538.795	-0.575757	0.260257	-2.21226	0.0269485	1.56947	0.194983	0	Similar__to__C0J52_16706:__Uncharacterized__protein__(Blattella__germanica__OX%3D6973);	n.a	InterPro:IPR022776,Pfam:PF05253
GBI_08790		GBI_08790	50.7037	-0.5752	0.428222	-1.34323	0.179198	0.746666	0.500773	0	Protein__of__unknown__function;	n.a	n.a
GBI_07680	KAT6A_HUMAN	KAT6A_HUMAN	35.8993	-0.574626	0.49329	-1.16488	0.244066	0.612493	0.5762	0	Similar__to__C0J52_18096:__Uncharacterized__protein__(Blattella__germanica__OX%3D6973);	GO:0000786,GO:0003677,GO:0005634,GO:0006334	InterPro:IPR005818,Pfam:PF00538
GBIG_024556	CNGA3_HUMAN	CNGA3_HUMAN	127.081	-0.573823	0.524147	-1.09477	0.273615	0.56286	0.608316	0	Similar__to__CngA:__Cyclic__nucleotide-gated__cation__channel__subunit__A__(Drosophila__melanogaster__OX%3D7227);	GO:0005216,GO:0006811,GO:0016020,GO:0055085	InterPro:IPR000595,InterPro:IPR005821,Pfam:PF00027,Pfam:PF00520
GBIG_024556	CNGA3_HUMAN	CNGA3_HUMAN	127.081	-0.573823	0.524147	-1.09477	0.273615	0.56286	0.608316	0	Protein__of__unknown__function;	n.a	n.a
GBIG_001546		GBIG_001546	93.892	-0.573776	0.325713	-1.7616	0.0781374	1.10714	0.33645	0	GBI_M__0001G_001546	.	.	.
GBI_21831		GBI_21831	174.267	-0.572817	0.433746	-1.32063	0.186626	0.729029	0.509081	0	Protein__of__unknown__function;	n.a	n.a
GBI_05430		GBI_05430	110.491	-0.572423	0.331159	-1.72855	0.0838903	1.07629	0.349491	0	Similar__to__ci:__Transcriptional__activator__cubitus__interruptus__(Drosophila__melanogaster__OX%3D7227);	n.a	Pfam:PF00096
GBIG_023922	FOXO_DROSE	FOXO_DROSE	43.8411	-0.572127	0.410531	-1.39363	0.16343	0.786668	0.47841	0	GBI_M__0001G_023922	sp|B4HF64|FOXO_DROSE^sp|B4HF64|FOXO_DROSE^Q:3-404,H:145-279^80.1%ID^E:7.5e-52^.^.	GO:0005737^cellular_component^cytoplasm`GO:0005634^cellular_component^nucleus`GO:0003700^molecular_function^DNA-binding__transcription__factor__activity`GO:0043565^molecular_function^sequence-specific__DNA__binding`GO:0007049^biological_process^cell__cycle`GO:0030154^biological_process^cell__differentiation`GO:0042593^biological_process^glucose__homeostasis`GO:0030308^biological_process^negative_…	.
GBI_07283	ARAP2_MOUSE	ARAP2_MOUSE	501.451	-0.571208	0.275983	-2.06973	0.0384781	1.41479	0.235873	0	Similar__to__CdGAPr:__GTPase-activating__protein__CdGAPr__(Drosophila__melanogaster__OX%3D7227);	GO:0007165	InterPro:IPR000198,InterPro:IPR001849,Pfam:PF00169,Pfam:PF00620
GBI_02256		GBI_02256	59.5118	-0.569701	0.53775	-1.05942	0.28941	0.538486	0.624033	0	Similar__to__C0J52_13037:__Uncharacterized__protein__(Blattella__germanica__OX%3D6973);	GO:0005515,GO:0007165,GO:0042981	InterPro:IPR000488,InterPro:IPR001315,Pfam:PF00531,Pfam:PF00619
GBIG_015356	BCL3_MOUSE	BCL3_MOUSE	101.502	-0.569123	0.370161	-1.5375	0.12417	0.905984	0.422166	0	GBI_M__0001G_015356	sp|Q9Z2F6|BCL3_MOUSE^sp|Q9Z2F6|BCL3_MOUSE^Q:1127-1555,H:229-366^37.8%ID^E:4.4e-11^.^.	GO:0032996^cellular_component^Bcl3-Bcl10__complex`GO:0033257^cellular_component^Bcl3/NF-kappaB2__complex`GO:0005737^cellular_component^cytoplasm`GO:0005829^cellular_component^cytosol`GO:0043231^cellular_component^intracellular__membrane-bounded__organelle`GO:0030496^cellular_component^midbody`GO:0005654^cellular_component^nucleoplasm`GO:0005634^cellular_component^nucleus`GO:0048471^cellular_compo…	KEGG:mmu:12051
GBIG_015356	BCL3_MOUSE	BCL3_MOUSE	101.502	-0.569123	0.370161	-1.5375	0.12417	0.905984	0.422166	0	GBI_M__0001G_015356	.	.	.
GBI_10157	GUC2F_BOVIN	GUC2F_BOVIN	75.6749	-0.568802	0.564618	-1.00741	0.313738	0.503433	0.644362	0	Similar__to__Gyc32E:__Guanylate__cyclase__32E__(Drosophila__melanogaster__OX%3D7227);	GO:0009190,GO:0016849,GO:0035556	InterPro:IPR001054,Pfam:PF00211
GBI_09659	IPP_HUMAN	IPP_HUMAN	387.066	-0.568738	0.257767	-2.2064	0.0273557	1.56295	0.197113	0	Similar__to__dbo:__Kelch-like__protein__diablo__(Culex__quinquefasciatus__OX%3D7176);	GO:0005515	InterPro:IPR000210,InterPro:IPR006652,InterPro:IPR011705,Pfam:PF00651,Pfam:PF01344,Pfam:PF07707
GBIG_002708	ZFH1_DROME	ZFH1_DROME	36.8447	-0.568266	0.651698	-0.871978	0.38322	0.416552	0.701912	0	GBI_M__0001G_002708	sp|P28166|ZFH1_DROME^sp|P28166|ZFH1_DROME^Q:2-283,H:325-418^80.9%ID^E:3.3e-42^.^.	GO:0005634^cellular_component^nucleus`GO:0000981^molecular_function^DNA-binding__transcription__factor__activity,__RNA__polymerase__II-specific`GO:0046872^molecular_function^metal__ion__binding`GO:0000978^molecular_function^RNA__polymerase__II__cis-regulatory__region__sequence-specific__DNA__binding`GO:0000977^molecular_function^RNA__polymerase__II__transcription__regulatory__region__sequence-spe…	KEGG:dme:Dmel_CG1322
GBIG_013088	SEHL2_HUMAN	SEHL2_HUMAN	99.8836	-0.568094	0.326926	-1.73768	0.0822666	1.08478	0.34597	0	GBI_M__0001G_013088	sp|Q9H4I8|SEHL2_HUMAN^sp|Q9H4I8|SEHL2_HUMAN^Q:7-834,H:17-306^33.4%ID^E:4.1e-37^.^.	GO:0048471^cellular_component^perinuclear__region__of__cytoplasm`GO:0005777^cellular_component^peroxisome`GO:0016787^molecular_function^hydrolase__activity	KEGG:hsa:253190
GBIG_013088	SEHL2_HUMAN	SEHL2_HUMAN	99.8836	-0.568094	0.326926	-1.73768	0.0822666	1.08478	0.34597	0	GBI_M__0001G_013088	sp|Q9H4I8|SEHL2_HUMAN^sp|Q9H4I8|SEHL2_HUMAN^Q:73-918,H:11-306^33.1%ID^E:3.3e-38^.^.	GO:0048471^cellular_component^perinuclear__region__of__cytoplasm`GO:0005777^cellular_component^peroxisome`GO:0016787^molecular_function^hydrolase__activity	KEGG:hsa:253190
GBIG_013088	SEHL2_HUMAN	SEHL2_HUMAN	99.8836	-0.568094	0.326926	-1.73768	0.0822666	1.08478	0.34597	0	GBI_M__0001G_013088	sp|Q9H4I8|SEHL2_HUMAN^sp|Q9H4I8|SEHL2_HUMAN^Q:81-926,H:11-306^33.1%ID^E:3.8e-38^.^.	GO:0048471^cellular_component^perinuclear__region__of__cytoplasm`GO:0005777^cellular_component^peroxisome`GO:0016787^molecular_function^hydrolase__activity	KEGG:hsa:253190
GBI_13394		GBI_13394	712.277	-0.567855	0.417133	-1.36133	0.17341	0.760925	0.490547	0	Protein__of__unknown__function;	n.a	n.a
GBI_15915	SLIT_DROME	SLIT_DROME	1593.37	-0.56755	0.25886	-2.19249	0.028344	1.54754	0.201593	0	Similar__to__atk:__Protein__artichoke__(Drosophila__melanogaster__OX%3D7227);	GO:0005515	InterPro:IPR000372,InterPro:IPR001611,Pfam:PF01462,Pfam:PF13855
GBI_00060	KLFL_DROME	KLFL_DROME	35.937	-0.567168	0.48498	-1.16947	0.242215	0.615798	0.574612	0	Similar__to__g.22083:__Uncharacterized__protein__(Graphocephala__atropunctata__OX%3D36148);	n.a	n.a
GBIG_017854		GBIG_017854	42.8522	-0.567114	0.554489	-1.02277	0.306417	0.513687	0.63713	0	GBI_M__0001G_017854	.	.	.
GBI_07194		GBI_07194	123.563	-0.567062	0.343653	-1.6501	0.0989225	1.00471	0.380523	0	Similar__to__g.49805:__Uncharacterized__protein__(Fragment)__(Homalodisca__liturata__OX%3D320908);	n.a	n.a
GBIG_025694		GBIG_025694	1167.91	-0.566466	0.398237	-1.42243	0.154901	0.809947	0.467633	0	GBI_M__0001G_025694	.	.	.
GBIG_005712		GBIG_005712	64.9985	-0.565973	0.558054	-1.01419	0.310492	0.50795	0.640849	0	GBI_M__0001G_005712	.	.	.
GBI_20176	SOCS6_HUMAN	SOCS6_HUMAN	381.034	-0.565656	0.254031	-2.22672	0.0259662	1.58559	0.190949	0	Similar__to__Abl:__Tyrosine-protein__kinase__Abl__(Drosophila__melanogaster__OX%3D7227);	n.a	InterPro:IPR000980,InterPro:IPR001496,Pfam:PF00017,Pfam:PF07525
GBI_08560	PSIP1_BOVIN	PSIP1_BOVIN	488.296	-0.565624	0.307117	-1.84172	0.0655161	1.18365	0.306507	0	Similar__to__AGAP009949:__Putative__oxidoreductase__GLYR1__homolog__(Anopheles__gambiae__OX%3D7165);	n.a	InterPro:IPR000313,InterPro:IPR021567,Pfam:PF00855,Pfam:PF11467
GBI_10634	MGAT3_HUMAN	MGAT3_HUMAN	274.133	-0.565462	0.245886	-2.29969	0.0214656	1.66826	0.171018	0	Similar__to__B7P43_G02470:__Uncharacterized__protein__(Cryptotermes__secundus__OX%3D105785);	GO:0003830,GO:0006487,GO:0016020	InterPro:IPR006813,Pfam:PF04724
GBI_03054	ADXH2_DROME	ADXH2_DROME	15344.6	-0.565183	0.220208	-2.56658	0.0102706	1.9884	0.112229	0	Similar__to__Fdxh:__Adrenodoxin-like__protein%2C__mitochondrial__(Drosophila__melanogaster__OX%3D7227);	GO:0009055,GO:0051536	InterPro:IPR001041,Pfam:PF00111
GBI_00302		GBI_00302	50.8475	-0.562964	0.387046	-1.45451	0.145804	0.83623	0.454735	0	Similar__to__L798_05728:__F-box/LRR-repeat__protein__2__(Zootermopsis__nevadensis__OX%3D136037);	GO:0005515	InterPro:IPR001810,Pfam:PF12937
GBIG_003896	LIPE_RAT	LIPE_RAT	136.282	-0.562615	0.666314	-0.844369	0.398463	0.399611	0.712831	0	Protein__of__unknown__function;	n.a	n.a
GBIG_003896	LIPE_RAT	LIPE_RAT	136.282	-0.562615	0.666314	-0.844369	0.398463	0.399611	0.712831	0	Protein__of__unknown__function;	n.a	n.a
GBI_21555	AFG32_BOVIN	AFG32_BOVIN	92.9738	-0.562012	0.443575	-1.26701	0.205153	0.687922	0.532653	0	Similar__to__Rpt6:__26S__proteasome__regulatory__subunit__8__(Drosophila__melanogaster__OX%3D7227);	GO:0005524	InterPro:IPR003959,Pfam:PF00004
GBIG_019708		GBIG_019708	102.604	-0.560837	0.342514	-1.63741	0.101544	0.993345	0.385636	0	GBI_M__0001G_019708	.	.	.
GBIG_016655	HIL_DROME	HIL_DROME	93.1868	-0.560721	0.287605	-1.94962	0.051221	1.29055	0.27181	0	Similar__to__Hil:__Hillarin__(Drosophila__melanogaster__OX%3D7227);	n.a	n.a
GBIG_016655	HIL_DROME	HIL_DROME	93.1868	-0.560721	0.287605	-1.94962	0.051221	1.29055	0.27181	0	Similar__to__Hil:__Hillarin__(Blattella__germanica__OX%3D6973);	n.a	n.a
GBIG_010051		GBIG_010051	40.1329	-0.560266	0.70026	-0.800083	0.423663	0.37298	0.730142	0	GBI_M__0001G_010051	.	.	.
GBIG_019317		GBIG_019317	67.1177	-0.560072	0.77587	-0.721863	0.470379	0.327552	0.762061	0	GBI_M__0001G_019317	.	.	.
GBIG_011383		GBIG_011383	58.799	-0.559904	0.624483	-0.896588	0.369939	0.43187	0.690187	0	GBI_M__0001G_011383	.	.	.
GBI_15835	PTHD3_MOUSE	PTHD3_MOUSE	240.012	-0.55955	0.30645	-1.82591	0.0678642	1.16836	0.312663	0	Similar__to__Npc1b:__NPC__intracellular__cholesterol__transporter__1__homolog__1b__(Drosophila__melanogaster__OX%3D7227);	GO:0016021	InterPro:IPR003392,Pfam:PF02460
GBIG_009991	CSEN_HUMAN	CSEN_HUMAN	86.8418	-0.559361	0.416122	-1.34422	0.178876	0.747449	0.499984	0	GBI_M__0001G_009991	sp|Q9NZI2|KCIP1_HUMAN^sp|Q9NZI2|KCIP1_HUMAN^Q:214-483,H:69-158^63.3%ID^E:4.3e-30^.^.	GO:0005737^cellular_component^cytoplasm`GO:0009898^cellular_component^cytoplasmic__side__of__plasma__membrane`GO:0030425^cellular_component^dendrite`GO:0005886^cellular_component^plasma__membrane`GO:0008076^cellular_component^voltage-gated__potassium__channel__complex`GO:0005509^molecular_function^calcium__ion__binding`GO:0005267^molecular_function^potassium__channel__activity`GO:0015459^molecula…	KEGG:hsa:30820
GBIG_009991	CSEN_HUMAN	CSEN_HUMAN	86.8418	-0.559361	0.416122	-1.34422	0.178876	0.747449	0.499984	0	GBI_M__0001G_009991	sp|Q9QXT8|CSEN_MOUSE^sp|Q9QXT8|CSEN_MOUSE^Q:188-655,H:98-254^51.6%ID^E:1.9e-42^.^.	GO:0030424^cellular_component^axon`GO:0043679^cellular_component^axon__terminus`GO:0005829^cellular_component^cytosol`GO:0030425^cellular_component^dendrite`GO:0005783^cellular_component^endoplasmic__reticulum`GO:0005794^cellular_component^Golgi__apparatus`GO:0005634^cellular_component^nucleus`GO:0032993^cellular_component^protein-DNA__complex`GO:0008076^cellular_component^voltage-gated__potassiu…	KEGG:mmu:56461
GBIG_009991	CSEN_HUMAN	CSEN_HUMAN	86.8418	-0.559361	0.416122	-1.34422	0.178876	0.747449	0.499984	0	GBI_M__0001G_009991	sp|Q9Y2W7|CSEN_HUMAN^sp|Q9Y2W7|CSEN_HUMAN^Q:103-228,H:213-254^54.8%ID^E:9.4e-07^.^.	.	KEGG:hsa:30818
GBI_17681		GBI_17681	48.0601	-0.559268	0.763489	-0.732516	0.463854	0.333619	0.757705	0	Similar__to__p55-3:__Putative__p55-3__isoform__B__(Reticulitermes__speratus__OX%3D60591);	GO:0005515	InterPro:IPR001478,Pfam:PF00595
GBIG_000971		GBIG_000971	3212.54	-0.558615	0.376997	-1.48175	0.138407	0.858842	0.443787	0	GBI_M__0001G_000971	.	.	.
GBI_15354		GBI_15354	43.6095	-0.558291	0.665634	-0.838737	0.401617	0.396188	0.715289	0	Protein__of__unknown__function;	n.a	n.a
GBI_05602	GUN4_THEFU	GUN4_THEFU	5768.37	-0.557094	0.226217	-2.46265	0.0137915	1.86039	0.132372	0	Similar__to__HsEG3:__Putative__endo-beta-1%2C4-glucanase__HsEG3__(Fragment)__(Hodotermopsis__sjostedti__OX%3D377914);	GO:0004553,GO:0005975	InterPro:IPR001701,Pfam:PF00759
GBI_13799		GBI_13799	214.91	-0.55512	0.714751	-0.776662	0.437358	0.359163	0.738427	0	Protein__of__unknown__function;	n.a	n.a
GBI_02792	T184B_BOVIN	T184B_BOVIN	856.008	-0.554715	0.226251	-2.45176	0.0142158	1.84723	0.133814	0	Similar__to__L798_03627:__Uncharacterized__protein__(Zootermopsis__nevadensis__OX%3D136037);	n.a	InterPro:IPR005178,Pfam:PF03619
GBIG_019831		GBIG_019831	127.419	-0.554432	0.3011	-1.84136	0.0655692	1.1833	0.306531	0	GBI_M__0001G_019831	.	.	.
GBI_15621	THS7A_HUMAN	THS7A_HUMAN	71.5316	-0.553075	0.395935	-1.39688	0.162449	0.789283	0.477032	0	Similar__to__B7P43_G09559:__Uncharacterized__protein__(Fragment)__(Cryptotermes__secundus__OX%3D105785);	n.a	InterPro:IPR000884,Pfam:PF00090
GBIG_018199	COX1_ANOGA	COX1_ANOGA	59767.2	-0.552988	0.223105	-2.4786	0.0131901	1.87975	0.129344	0	GBI_M__0001G_018199	sp|P34838|COX1_ANOGA^sp|P34838|COX1_ANOGA^Q:630-4,H:89-301^79.3%ID^E:1.6e-88^.^.	.	KEGG:aga:COX1
GBI_00078	KTNB1_STRPU	KTNB1_STRPU	459.76	-0.552949	0.23719	-2.33125	0.0197401	1.70465	0.162435	0	Similar__to__wds:__Protein__will__die__slowly__(Drosophila__melanogaster__OX%3D7227);	GO:0005515	InterPro:IPR001680,Pfam:PF00400
GBIG_006774	MP17L_BOVIN	MP17L_BOVIN	86.9355	-0.552776	0.388758	-1.4219	0.155054	0.809516	0.467779	0	GBI_M__0001G_006774	sp|Q2KIK2|MP17L_BOVIN^sp|Q2KIK2|MP17L_BOVIN^Q:711-920,H:101-170^35.7%ID^E:3e-06^.^.	.	KEGG:bta:617491
GBIG_006774	MP17L_BOVIN	MP17L_BOVIN	86.9355	-0.552776	0.388758	-1.4219	0.155054	0.809516	0.467779	0	GBI_M__0001G_006774	sp|Q68F62|MP17L_XENLA^sp|Q68F62|MP17L_XENLA^Q:620-925,H:41-144^26%ID^E:1.1e-08^.^.	.	KEGG:xla:447298
GBI_13356		GBI_13356	1254.73	-0.552277	0.211851	-2.60692	0.00913618	2.03924	0.103328	0	Similar__to__L798_02662:__Putative__G-protein__coupled__receptor__158__(Zootermopsis__nevadensis__OX%3D136037);	n.a	n.a
GBI_14110	NMT1_BOVIN	NMT1_BOVIN	1318.81	-0.551617	0.258766	-2.13172	0.0330297	1.4811	0.219095	0	Similar__to__Nmt:__Glycylpeptide__N-tetradecanoyltransferase__(Drosophila__melanogaster__OX%3D7227);	GO:0004379	InterPro:IPR022676,InterPro:IPR022677,Pfam:PF01233,Pfam:PF02799
GBI_10519	UNC79_HUMAN	UNC79_HUMAN	267.705	-0.551435	0.365616	-1.50823	0.131495	0.881091	0.434153	0	Similar__to__B7P43_G14583:__Uncharacterized__protein__(Cryptotermes__secundus__OX%3D105785);	n.a	Pfam:PF14776
GBIG_022516	FA20C_DROME	FA20C_DROME	139.075	-0.551128	0.392004	-1.40592	0.159747	0.796568	0.473675	0	Similar__to__CG31145:__Extracellular__serine/threonine__protein__CG31145__(Drosophila__melanogaster__OX%3D7227);	n.a	InterPro:IPR009581,Pfam:PF06702
GBIG_022516	FA20C_DROME	FA20C_DROME	139.075	-0.551128	0.392004	-1.40592	0.159747	0.796568	0.473675	0	Similar__to__G5I_09423:__Dentin__matrix__protein__4__(Acromyrmex__echinatior__OX%3D103372);	n.a	n.a
GBI_19973	RG190_DROME	RG190_DROME	623.659	-0.551073	0.293337	-1.87863	0.0602946	1.21972	0.293318	0	Similar__to__RhoGAPp190:__Rho__GTPase-activating__protein__190__(Drosophila__melanogaster__OX%3D7227);	GO:0003924,GO:0005525,GO:0007165	InterPro:IPR000198,InterPro:IPR001806,InterPro:IPR032835,Pfam:PF00071,Pfam:PF00620,Pfam:PF16512
GBIG_006600	AQP_AEDAE	AQP_AEDAE	402.493	-0.551007	0.416862	-1.3218	0.186236	0.729937	0.508774	0	Similar__to__AQP:__Aquaporin__AQPcic__(Cicadella__viridis__OX%3D36150);	GO:0015267,GO:0016020,GO:0055085	InterPro:IPR000425,Pfam:PF00230
GBIG_006600	AQP_AEDAE	AQP_AEDAE	402.493	-0.551007	0.416862	-1.3218	0.186236	0.729937	0.508774	0	Similar__to__Uncharacterized__protein__(Anopheles__coluzzii__OX%3D1518534);	GO:0015267,GO:0016020,GO:0055085	InterPro:IPR000425,Pfam:PF00230
GBI_11623		GBI_11623	1452.78	-0.550635	0.218987	-2.51447	0.0119212	1.92368	0.122198	0	Similar__to__B7P43_G00751:__Uncharacterized__protein__(Cryptotermes__secundus__OX%3D105785);	n.a	n.a
GBI_13254		GBI_13254	57.7558	-0.550549	0.569622	-0.966518	0.333785	0.476533	0.660984	0	Protein__of__unknown__function;	n.a	n.a
GBIG_010575		GBIG_010575	56.1914	-0.550007	0.637428	-0.862853	0.388218	0.410924	0.705396	0	GBI_M__0001G_010575	.	.	.
GBI_00580		GBI_00580	38.4297	-0.54755	0.61114	-0.895948	0.37028	0.431469	0.690302	0	Similar__to__Uncharacterized__protein__(Acyrthosiphon__pisum__OX%3D7029);	n.a	InterPro:IPR006578,Pfam:PF10545
GBIG_025750		GBIG_025750	87.1921	-0.5475	0.452748	-1.20928	0.226555	0.644827	0.555137	0	Similar__to__RF55_4618:__Uncharacterized__protein__(Lasius__niger__OX%3D67767);	GO:0005515	InterPro:IPR002172,Pfam:PF00057
GBIG_025750		GBIG_025750	87.1921	-0.5475	0.452748	-1.20928	0.226555	0.644827	0.555137	0	Similar__to__C0J52_04237:__Uncharacterized__protein__(Blattella__germanica__OX%3D6973);	n.a	InterPro:IPR000859,Pfam:PF00431
GBI_06054	DPN_DROME	DPN_DROME	130.415	-0.547113	0.319533	-1.71223	0.086855	1.0612	0.356943	0	Similar__to__dpn:__Protein__deadpan__(Drosophila__melanogaster__OX%3D7227);	GO:0003677,GO:0006355,GO:0046983	InterPro:IPR003650,InterPro:IPR011598,Pfam:PF00010,Pfam:PF07527
GBIG_000186		GBIG_000186	95.0537	-0.546896	0.34474	-1.5864	0.112647	0.948278	0.406087	0	Protein__of__unknown__function;	n.a	n.a
GBIG_000186		GBIG_000186	95.0537	-0.546896	0.34474	-1.5864	0.112647	0.948278	0.406087	0	Similar__to__8230917:__Uncharacterized__protein__(Pediculus__humanus__subsp.__corporis__OX%3D121224);	n.a	n.a
GBIG_012354	ARSB_RAT	ARSB_RAT	559.988	-0.546802	0.280537	-1.94912	0.0512806	1.29005	0.27201	0	Similar__to__C0J52_03242:__Uncharacterized__protein__(Blattella__germanica__OX%3D6973);	n.a	n.a
GBIG_012354	ARSB_RAT	ARSB_RAT	559.988	-0.546802	0.280537	-1.94912	0.0512806	1.29005	0.27201	0	Similar__to__B7P43_G16000:__Arylsulfatase__B__(Cryptotermes__secundus__OX%3D105785);	GO:0008152,GO:0008484	InterPro:IPR000917,Pfam:PF00884
GBI_02292	INP5E_DROME	INP5E_DROME	265.694	-0.543371	0.266097	-2.042	0.0411516	1.38561	0.243389	0	Similar__to__INPP5E:__Inositol__polyphosphate__5-phosphatase__E__(Drosophila__melanogaster__OX%3D7227);	n.a	InterPro:IPR005135,Pfam:PF03372
GBIG_014227		GBIG_014227	64.2605	-0.543177	0.614109	-0.884496	0.376429	0.424317	0.696961	0	GBI_M__0001G_014227	.	.	.
GBIG_001449	SPSB3_XENTR	SPSB3_XENTR	99.5043	-0.542632	0.383467	-1.41507	0.157049	0.803966	0.469899	0	GBI_M__0001G_001449	sp|Q28DT9|SPSB3_XENTR^sp|Q28DT9|SPSB3_XENTR^Q:48-548,H:97-263^40.1%ID^E:1e-27^.^.	GO:0019005^cellular_component^SCF__ubiquitin__ligase__complex`GO:0043161^biological_process^proteasome-mediated__ubiquitin-dependent__protein__catabolic__process`GO:0016567^biological_process^protein__ubiquitination	KEGG:xtr:550104
GBI_13678		GBI_13678	113.21	-0.541668	0.309899	-1.74789	0.0804836	1.09429	0.341356	0	Similar__to__L798_13983:__Uncharacterized__protein__(Zootermopsis__nevadensis__OX%3D136037);	n.a	n.a
GBI_12812	DEN5B_HUMAN	DEN5B_HUMAN	168.78	-0.541601	0.370921	-1.46015	0.144249	0.840889	0.452262	0	Similar__to__Crag:__DENN__domain-containing__protein__Crag__(Drosophila__melanogaster__OX%3D7227);	GO:0005515	InterPro:IPR001024,InterPro:IPR001194,InterPro:IPR004012,InterPro:IPR005112,InterPro:IPR005113,Pfam:PF01477,Pfam:PF02141,Pfam:PF02759,Pfam:PF03455,Pfam:PF03456
GBIG_018158		GBIG_018158	41.7536	-0.541316	0.521177	-1.03864	0.298971	0.524371	0.630576	0	GBI_M__0001G_018158	.	.	.
GBIG_022515		GBIG_022515	105.6	-0.541126	0.509035	-1.06304	0.287762	0.540966	0.622649	0	GBI_M__0001G_022515	.	.	.
GBIG_021263		GBIG_021263	58.5029	-0.539038	0.750941	-0.717817	0.47287	0.325258	0.763882	0	GBI_M__0001G_021263	.	.	.
GBI_15658	OVO_DROME	OVO_DROME	160.251	-0.538642	0.36816	-1.46307	0.14345	0.843301	0.451349	0	Similar__to__ovo:__Transcriptional__regulator__ovo__(Drosophila__melanogaster__OX%3D7227);	n.a	Pfam:PF00096
GBIG_020652		GBIG_020652	38.8527	-0.537779	0.648361	-0.829443	0.406854	0.390562	0.718751	0	GBI_M__0001G_020652	.	.	.
GBIG_003972		GBIG_003972	250.779	-0.537573	0.331303	-1.62261	0.104674	0.980162	0.391013	0	GBI_M__0001G_003972	.	.	.
GBI_10043	PRKDC_CHICK	PRKDC_CHICK	448.126	-0.537378	0.251657	-2.13536	0.0327317	1.48503	0.218837	0	Similar__to__Tor:__Serine/threonine-protein__kinase__Tor__(Drosophila__melanogaster__OX%3D7227);	GO:0003677,GO:0004677,GO:0005515,GO:0005524,GO:0005634,GO:0006303	InterPro:IPR000403,InterPro:IPR003151,InterPro:IPR003152,InterPro:IPR012582,Pfam:PF00454,Pfam:PF02259,Pfam:PF02260,Pfam:PF08163
GBI_06996		GBI_06996	55.3108	-0.536541	0.467568	-1.14751	0.25117	0.600033	0.584354	0	Similar__to__L798_01372:__Putative__phosphatidate__phosphatase__(Zootermopsis__nevadensis__OX%3D136037);	n.a	n.a
GBI_01928		GBI_01928	1555.56	-0.535646	0.279614	-1.91566	0.055408	1.25643	0.282719	0	Similar__to__C0J52_24808:__Uncharacterized__protein__(Blattella__germanica__OX%3D6973);	n.a	n.a
GBIG_020590	RTBS_DROME	RTBS_DROME	59.4629	-0.535349	0.546948	-0.978793	0.327682	0.484547	0.656003	0	GBI_M__0001G_020590	sp|Q95SX7|RTBS_DROME^sp|Q95SX7|RTBS_DROME^Q:25-402,H:437-563^29.9%ID^E:4.9e-09^.^.	GO:0003964^molecular_function^RNA-directed__DNA__polymerase__activity`GO:0006313^biological_process^transposition,__DNA-mediated	.
GBIG_020590	RTBS_DROME	RTBS_DROME	59.4629	-0.535349	0.546948	-0.978793	0.327682	0.484547	0.656003	0	GBI_M__0001G_020590	sp|Q95SX7|RTBS_DROME^sp|Q95SX7|RTBS_DROME^Q:25-402,H:437-563^29.9%ID^E:4.9e-09^.^.	.	.
GBIG_005042		GBIG_005042	107.579	-0.53377	0.821694	-0.649597	0.515953	0.28739	0.789731	0	GBI_M__0001G_005042	.	.	.
GBIG_020432		GBIG_020432	93.6696	-0.533761	1.06368	-0.501807	0.615804	0.210558	0.843856	0	GBI_M__0001G_020432	.	.	.
GBI_01969		GBI_01969	908.671	-0.533288	0.245887	-2.16883	0.0300953	1.5215	0.208987	0	Similar__to__L798_06066:__Uncharacterized__protein__(Zootermopsis__nevadensis__OX%3D136037);	n.a	InterPro:IPR000313,Pfam:PF00855
GBI_16885	LSAMP_MOUSE	LSAMP_MOUSE	347.241	-0.532898	0.302417	-1.76213	0.0780473	1.10764	0.336412	0	Similar__to__Lac:__Lachesin__(Drosophila__melanogaster__OX%3D7227);	n.a	InterPro:IPR013151,Pfam:PF00047
GBI_07360	CDC20_MOUSE	CDC20_MOUSE	324.009	-0.532523	0.339023	-1.57075	0.11624	0.934645	0.409074	0	Similar__to__wds:__Protein__will__die__slowly__(Drosophila__melanogaster__OX%3D7227);	GO:0005515	InterPro:IPR001680,Pfam:PF00400
GBI_20754		GBI_20754	337.783	-0.532448	0.265024	-2.00906	0.044531	1.35134	0.252525	0	Protein__of__unknown__function;	n.a	n.a
GBI_15261	VP13B_HUMAN	VP13B_HUMAN	1018.19	-0.531949	0.208298	-2.55379	0.0106558	1.97241	0.11441	0	Similar__to__Vps13:__Vacuolar__protein__sorting-associated__protein__13__(Drosophila__melanogaster__OX%3D7227);	n.a	InterPro:IPR009543,InterPro:IPR026854,InterPro:IPR031645,InterPro:IPR031646,Pfam:PF06650,Pfam:PF12624,Pfam:PF16908,Pfam:PF16909
GBIG_024671		GBIG_024671	52.8003	-0.530946	0.501393	-1.05894	0.289626	0.538162	0.624087	0	GBI_M__0001G_024671	.	.	.
GBIG_014357		GBIG_014357	94.1575	-0.529522	0.693483	-0.76357	0.445124	0.351519	0.743321	0	GBI_M__0001G_014357	.	.	.
GBI_19892		GBI_19892	175.016	-0.529302	0.444737	-1.19015	0.233989	0.630804	0.564404	0	Similar__to__C0J52_09204:__Uncharacterized__protein__(Blattella__germanica__OX%3D6973);	n.a	n.a
GBIG_010707	DAT_DROME	DAT_DROME	378.72	-0.529189	0.398144	-1.32914	0.183802	0.73565	0.506067	0	Protein__of__unknown__function;	n.a	n.a
GBIG_010707	DAT_DROME	DAT_DROME	378.72	-0.529189	0.398144	-1.32914	0.183802	0.73565	0.506067	0	Similar__to__DAT:__Sodium-dependent__dopamine__transporter__(Drosophila__melanogaster__OX%3D7227);	GO:0005328,GO:0006836,GO:0016021	InterPro:IPR000175,Pfam:PF00209
GBIG_010707	DAT_DROME	DAT_DROME	378.72	-0.529189	0.398144	-1.32914	0.183802	0.73565	0.506067	0	Protein__of__unknown__function;	n.a	n.a
GBIG_009654		GBIG_009654	49.9489	-0.529009	0.65299	-0.810133	0.417864	0.378965	0.727258	0	GBI_M__0001G_009654	.	.	.
GBI_06963		GBI_06963	256.947	-0.52894	0.460919	-1.14758	0.251143	0.600079	0.584354	0	Protein__of__unknown__function;	n.a	n.a
GBI_08235	S28A3_HUMAN	S28A3_HUMAN	50.0391	-0.528586	0.623274	-0.848079	0.396394	0.401873	0.711976	0	Similar__to__B7P43_G10102:__Sodium/nucleoside__cotransporter__(Cryptotermes__secundus__OX%3D105785);	n.a	InterPro:IPR002668,InterPro:IPR011642,InterPro:IPR011657,Pfam:PF01773,Pfam:PF07662,Pfam:PF07670
GBI_21317	SAMH1_HUMAN	SAMH1_HUMAN	143.701	-0.528459	0.532204	-0.992963	0.320728	0.493863	0.651533	0	Similar__to__100160154:__Uncharacterized__protein__(Acyrthosiphon__pisum__OX%3D7029);	n.a	InterPro:IPR006674,Pfam:PF01966
GBIG_001695		GBIG_001695	58.9119	-0.528375	1.07793	-0.490175	0.62401	0.204809	0.846341	0	GBI_M__0001G_001695	.	.	.
GBI_11227		GBI_11227	427.805	-0.527817	0.206845	-2.55175	0.0107184	1.96987	0.114799	0	Similar__to__WN48_09578:__Uncharacterized__protein__(Eufriesea__mexicana__OX%3D516756);	n.a	n.a
GBI_14255	CD5R1_HUMAN	CD5R1_HUMAN	37.9511	-0.527618	0.701889	-0.751711	0.452225	0.344646	0.747839	0	Similar__to__L798_01884:__Cyclin-dependent__kinase__5__activator__(Zootermopsis__nevadensis__OX%3D136037);	GO:0016533,GO:0016534	InterPro:IPR004944,Pfam:PF03261
GBI_01184	ZFY1_XENLA	ZFY1_XENLA	1170.86	-0.527269	0.232378	-2.26902	0.0232673	1.63325	0.17945	0	Similar__to__Kr-h1:__Krueppel__homolog__1__(Drosophila__melanogaster__OX%3D7227);	n.a	Pfam:PF00096
GBIG_015355		GBIG_015355	153.409	-0.527179	0.342165	-1.54071	0.123387	0.908731	0.420742	0	GBI_M__0001G_015355	.	.	.
GBI_01286	PLCC_HUMAN	PLCC_HUMAN	3318.71	-0.526673	0.211398	-2.49138	0.0127248	1.89535	0.126273	0	Similar__to__Putative__lysophosphatidic__acid__acyltransferase__lpaat__(Fragment)__(Rhodnius__neglectus__OX%3D72488);	GO:0008152,GO:0016746	InterPro:IPR002123,InterPro:IPR032098,Pfam:PF01553,Pfam:PF16076
GBI_20389		GBI_20389	58.5327	-0.526647	0.545364	-0.965679	0.334205	0.475987	0.661483	0	Similar__to__Kr-h1:__Krueppel__homolog__1__(Drosophila__melanogaster__OX%3D7227);	n.a	Pfam:PF00096,Pfam:PF12874
GBI_20374		GBI_20374	236.941	-0.526519	0.385699	-1.3651	0.172221	0.763914	0.489232	0	Similar__to__L798_09118:__Uncharacterized__protein__(Zootermopsis__nevadensis__OX%3D136037);	n.a	n.a
GBI_16087	FKB62_ARATH	FKB62_ARATH	143.764	-0.52615	0.48486	-1.08516	0.277851	0.556187	0.613047	0	Similar__to__FKBP59:__FK506-binding__protein__59__(Drosophila__melanogaster__OX%3D7227);	n.a	n.a
GBI_18319		GBI_18319	1284.59	-0.525977	0.440114	-1.19509	0.23205	0.634418	0.562453	0	Protein__of__unknown__function;	n.a	n.a
GBI_06113		GBI_06113	240.461	-0.525972	0.262962	-2.00019	0.0454802	1.34218	0.255775	0	Similar__to__L798_00126:__Nuclear__valosin-containing__protein-like__(Zootermopsis__nevadensis__OX%3D136037);	n.a	InterPro:IPR031996,Pfam:PF16725
GBIG_014784		GBIG_014784	550.715	-0.525957	0.280772	-1.87325	0.0610341	1.21443	0.29572	0	GBI_M__0001G_014784	.	.	.
GBI_11341	RTBS_DROME	RTBS_DROME	39.3011	-0.525452	0.652231	-0.805624	0.42046	0.376276	0.728764	0	Protein__of__unknown__function;	n.a	n.a
GBI_06639	TRNT1_HUMAN	TRNT1_HUMAN	355.262	-0.524503	1.91399	-0.274036	0.784057	0.105652	0.920773	0	Similar__to__PPP5C_1:__CCA__tRNA__nucleotidyltransferase__1%2C__mitochondrial__(Cryptotermes__secundus__OX%3D105785);	GO:0003723,GO:0006396,GO:0016779	InterPro:IPR002646,InterPro:IPR032828,Pfam:PF01743,Pfam:PF12627
GBIG_018089		GBIG_018089	52.271	-0.524285	0.907091	-0.577985	0.563274	0.24928	0.816945	0	GBI_M__0001G_018089	.	.	.
GBI_01365		GBI_01365	805.924	-0.522348	0.495112	-1.05501	0.291421	0.535479	0.625251	0	Similar__to__EAG_12872:__Uncharacterized__protein__(Fragment)__(Camponotus__floridanus__OX%3D104421);	n.a	n.a
GBI_06497		GBI_06497	82.5443	-0.52232	0.623036	-0.838347	0.401836	0.395951	0.715516	0	Protein__of__unknown__function;	n.a	n.a
GBI_01352		GBI_01352	256.212	-0.5221	0.390276	-1.33777	0.180971	0.742392	0.503166	0	Similar__to__L798_13723:__Uncharacterized__protein__(Zootermopsis__nevadensis__OX%3D136037);	n.a	Pfam:PF12874
GBI_12976	PM34_HUMAN	PM34_HUMAN	4945.02	-0.521477	0.248439	-2.09901	0.0358158	1.44592	0.228209	0	Similar__to__Rim2:__Mitochondrial__carrier__protein__Rim2__(Drosophila__melanogaster__OX%3D7227);	n.a	InterPro:IPR018108,Pfam:PF00153
GBIG_001152		GBIG_001152	39.7949	-0.521179	0.497434	-1.04774	0.294761	0.530531	0.627605	0	GBI_M__0001G_001152	.	.	.
GBI_15799		GBI_15799	1322.95	-0.520731	3.0698	-0.16963	0.865301	0.0628328	0.952987	0	Protein__of__unknown__function;	n.a	n.a
GBI_04006		GBI_04006	438.546	-0.52044	0.235471	-2.2102	0.027091	1.56718	0.195773	0	Similar__to__C0J52_12397:__Uncharacterized__protein__(Blattella__germanica__OX%3D6973);	n.a	InterPro:IPR031794,Pfam:PF15908
GBI_15223		GBI_15223	38.5213	-0.520246	0.652934	-0.796782	0.425577	0.371021	0.731375	0	Similar__to__Ado:__2-aminoethanethiol__dioxygenase__(Cryptotermes__secundus__OX%3D105785);	GO:0016702,GO:0055114	InterPro:IPR012864,Pfam:PF07847
GBI_07632	B3GT4_CANLF	B3GT4_CANLF	39.3123	-0.520157	0.497519	-1.0455	0.295791	0.529015	0.628459	0	Similar__to__brn:__Beta-1%2C3-galactosyltransferase__brn__(Drosophila__melanogaster__OX%3D7227);	GO:0006486,GO:0008378,GO:0016020	InterPro:IPR002659,Pfam:PF01762
GBI_00231		GBI_00231	1579.86	-0.519052	0.230187	-2.25491	0.0241388	1.61728	0.183721	0	Similar__to__C0J52_04581:__Uncharacterized__protein__(Blattella__germanica__OX%3D6973);	n.a	n.a
GBI_20476		GBI_20476	41.8422	-0.518674	0.830937	-0.624204	0.532493	0.273686	0.799511	0	Protein__of__unknown__function;	n.a	n.a
GBIG_002547		GBIG_002547	36.3255	-0.51867	0.415084	-1.24956	0.211462	0.674768	0.539007	0	GBI_M__0001G_002547	.	.	.
GBI_18555		GBI_18555	1124.73	-0.517969	0.269777	-1.91999	0.0548594	1.26075	0.281398	0	Similar__to__L798_08951:__Uncharacterized__protein__(Zootermopsis__nevadensis__OX%3D136037);	n.a	InterPro:IPR024810,Pfam:PF03281
GBI_19373		GBI_19373	307.175	-0.517621	0.288824	-1.79216	0.0731067	1.13604	0.32469	0	Similar__to__L798_15093:__Protein__abrupt__(Zootermopsis__nevadensis__OX%3D136037);	n.a	Pfam:PF00096
GBIG_014242		GBIG_014242	127.042	-0.517205	0.495542	-1.04371	0.296617	0.527803	0.629345	0	Protein__of__unknown__function;	n.a	n.a
GBIG_014242		GBIG_014242	127.042	-0.517205	0.495542	-1.04371	0.296617	0.527803	0.629345	0	Protein__of__unknown__function;	n.a	n.a
GBIG_014242		GBIG_014242	127.042	-0.517205	0.495542	-1.04371	0.296617	0.527803	0.629345	0	Protein__of__unknown__function;	n.a	n.a
GBIG_014242		GBIG_014242	127.042	-0.517205	0.495542	-1.04371	0.296617	0.527803	0.629345	0	Protein__of__unknown__function;	n.a	n.a
GBIG_014242		GBIG_014242	127.042	-0.517205	0.495542	-1.04371	0.296617	0.527803	0.629345	0	Protein__of__unknown__function;	n.a	n.a
GBIG_014242		GBIG_014242	127.042	-0.517205	0.495542	-1.04371	0.296617	0.527803	0.629345	0	Protein__of__unknown__function;	n.a	n.a
GBIG_014239		GBIG_014239	55.2384	-0.516467	0.525655	-0.982521	0.325843	0.486991	0.654328	0	GBI_M__0001G_014239	.	.	.
GBIG_025392		GBIG_025392	63.1557	-0.516396	0.4532	-1.13944	0.254518	0.594281	0.58752	0	GBI_M__0001G_025392	.	.	.
GBI_17918	MED28_AEDAE	MED28_AEDAE	103.963	-0.515748	0.331694	-1.55489	0.119972	0.92092	0.415627	0	Similar__to__MED28:__Mediator__of__RNA__polymerase__II__transcription__subunit__28__(Aedes__aegypti__OX%3D7159);	n.a	Pfam:PF11594
GBI_20331	CYA1_DROME	CYA1_DROME	242.724	-0.514531	0.374099	-1.37539	0.169011	0.772084	0.48485	0	Similar__to__rut:__Ca(2+)/calmodulin-responsive__adenylate__cyclase__(Drosophila__melanogaster__OX%3D7227);	GO:0004016,GO:0005886,GO:0006171,GO:0009190,GO:0016849,GO:0035556	InterPro:IPR001054,InterPro:IPR009398,InterPro:IPR032628,Pfam:PF00211,Pfam:PF06327,Pfam:PF16214
GBI_13597	REG5_DROME	REG5_DROME	97.3267	-0.514355	0.407791	-1.26132	0.207193	0.683624	0.534366	0	Similar__to__Reg-5:__Rhythmically__expressed__gene__5__protein__(Drosophila__melanogaster__OX%3D7227);	n.a	n.a
GBI_03682	PANG1_DROME	PANG1_DROME	331.376	-0.512967	0.292642	-1.75288	0.0796219	1.09897	0.339609	0	Similar__to__pan:__Protein__pangolin%2C__isoforms__A/H/I/S__(Drosophila__melanogaster__OX%3D7227);	n.a	InterPro:IPR009071,Pfam:PF00505
GBI_17995		GBI_17995	75.4755	-0.512751	0.592927	-0.864778	0.38716	0.412109	0.704051	0	Protein__of__unknown__function;	n.a	n.a
GBI_16205		GBI_16205	327.947	-0.512513	0.24458	-2.09548	0.0361283	1.44215	0.228756	0	Similar__to__C0J52_25174:__Uncharacterized__protein__(Blattella__germanica__OX%3D6973);	GO:0005515	InterPro:IPR001611,Pfam:PF13516
GBI_21648		GBI_21648	259.83	-0.51201	0.301064	-1.70067	0.0890059	1.05058	0.360114	0	Protein__of__unknown__function;	n.a	n.a
GBIG_014888		GBIG_014888	38.412	-0.510149	0.748903	-0.681194	0.495748	0.304739	0.776182	0	GBI_M__0001G_014888	.	.	.
GBI_10254	DS_DROME	DS_DROME	39.3647	-0.509656	0.762297	-0.66858	0.503763	0.297773	0.780774	0	Similar__to__ds:__Protein__dachsous__(Drosophila__melanogaster__OX%3D7227);	GO:0005509,GO:0007156,GO:0016020	InterPro:IPR002126,Pfam:PF00028
GBI_08800	NEUL4_HUMAN	NEUL4_HUMAN	1062.49	-0.508233	0.196216	-2.59018	0.0095927	2.01806	0.106332	0	Similar__to__neur:__Protein__neuralized__(Drosophila__virilis__OX%3D7244);	n.a	InterPro:IPR006573,Pfam:PF07177
GBIG_006139	PROD_DROME	PROD_DROME	10905.4	-0.508102	0.203178	-2.50077	0.0123924	1.90684	0.124898	0	Similar__to__slgA:__Proline__dehydrogenase__1%2C__mitochondrial__(Drosophila__melanogaster__OX%3D7227);	n.a	InterPro:IPR002872,Pfam:PF01619
GBIG_006139	PROD_DROME	PROD_DROME	10905.4	-0.508102	0.203178	-2.50077	0.0123924	1.90684	0.124898	0	Similar__to__C0J52_24998:__Uncharacterized__protein__(Blattella__germanica__OX%3D6973);	n.a	n.a
GBIG_017736		GBIG_017736	110.703	-0.507727	0.44412	-1.14322	0.252947	0.596971	0.585831	0	GBI_M__0001G_017736	.	.	.
GBI_02048		GBI_02048	347.829	-0.507573	0.280041	-1.81249	0.0699098	1.15546	0.317156	0	Similar__to__OFAS_OFAS009484:__Uncharacterized__protein__(Oncopeltus__fasciatus__OX%3D7536);	n.a	n.a
GBI_07467	MEGF8_MOUSE	MEGF8_MOUSE	2666.75	-0.507315	0.194571	-2.60735	0.00912473	2.03978	0.103319	0	Similar__to__LanA:__Laminin__subunit__alpha__(Drosophila__melanogaster__OX%3D7227);	n.a	InterPro:IPR000859,InterPro:IPR002049,InterPro:IPR002165,Pfam:PF00053,Pfam:PF00431,Pfam:PF01437,Pfam:PF13418
GBIG_003877		GBIG_003877	37.2913	-0.506735	0.859345	-0.589676	0.555408	0.255388	0.81303	0	GBI_M__0001G_003877	.	.	.
GBI_19369	MAGBI_HUMAN	MAGBI_HUMAN	177.726	-0.505784	0.319868	-1.58123	0.113826	0.943757	0.406327	0	Similar__to__B7P43_G02878:__Uncharacterized__protein__(Cryptotermes__secundus__OX%3D105785);	n.a	n.a
GBI_15600		GBI_15600	54.6547	-0.503734	0.350108	-1.4388	0.150208	0.823307	0.461819	0	Protein__of__unknown__function;	n.a	n.a
GBI_00851	FAF_DROME	FAF_DROME	2309.04	-0.503059	0.233771	-2.15193	0.0314027	1.50303	0.214101	0	Similar__to__faf:__Probable__ubiquitin__carboxyl-terminal__hydrolase__FAF__(Drosophila__melanogaster__OX%3D7227);	GO:0016579,GO:0036459	InterPro:IPR001394,Pfam:PF00443
GBIG_020017		GBIG_020017	102.482	-0.502909	0.453623	-1.10865	0.267582	0.572544	0.602293	0	Protein__of__unknown__function;	GO:0005515	InterPro:IPR001611,Pfam:PF00560
GBIG_020017		GBIG_020017	102.482	-0.502909	0.453623	-1.10865	0.267582	0.572544	0.602293	0	Similar__to__LOC724779:__Uncharacterized__protein__(Apis__mellifera__OX%3D7460);	GO:0005515	InterPro:IPR001611,Pfam:PF13855
GBI_18521	SAP30_AEDAE	SAP30_AEDAE	128.809	-0.502173	0.354641	-1.416	0.156774	0.804725	0.469418	0	Similar__to__AGAP001654:__Histone__deacetylase__complex__subunit__SAP30__homolog__(Anopheles__gambiae__OX%3D7165);	GO:0005515	InterPro:IPR025717,InterPro:IPR025718,Pfam:PF13866,Pfam:PF13867
GBIG_013899	RTBS_DROME	RTBS_DROME	226.053	-0.500964	0.438512	-1.14242	0.253281	0.596398	0.586386	0	GBI_M__0001G_013899	sp|Q95SX7|RTBS_DROME^sp|Q95SX7|RTBS_DROME^Q:1879-272,H:304-836^29.1%ID^E:2.9e-48^.^.	GO:0003964^molecular_function^RNA-directed__DNA__polymerase__activity`GO:0006313^biological_process^transposition,__DNA-mediated	.
GBIG_016014	BICL1_MOUSE	BICL1_MOUSE	41.9087	-0.500888	0.506974	-0.987996	0.323155	0.490589	0.65296	0	Similar__to__L798_03094:__Uncharacterized__protein__(Zootermopsis__nevadensis__OX%3D136037);	n.a	InterPro:IPR006933,Pfam:PF04849
GBIG_016014	BICL1_MOUSE	BICL1_MOUSE	41.9087	-0.500888	0.506974	-0.987996	0.323155	0.490589	0.65296	0	Similar__to__CG17365:__Bicaudal__D-related__protein__homolog__(Drosophila__melanogaster__OX%3D7227);	n.a	n.a
GBI_06722	ZN711_MOUSE	ZN711_MOUSE	692.51	-0.500795	0.19381	-2.58395	0.00976752	2.01022	0.107659	0	Similar__to__su(Hw):__Protein__suppressor__of__hairy__wing__(Drosophila__melanogaster__OX%3D7227);	GO:0005634,GO:0008270	InterPro:IPR012934,Pfam:PF00096,Pfam:PF07776,Pfam:PF12874,Pfam:PF13912
GBIG_025912	A4_DROME	A4_DROME	107.401	-0.500729	0.291119	-1.72002	0.0854294	1.06839	0.353157	0	GBI_M__0001G_025912	sp|P14599|A4_DROME^sp|P14599|A4_DROME^Q:53-178,H:397-438^81%ID^E:1.6e-13^.^.	.	KEGG:dme:Dmel_CG7727
GBIG_020887		GBIG_020887	75.8173	-0.500488	0.39519	-1.26645	0.205352	0.6875	0.532653	0	GBI_M__0001G_020887	.	.	.
GBIG_023214		GBIG_023214	897.222	-0.498367	0.43567	-1.14391	0.252662	0.597461	0.585716	0	GBI_M__0001G_023214	.	.	.
GBIG_009505		GBIG_009505	89.6156	-0.498227	0.557055	-0.894395	0.371111	0.430497	0.691378	0	GBI_M__0001G_009505	.	.	.
GBIG_024000		GBIG_024000	135.697	-0.497966	0.722754	-0.688985	0.490833	0.309066	0.773938	0	Protein__of__unknown__function;	n.a	n.a
GBIG_024000		GBIG_024000	135.697	-0.497966	0.722754	-0.688985	0.490833	0.309066	0.773938	0	Similar__to__VgR:__Vitellogenin__receptor__(Solenopsis__invicta__OX%3D13686);	GO:0005515	InterPro:IPR002172,Pfam:PF00057
GBI_04841	SYQ_DROME	SYQ_DROME	532.708	-0.497231	0.248118	-2.00401	0.0450693	1.34612	0.254494	0	Similar__to__Aats-gln:__Probable__glutamine--tRNA__ligase__(Drosophila__melanogaster__OX%3D7227);	GO:0000166,GO:0004812,GO:0004819,GO:0005524,GO:0005737,GO:0006418,GO:0006425,GO:0043039	InterPro:IPR007638,InterPro:IPR007639,InterPro:IPR020058,InterPro:IPR020059,Pfam:PF00749,Pfam:PF03950,Pfam:PF04557,Pfam:PF04558
GBI_10713	SSBP3_CHICK	SSBP3_CHICK	389.68	-0.496288	0.272244	-1.82295	0.0683106	1.16551	0.314022	0	Similar__to__g.22354:__Uncharacterized__protein__(Clastoptera__arizonana__OX%3D38151);	n.a	Pfam:PF04503
GBIG_002067		GBIG_002067	41.6726	-0.495205	0.450419	-1.09943	0.27158	0.566103	0.60685	0	GBI_M__0001G_002067	.	.	.
GBIG_017906		GBIG_017906	46.1795	-0.493608	0.548513	-0.899902	0.368172	0.433949	0.689494	0	GBI_M__0001G_017906	.	.	.
GBIG_023150	FLNA_MOUSE	FLNA_MOUSE	5534.46	-0.493282	0.222304	-2.21895	0.0264902	1.57692	0.193	0	Similar__to__cher:__Filamin-A__(Drosophila__melanogaster__OX%3D7227);	n.a	InterPro:IPR017868,Pfam:PF00630
GBIG_023150	FLNA_MOUSE	FLNA_MOUSE	5534.46	-0.493282	0.222304	-2.21895	0.0264902	1.57692	0.193	0	Similar__to__L798_13941:__Thiamine__transporter__2__(Zootermopsis__nevadensis__OX%3D136037);	GO:0016021,GO:0051180,GO:0090482	InterPro:IPR002666,Pfam:PF01770
GBI_15451	NOX5_HUMAN	NOX5_HUMAN	250.679	-0.493054	0.340056	-1.44992	0.147081	0.832444	0.456637	0	Similar__to__Duox:__Dual__oxidase__(Drosophila__melanogaster__OX%3D7227);	GO:0005509,GO:0016491,GO:0055114	InterPro:IPR002048,InterPro:IPR013112,InterPro:IPR013121,InterPro:IPR013130,Pfam:PF00036,Pfam:PF01794,Pfam:PF08022,Pfam:PF08030,Pfam:PF13499
GBI_13879	TPPC4_BOVIN	TPPC4_BOVIN	290.38	-0.492862	0.190321	-2.58964	0.00960768	2.01738	0.106368	0	Similar__to__TRAPPC4:__Trafficking__protein__particle__complex__subunit__4__(Cryptotermes__secundus__OX%3D105785);	GO:0016192,GO:0030008	InterPro:IPR007233,Pfam:PF04099
GBI_13860	KGP1_DROME	KGP1_DROME	65.0784	-0.492398	0.419675	-1.17328	0.240683	0.618555	0.572558	0	Similar__to__Pkg21D:__cGMP-dependent__protein__kinase%2C__isozyme__1__(Drosophila__melanogaster__OX%3D7227);	n.a	InterPro:IPR000595,Pfam:PF00027
GBIG_002894		GBIG_002894	73.6412	-0.492324	0.540277	-0.911243	0.362167	0.441091	0.685386	0	Similar__to__B7P43_G00482:__Uncharacterized__protein__(Cryptotermes__secundus__OX%3D105785);	n.a	n.a
GBIG_002894		GBIG_002894	73.6412	-0.492324	0.540277	-0.911243	0.362167	0.441091	0.685386	0	Protein__of__unknown__function;	n.a	n.a
GBIG_015269		GBIG_015269	47.8935	-0.491938	0.581961	-0.84531	0.397938	0.400185	0.712731	0	GBI_M__0001G_015269	.	.	.
GBI_06657		GBI_06657	71.4763	-0.491931	0.4039	-1.21795	0.223241	0.651225	0.551303	0	Similar__to__L798_00220:__Uncharacterized__protein__(Zootermopsis__nevadensis__OX%3D136037);	n.a	n.a
GBI_16624	B9D2_DANRE	B9D2_DANRE	177.575	-0.49189	0.272182	-1.80721	0.0707301	1.1504	0.319272	0	Similar__to__B9d2:__B9__domain-containing__protein__2__(Drosophila__melanogaster__OX%3D7227);	n.a	InterPro:IPR010796,InterPro:IPR011677,Pfam:PF07162,Pfam:PF07773
GBI_17103	KAT7_HUMAN	KAT7_HUMAN	511.602	-0.490499	0.231738	-2.11661	0.0342928	1.4648	0.222029	0	Similar__to__Tip60:__Histone__acetyltransferase__Tip60__(Drosophila__melanogaster__OX%3D7227);	GO:0003700,GO:0004402,GO:0005634,GO:0006355,GO:0008270,GO:0016573	InterPro:IPR002515,InterPro:IPR002717,Pfam:PF01530,Pfam:PF01853
GBIG_001040	UN93L_DROME	UN93L_DROME	83.7024	-0.490417	0.65395	-0.749931	0.453296	0.343618	0.749112	0	GBI_M__0001G_001040	sp|Q9Y115|UN93L_DROME^sp|Q9Y115|UN93L_DROME^Q:3-461,H:327-480^37.7%ID^E:9.2e-24^.^.	GO:0005886^cellular_component^plasma__membrane`GO:0055120^cellular_component^striated__muscle__dense__body`GO:0015459^molecular_function^potassium__channel__regulator__activity`GO:0006937^biological_process^regulation__of__muscle__contraction`GO:0043266^biological_process^regulation__of__potassium__ion__transport	KEGG:dme:Dmel_CG4928
GBIG_001040	UN93L_DROME	UN93L_DROME	83.7024	-0.490417	0.65395	-0.749931	0.453296	0.343618	0.749112	0	GBI_M__0001G_001040	sp|Q9Y115|UN93L_DROME^sp|Q9Y115|UN93L_DROME^Q:3-461,H:327-480^37.7%ID^E:9.5e-24^.^.	.	KEGG:dme:Dmel_CG4928
GBIG_001040	UN93L_DROME	UN93L_DROME	83.7024	-0.490417	0.65395	-0.749931	0.453296	0.343618	0.749112	0	GBI_M__0001G_001040	sp|Q9Y115|UN93L_DROME^sp|Q9Y115|UN93L_DROME^Q:3-461,H:327-480^37.7%ID^E:9.5e-24^.^.	GO:0005886^cellular_component^plasma__membrane`GO:0055120^cellular_component^striated__muscle__dense__body`GO:0015459^molecular_function^potassium__channel__regulator__activity`GO:0006937^biological_process^regulation__of__muscle__contraction`GO:0043266^biological_process^regulation__of__potassium__ion__transport	KEGG:dme:Dmel_CG4928
GBIG_014151		GBIG_014151	425.365	-0.490382	0.240588	-2.03826	0.0415235	1.38171	0.244658	0	GBI_M__0001G_014151	.	.	.
GBI_16315		GBI_16315	544.867	-0.489993	0.285483	-1.71636	0.0860956	1.06502	0.354743	0	Similar__to__su(Hw):__Protein__suppressor__of__hairy__wing__(Drosophila__melanogaster__OX%3D7227);	n.a	Pfam:PF00096
GBI_07846	DDX6_DROME	DDX6_DROME	299.522	-0.489925	0.242387	-2.02125	0.0432536	1.36398	0.248533	0	Similar__to__me31B:__Putative__ATP-dependent__RNA__helicase__me31b__(Drosophila__melanogaster__OX%3D7227);	GO:0003676,GO:0005524	InterPro:IPR001650,InterPro:IPR011545,Pfam:PF00270,Pfam:PF00271
GBI_05592	YNG2_CANGA	YNG2_CANGA	444.651	-0.489882	0.322923	-1.51702	0.12926	0.888534	0.431204	0	Similar__to__topi:__Testis-specific__zinc__finger__protein__topi__(Drosophila__melanogaster__OX%3D7227);	n.a	n.a
GBIG_003309		GBIG_003309	213.005	-0.489355	0.369251	-1.32526	0.185084	0.732632	0.507246	0	Protein__of__unknown__function;	n.a	n.a
GBIG_003309		GBIG_003309	213.005	-0.489355	0.369251	-1.32526	0.185084	0.732632	0.507246	0	Protein__of__unknown__function;	n.a	n.a
GBI_06570		GBI_06570	56.9803	-0.488909	0.438631	-1.11462	0.265011	0.576735	0.599491	0	Similar__to__L798_07582:__Coiled-coil__domain-containing__protein__(Zootermopsis__nevadensis__OX%3D136037);	n.a	n.a
GBI_01297	FNIP1_HUMAN	FNIP1_HUMAN	421.843	-0.48846	0.200596	-2.43505	0.0148898	1.82711	0.138069	0	Similar__to__CLUMA_CG009771:__CLUMA_CG009771%2C__isoform__A__(Clunio__marinus__OX%3D568069);	n.a	InterPro:IPR028084,InterPro:IPR028085,InterPro:IPR028086,Pfam:PF14636,Pfam:PF14637,Pfam:PF14638
GBI_13720	CNKR2_HUMAN	CNKR2_HUMAN	952.408	-0.488299	0.209365	-2.33228	0.0196859	1.70585	0.162435	0	Similar__to__GE24946:__Diacylglycerol__kinase__eta__(Drosophila__yakuba__OX%3D7245);	GO:0005515	InterPro:IPR001660,InterPro:IPR001849,InterPro:IPR017874,Pfam:PF00169,Pfam:PF00536,Pfam:PF10534
GBI_06029		GBI_06029	849.281	-0.48741	0.514371	-0.947584	0.343341	0.464274	0.670623	0	Similar__to__Npc2a:__NPC__intracellular__cholesterol__transporter__2__homolog__a__(Drosophila__melanogaster__OX%3D7227);	n.a	InterPro:IPR003172,Pfam:PF02221
GBI_04183	STA5B_BOVIN	STA5B_BOVIN	2012.4	-0.486899	0.209253	-2.32685	0.0199733	1.69955	0.163949	0	Similar__to__Stat92E:__Signal__transducer__and__transcription__activator__(Drosophila__melanogaster__OX%3D7227);	GO:0003677,GO:0006355,GO:0007165	InterPro:IPR000980,InterPro:IPR013799,InterPro:IPR013800,InterPro:IPR013801,Pfam:PF00017,Pfam:PF01017,Pfam:PF02864,Pfam:PF02865
GBIG_004848		GBIG_004848	1073.48	-0.486883	0.451298	-1.07885	0.280654	0.551829	0.615631	0	GBI_M__0001G_004848	.	.	.
GBIG_001469		GBIG_001469	39.1888	-0.486205	0.634918	-0.765776	0.44381	0.352803	0.742424	0	GBI_M__0001G_001469	.	.	.
GBIG_013817		GBIG_013817	320.534	-0.486167	0.288809	-1.68335	0.0923068	1.03477	0.36768	0	Similar__to__B7P43_G00630:__Uncharacterized__protein__(Fragment)__(Cryptotermes__secundus__OX%3D105785);	GO:0005044,GO:0006955,GO:0030247	InterPro:IPR001212,Pfam:PF01033
GBIG_013817		GBIG_013817	320.534	-0.486167	0.288809	-1.68335	0.0923068	1.03477	0.36768	0	Similar__to__B7P43_G00629:__Uncharacterized__protein__(Fragment)__(Cryptotermes__secundus__OX%3D105785);	n.a	InterPro:IPR000884,Pfam:PF00090
GBIG_013817		GBIG_013817	320.534	-0.486167	0.288809	-1.68335	0.0923068	1.03477	0.36768	0	Similar__to__LOC113470227:__uncharacterized__protein__LOC113470227__(Diaphorina__citri__OX%3D121845);	n.a	n.a
GBIG_013817		GBIG_013817	320.534	-0.486167	0.288809	-1.68335	0.0923068	1.03477	0.36768	0	Similar__to__C0J52_26883:__Uncharacterized__protein__(Blattella__germanica__OX%3D6973);	n.a	n.a
GBI_22210		GBI_22210	308.88	-0.485837	0.384832	-1.26247	0.206782	0.684488	0.534087	0	Protein__of__unknown__function;	n.a	n.a
GBI_05268	TC1A_CAEEL	TC1A_CAEEL	72.7386	-0.4856	0.41029	-1.18355	0.23659	0.626004	0.566941	0	Protein__of__unknown__function;	n.a	n.a
GBI_00548		GBI_00548	133.561	-0.485544	0.331828	-1.46324	0.143402	0.843445	0.451349	0	Similar__to__L798_14783:__Uncharacterized__protein__(Zootermopsis__nevadensis__OX%3D136037);	n.a	InterPro:IPR015010,Pfam:PF08914
GBIG_006955	CTR4_MOUSE	CTR4_MOUSE	51.7604	-0.485307	0.407224	-1.19174	0.233362	0.63197	0.563843	0	GBI_M__0001G_006955	sp|Q8BLQ7|CTR4_MOUSE^sp|Q8BLQ7|CTR4_MOUSE^Q:273-656,H:17-144^65.6%ID^E:2.1e-43^.^.	GO:0005886^cellular_component^plasma__membrane`GO:0015171^molecular_function^amino__acid__transmembrane__transporter__activity`GO:0006865^biological_process^amino__acid__transport	KEGG:mmu:224022
GBIG_022170		GBIG_022170	400.038	-0.484792	0.240558	-2.01528	0.0438754	1.35778	0.250222	0	GBI_M__0001G_022170	.	.	.
GBI_05911	ACH4_DROME	ACH4_DROME	1915.05	-0.48458	0.346512	-1.39845	0.161978	0.790543	0.47674	0	Similar__to__nAChRbeta2:__Acetylcholine__receptor__subunit__beta-like__2__(Drosophila__melanogaster__OX%3D7227);	n.a	n.a
GBIG_013377		GBIG_013377	34.5087	-0.484458	0.573297	-0.845037	0.39809	0.400019	0.712731	0	GBI_M__0001G_013377	.	.	.
GBI_20538		GBI_20538	221.408	-0.484139	0.191874	-2.52321	0.0116288	1.93446	0.120413	0	Similar__to__B7P43_G01374:__Uncharacterized__protein__(Fragment)__(Cryptotermes__secundus__OX%3D105785);	n.a	n.a
GBI_10211	SPIDR_MOUSE	SPIDR_MOUSE	113.93	-0.483704	0.284929	-1.69763	0.0895781	1.0478	0.361449	0	Similar__to__L798_00350:__Uncharacterized__protein__(Zootermopsis__nevadensis__OX%3D136037);	n.a	InterPro:IPR028032,Pfam:PF14951
GBIG_016028		GBIG_016028	64.4636	-0.483626	0.637319	-0.758845	0.447945	0.348775	0.745448	0	GBI_M__0001G_016028	.	.	.
GBI_02239	RCL1_DROME	RCL1_DROME	322.547	-0.483486	0.204103	-2.36883	0.0178442	1.7485	0.152929	0	Similar__to__Rtc1:__Probable__RNA__3'-terminal__phosphate__cyclase-like__protein__(Drosophila__melanogaster__OX%3D7227);	n.a	InterPro:IPR013791,InterPro:IPR023797,Pfam:PF01137,Pfam:PF05189
GBI_07289		GBI_07289	879.074	-0.483474	0.285062	-1.69603	0.0898795	1.04634	0.362159	0	Protein__of__unknown__function;	n.a	n.a
GBI_21581		GBI_21581	43.2684	-0.482897	0.574224	-0.840956	0.400373	0.397535	0.714504	0	Protein__of__unknown__function;	n.a	n.a
GBI_01885	ATS12_MOUSE	ATS12_MOUSE	213.643	-0.482124	0.463425	-1.04035	0.298177	0.525526	0.630281	0	Similar__to__Ppn:__Papilin__(Drosophila__melanogaster__OX%3D7227);	n.a	InterPro:IPR000884,InterPro:IPR002870,InterPro:IPR010294,Pfam:PF00090,Pfam:PF01562,Pfam:PF05986,Pfam:PF13688
GBI_00451	LACH_SCHAM	LACH_SCHAM	5460.43	-0.481399	0.269086	-1.78901	0.0736124	1.13305	0.325874	0	Similar__to__LAC:__Lachesin__(Schistocerca__americana__OX%3D7009);	n.a	InterPro:IPR013098,Pfam:PF07679,Pfam:PF13927
GBI_00697	SNF8_HUMAN	SNF8_HUMAN	247.934	-0.481137	0.192538	-2.49892	0.0124572	1.90458	0.125216	0	Similar__to__L798_05684:__Vacuolar-sorting__protein__SNF8__(Zootermopsis__nevadensis__OX%3D136037);	n.a	Pfam:PF04157
GBIG_020867		GBIG_020867	132.32	-0.480895	0.248976	-1.9315	0.0534218	1.27228	0.277918	0	GBI_M__0001G_020867	.	.	.
GBI_09662	SP8_XENLA	SP8_XENLA	386.722	-0.480158	0.37164	-1.292	0.196357	0.706953	0.521552	0	Similar__to__btd:__Transcription__factor__btd__(Drosophila__melanogaster__OX%3D7227);	n.a	Pfam:PF00096
GBI_00030	UGT2_DACCO	UGT2_DACCO	1110.96	-0.479555	0.318446	-1.50592	0.132087	0.879139	0.43489	0	Similar__to__Ugt2b15_2:__UDP-glucuronosyltransferase__2B15__(Cryptotermes__secundus__OX%3D105785);	GO:0008152,GO:0016758	InterPro:IPR002213,Pfam:PF00201
GBI_09074		GBI_09074	95.5128	-0.479498	0.332419	-1.44245	0.149176	0.826302	0.460009	0	Similar__to__LOC108734552:__scavenger__receptor__class__B__member__1-like__(Agrilus__planipennis__OX%3D224129);	GO:0016020	InterPro:IPR002159,Pfam:PF01130
GBI_11012	DDR1_HUMAN	DDR1_HUMAN	929.215	-0.47928	0.236902	-2.02312	0.0430608	1.36592	0.247849	0	Similar__to__Ror:__Tyrosine-protein__kinase__transmembrane__receptor__Ror__(Drosophila__melanogaster__OX%3D7227);	GO:0004672,GO:0006468	InterPro:IPR000421,InterPro:IPR001245,Pfam:PF00754,Pfam:PF07714
GBI_16259	DOCK3_HUMAN	DOCK3_HUMAN	443.266	-0.479106	0.278682	-1.71919	0.0855803	1.06763	0.353456	0	Similar__to__DOCK3_0:__DOCK3_0__protein__(Fopius__arisanus__OX%3D64838);	n.a	InterPro:IPR010703,InterPro:IPR027007,InterPro:IPR032376,Pfam:PF06920,Pfam:PF14429,Pfam:PF16172
GBI_03008	PSUG_CALS4	PSUG_CALS4	377.88	-0.478752	0.196833	-2.43228	0.015004	1.82379	0.138715	0	Similar__to__CLUMA_CG012023:__CLUMA_CG012023%2C__isoform__A__(Fragment)__(Clunio__marinus__OX%3D568069);	GO:0016798	InterPro:IPR007342,Pfam:PF04227
GBI_01158	HE_HEMPU	HE_HEMPU	112.732	-0.477898	0.348177	-1.37257	0.169886	0.769843	0.486119	0	Similar__to__Mmp2:__Matrix__metalloproteinase-2__(Drosophila__melanogaster__OX%3D7227);	GO:0004222,GO:0006508,GO:0008270,GO:0031012	InterPro:IPR001818,InterPro:IPR002477,Pfam:PF00413,Pfam:PF01471
GBI_01621	TOLL8_DROME	TOLL8_DROME	82.915	-0.477177	0.570174	-0.836897	0.402651	0.395072	0.716002	0	Similar__to__Tollo:__Toll-like__receptor__Tollo__(Drosophila__melanogaster__OX%3D7227);	GO:0005515,GO:0007165	InterPro:IPR000157,InterPro:IPR001611,Pfam:PF01582,Pfam:PF13855
GBI_16474	SPRTN_MOUSE	SPRTN_MOUSE	764.689	-0.476091	0.222732	-2.1375	0.0325571	1.48735	0.218287	0	Similar__to__g.36433:__Uncharacterized__protein__(Homalodisca__liturata__OX%3D320908);	n.a	InterPro:IPR006640,Pfam:PF10263
GBI_14934		GBI_14934	322.454	-0.47504	0.264671	-1.79484	0.07268	1.13859	0.324006	0	Protein__of__unknown__function;	n.a	n.a
GBI_20040		GBI_20040	59.0267	-0.474768	0.496795	-0.955662	0.339243	0.469489	0.666279	0	Similar__to__B7P43_G01344:__Uncharacterized__protein__(Fragment)__(Cryptotermes__secundus__OX%3D105785);	n.a	n.a
GBIG_004233	ACE3_MOUSE	ACE3_MOUSE	842.858	-0.474592	0.347069	-1.36743	0.171491	0.765758	0.488701	0	Similar__to__Ance:__Angiotensin-converting__enzyme__(Drosophila__melanogaster__OX%3D7227);	GO:0006508,GO:0008237,GO:0008241,GO:0016020	InterPro:IPR001548,Pfam:PF01401
GBIG_004233	ACE3_MOUSE	ACE3_MOUSE	842.858	-0.474592	0.347069	-1.36743	0.171491	0.765758	0.488701	0	Similar__to__L798_15443:__Multiple__epidermal__growth__factor-like__domains__10__(Zootermopsis__nevadensis__OX%3D136037);	n.a	n.a
GBI_05247		GBI_05247	97.1352	-0.473687	0.794388	-0.596291	0.550981	0.258864	0.810266	0	Protein__of__unknown__function;	n.a	n.a
GBI_16580		GBI_16580	26219.9	-0.473311	0.185043	-2.55784	0.0105323	1.97748	0.11387	0	Similar__to__Tollo:__Toll-like__receptor__Tollo__(Drosophila__melanogaster__OX%3D7227);	GO:0005515	InterPro:IPR001611,Pfam:PF13855
GBI_21337	KRR1_DROPE	KRR1_DROPE	746.475	-0.47284	0.271778	-1.7398	0.0818937	1.08675	0.344751	0	Similar__to__dbe:__KRR1__small__subunit__processome__component__homolog__(Drosophila__grimshawi__OX%3D7222);	n.a	n.a
GBIG_013471		GBIG_013471	72.6728	-0.472402	0.458413	-1.03051	0.302769	0.518889	0.634121	0	GBI_M__0001G_013471	.	.	.
GBI_07046	LHPL3_HUMAN	LHPL3_HUMAN	143.394	-0.472162	0.493972	-0.955848	0.339149	0.469609	0.666199	0	Similar__to__L798_15747:__Lipoma__HMGIC__fusion__partner-like__3__protein__(Zootermopsis__nevadensis__OX%3D136037);	n.a	InterPro:IPR019372,Pfam:PF10242
GBI_01853		GBI_01853	2207.65	-0.470838	0.235583	-1.99861	0.0456506	1.34055	0.255775	0	Similar__to__wdp:__Protein__windpipe__(Drosophila__melanogaster__OX%3D7227);	GO:0005515	InterPro:IPR001611,Pfam:PF13855
GBI_13513	CGL_PIG	CGL_PIG	5534.01	-0.47066	0.268633	-1.75205	0.0797648	1.09819	0.339929	0	Similar__to__EAG_09821:__Cystathionine__gamma-lyase__(Camponotus__floridanus__OX%3D104421);	GO:0030170	InterPro:IPR000277,Pfam:PF01053
GBIG_003686	WASL_HUMAN	WASL_HUMAN	268.104	-0.470618	0.245292	-1.9186	0.0550348	1.25936	0.281949	0	GBI_M__0001G_003686	sp|O00401|WASL_HUMAN^sp|O00401|WASL_HUMAN^Q:1122-331,H:19-272^44.3%ID^E:1e-55^.^.	.	KEGG:hsa:8976
GBIG_003686	WASL_HUMAN	WASL_HUMAN	268.104	-0.470618	0.245292	-1.9186	0.0550348	1.25936	0.281949	0	GBI_M__0001G_003686	sp|O00401|WASL_HUMAN^sp|O00401|WASL_HUMAN^Q:1122-331,H:19-272^44.3%ID^E:1e-55^.^.	GO:0030478^cellular_component^actin__cap`GO:0015629^cellular_component^actin__cytoskeleton`GO:0005884^cellular_component^actin__filament`GO:0031410^cellular_component^cytoplasmic__vesicle`GO:0005829^cellular_component^cytosol`GO:0030666^cellular_component^endocytic__vesicle__membrane`GO:0070062^cellular_component^extracellular__exosome`GO:0098978^cellular_component^glutamatergic__synapse`GO:00300…	KEGG:hsa:8976
GBIG_003686	WASL_HUMAN	WASL_HUMAN	268.104	-0.470618	0.245292	-1.9186	0.0550348	1.25936	0.281949	0	GBI_M__0001G_003686	sp|O00401|WASL_HUMAN^sp|O00401|WASL_HUMAN^Q:1122-331,H:19-272^44.3%ID^E:2.8e-55^.^.	.	KEGG:hsa:8976
GBIG_003686	WASL_HUMAN	WASL_HUMAN	268.104	-0.470618	0.245292	-1.9186	0.0550348	1.25936	0.281949	0	GBI_M__0001G_003686	sp|O00401|WASL_HUMAN^sp|O00401|WASL_HUMAN^Q:1122-331,H:19-272^44.3%ID^E:2.8e-55^.^.	GO:0030478^cellular_component^actin__cap`GO:0015629^cellular_component^actin__cytoskeleton`GO:0005884^cellular_component^actin__filament`GO:0031410^cellular_component^cytoplasmic__vesicle`GO:0005829^cellular_component^cytosol`GO:0030666^cellular_component^endocytic__vesicle__membrane`GO:0070062^cellular_component^extracellular__exosome`GO:0098978^cellular_component^glutamatergic__synapse`GO:00300…	KEGG:hsa:8976
GBIG_003686	WASL_HUMAN	WASL_HUMAN	268.104	-0.470618	0.245292	-1.9186	0.0550348	1.25936	0.281949	0	GBI_M__0001G_003686	sp|O00401|WASL_HUMAN^sp|O00401|WASL_HUMAN^Q:1122-331,H:19-272^44.3%ID^E:8.4e-56^.^.	GO:0030478^cellular_component^actin__cap`GO:0015629^cellular_component^actin__cytoskeleton`GO:0005884^cellular_component^actin__filament`GO:0031410^cellular_component^cytoplasmic__vesicle`GO:0005829^cellular_component^cytosol`GO:0030666^cellular_component^endocytic__vesicle__membrane`GO:0070062^cellular_component^extracellular__exosome`GO:0098978^cellular_component^glutamatergic__synapse`GO:00300…	KEGG:hsa:8976
GBI_05710	SP27A_DROME	SP27A_DROME	3038.89	-0.469392	0.267157	-1.75699	0.0789203	1.10281	0.337951	0	Similar__to__Spn27A:__Serine__protease__inhibitor__27A__(Drosophila__melanogaster__OX%3D7227);	n.a	InterPro:IPR023796,Pfam:PF00079
GBI_07128	RABJ_DICDI	RABJ_DICDI	575.474	-0.467884	0.271388	-1.72404	0.0847001	1.07212	0.351219	0	Similar__to__Rab6:__Ras-related__protein__Rab6__(Drosophila__melanogaster__OX%3D7227);	GO:0003924,GO:0005525	InterPro:IPR001806,Pfam:PF00071
GBI_13502	TDRD5_XENTR	TDRD5_XENTR	369.644	-0.467104	0.229373	-2.03644	0.0417062	1.3798	0.245142	0	Similar__to__PAPI:__Tudor__and__KH__domain-containing__protein__homolog__(Bombyx__mori__OX%3D7091);	n.a	InterPro:IPR002999,InterPro:IPR025605,Pfam:PF00567,Pfam:PF12872
GBI_10001		GBI_10001	33.0428	-0.466321	0.647909	-0.719733	0.471689	0.326344	0.762988	0	Similar__to__B7P43_G05637:__Uncharacterized__protein__(Cryptotermes__secundus__OX%3D105785);	n.a	n.a
GBI_21816		GBI_21816	342.712	-0.466172	0.192302	-2.42417	0.0153435	1.81407	0.140911	0	Similar__to__L798_05104:__F-box__only__protein__28__(Zootermopsis__nevadensis__OX%3D136037);	n.a	n.a
GBI_08222	ZFPL1_XENTR	ZFPL1_XENTR	371.011	-0.466077	0.288118	-1.61766	0.105737	0.975774	0.393007	0	Similar__to__AAEL012105:__Zinc__finger__protein-like__1__homolog__(Aedes__aegypti__OX%3D7159);	n.a	n.a
GBI_05819		GBI_05819	207.851	-0.465744	0.274137	-1.69895	0.0893291	1.04901	0.360795	0	Similar__to__erm:__Fez__family__zinc__finger__protein__erm__(Drosophila__melanogaster__OX%3D7227);	GO:0005634,GO:0008270	InterPro:IPR012934,Pfam:PF00096,Pfam:PF07776,Pfam:PF12874
GBI_02673		GBI_02673	519.964	-0.464733	0.203852	-2.27976	0.0226222	1.64547	0.176274	0	Similar__to__L798_11251:__Uncharacterized__protein__(Zootermopsis__nevadensis__OX%3D136037);	n.a	Pfam:PF13621
GBIG_025927		GBIG_025927	36.2443	-0.464007	1.18078	-0.392968	0.694343	0.158426	0.878912	0	GBI_M__0001G_025927	.	.	.
GBI_16415	HASP_DROME	HASP_DROME	75.811	-0.46391	0.384734	-1.20579	0.227897	0.642262	0.557276	0	Similar__to__Haspin:__Putative__serine/threonine-protein__kinase__haspin__homolog__(Drosophila__melanogaster__OX%3D7227);	n.a	Pfam:PF12330
GBIG_003227	COX1_DROMA	COX1_DROMA	16195.7	-0.463217	0.182996	-2.53129	0.0113643	1.94446	0.119138	0	GBI_M__0001G_003227	sp|Q34345|COX1_DROMA^sp|Q34345|COX1_DROMA^Q:657-1,H:146-351^75.8%ID^E:1.3e-85^.^.	.	.
GBI_14840		GBI_14840	15939.7	-0.462158	0.220474	-2.0962	0.0360641	1.44292	0.228756	0	Similar__to__B7P43_G10469:__Uncharacterized__protein__(Cryptotermes__secundus__OX%3D105785);	n.a	n.a
GBI_08220		GBI_08220	366.573	-0.461355	1.60836	-0.286849	0.774228	0.111131	0.916088	0	Protein__of__unknown__function;	n.a	n.a
GBI_09922	AEDO_MOUSE	AEDO_MOUSE	290.993	-0.460082	0.179469	-2.56358	0.01036	1.98464	0.112791	0	Similar__to__Ado:__2-aminoethanethiol__dioxygenase__(Cryptotermes__secundus__OX%3D105785);	GO:0016702,GO:0055114	InterPro:IPR012864,Pfam:PF07847
GBI_06362	T11L1_HUMAN	T11L1_HUMAN	1352.87	-0.459063	0.202087	-2.27161	0.0231103	1.6362	0.178624	0	Similar__to__T11L1:__T-complex__protein-like__protein__(Anoplophora__glabripennis__OX%3D217634);	n.a	InterPro:IPR008862,Pfam:PF05794
GBI_15532	A4_DROME	A4_DROME	1330.35	-0.458391	0.199383	-2.29905	0.0215022	1.66752	0.171083	0	Similar__to__8229573:__Uncharacterized__protein__(Pediculus__humanus__subsp.__corporis__OX%3D121224);	GO:0008201,GO:0046914	InterPro:IPR011178,InterPro:IPR015849,Pfam:PF02177,Pfam:PF12924
GBI_04140		GBI_04140	36.7957	-0.456686	0.962195	-0.474629	0.635052	0.197191	0.850581	0	Protein__of__unknown__function;	n.a	n.a
GBI_00555	BAZ1A_HUMAN	BAZ1A_HUMAN	1385.43	-0.456398	0.212457	-2.14819	0.0316989	1.49896	0.215552	0	Similar__to__fs(1)h:__Homeotic__protein__female__sterile__(Drosophila__melanogaster__OX%3D7227);	GO:0005515	InterPro:IPR001487,InterPro:IPR013136,InterPro:IPR018501,InterPro:IPR019787,InterPro:IPR028941,Pfam:PF00439,Pfam:PF00628,Pfam:PF02791,Pfam:PF10537,Pfam:PF15613
GBI_17421		GBI_17421	33.0422	-0.456024	0.616922	-0.739193	0.45979	0.337441	0.754667	0	Similar__to__g.39114:__Uncharacterized__protein__(Fragment)__(Graphocephala__atropunctata__OX%3D36148);	n.a	n.a
GBI_10811		GBI_10811	89.0902	-0.455137	0.461003	-0.987276	0.323507	0.490116	0.653102	0	Similar__to__g.37137:__Uncharacterized__protein__(Fragment)__(Graphocephala__atropunctata__OX%3D36148);	n.a	n.a
GBI_11230	S39A1_TAKRU	S39A1_TAKRU	260.408	-0.454817	0.310311	-1.46568	0.142735	0.84547	0.450353	0	Similar__to__B7P43_G11873:__Uncharacterized__protein__(Cryptotermes__secundus__OX%3D105785);	GO:0016020,GO:0030001,GO:0046873,GO:0055085	InterPro:IPR003689,Pfam:PF02535
GBI_14776		GBI_14776	955.563	-0.454517	0.203562	-2.23282	0.0255606	1.59243	0.189444	0	Similar__to__L798_00603:__Uncharacterized__protein__(Zootermopsis__nevadensis__OX%3D136037);	n.a	n.a
GBIG_014795	EAS_DROME	EAS_DROME	9072.5	-0.454274	0.184565	-2.46132	0.0138429	1.85877	0.132372	0	Similar__to__Or45b:__Odorant__receptor__45b__(Drosophila__melanogaster__OX%3D7227);	GO:0004984,GO:0005549,GO:0007608,GO:0016020	InterPro:IPR004117,Pfam:PF02949
GBIG_014795	EAS_DROME	EAS_DROME	9072.5	-0.454274	0.184565	-2.46132	0.0138429	1.85877	0.132372	0	Similar__to__eas:__Ethanolamine__kinase__(Drosophila__melanogaster__OX%3D7227);	n.a	InterPro:IPR005631,Pfam:PF01633,Pfam:PF03937
GBI_00458	MOD5_MOUSE	MOD5_MOUSE	202.445	-0.453837	0.296786	-1.52917	0.126222	0.898867	0.425468	0	Similar__to__Uncharacterized__protein__(Musca__domestica__OX%3D7370);	n.a	n.a
GBI_02547		GBI_02547	907.674	-0.453799	0.505275	-0.898122	0.36912	0.432832	0.690148	0	Similar__to__Uncharacterized__protein__(Fragment)__(Photinus__pyralis__OX%3D7054);	n.a	n.a
GBI_18169		GBI_18169	460.048	-0.4537	0.194666	-2.33065	0.0197716	1.70396	0.162508	0	Similar__to__101896503:__Uncharacterized__protein__(Musca__domestica__OX%3D7370);	n.a	InterPro:IPR006578,Pfam:PF10545
GBIG_018359		GBIG_018359	68.0585	-0.453691	0.79582	-0.570092	0.568615	0.245181	0.820127	0	GBI_M__0001G_018359	.	.	.
GBIG_010033	YC91_CAEEL	YC91_CAEEL	1519.04	-0.45321	0.240265	-1.88629	0.0592558	1.22727	0.291811	0	Protein__of__unknown__function;	n.a	n.a
GBIG_010033	YC91_CAEEL	YC91_CAEEL	1519.04	-0.45321	0.240265	-1.88629	0.0592558	1.22727	0.291811	0	Similar__to__B7P43_G09474:__Uncharacterized__protein__(Cryptotermes__secundus__OX%3D105785);	GO:0016021,GO:0055085	InterPro:IPR011701,Pfam:PF07690
GBIG_009873		GBIG_009873	112.044	-0.4523	0.731092	-0.618664	0.536138	0.270724	0.801684	0	GBI_M__0001G_009873	.	.	.
GBI_15092		GBI_15092	438.989	-0.452141	0.269973	-1.67476	0.0939813	1.02696	0.370504	0	Protein__of__unknown__function;	n.a	InterPro:IPR013568,Pfam:PF08357
GBI_06773		GBI_06773	51.3874	-0.451672	0.416527	-1.08438	0.278197	0.555647	0.613221	0	Protein__of__unknown__function;	n.a	n.a
GBI_00870	LOLA1_DROME	LOLA1_DROME	95.1769	-0.451515	0.342139	-1.31969	0.18694	0.728298	0.509081	0	Similar__to__opa:__Pair-rule__protein__odd-paired__(Drosophila__melanogaster__OX%3D7227);	GO:0005515	InterPro:IPR000210,Pfam:PF00096,Pfam:PF00651
GBIG_006164		GBIG_006164	332.843	-0.451142	0.23191	-1.94534	0.0517346	1.28622	0.273138	0	GBI_M__0001G_006164	.	.	.
GBIG_009651	SPEN_DROME	SPEN_DROME	84.4754	-0.450932	0.42742	-1.05501	0.291422	0.535478	0.625251	0	GBI_M__0001G_009651	sp|Q8SX83|SPEN_DROME^sp|Q8SX83|SPEN_DROME^Q:108-326,H:2412-2477^65.8%ID^E:6.3e-11^.^.	GO:0005634^cellular_component^nucleus`GO:0003729^molecular_function^mRNA__binding`GO:0007411^biological_process^axon__guidance`GO:0048749^biological_process^compound__eye__development`GO:0050832^biological_process^defense__response__to__fungus`GO:0048106^biological_process^establishment__of__thoracic__bristle__planar__orientation`GO:0007403^biological_process^glial__cell__fate__determination`GO:0…	KEGG:dme:Dmel_CG18497
GBI_04333	ISCU_MOUSE	ISCU_MOUSE	16454.3	-0.450292	0.30967	-1.4541	0.145918	0.835892	0.454746	0	Similar__to__8237370:__Nitrogen__fixation__protein__nifu%2C__putative__(Pediculus__humanus__subsp.__corporis__OX%3D121224);	GO:0005506,GO:0016226,GO:0051536	InterPro:IPR002871,Pfam:PF01592
GBIG_015424		GBIG_015424	54.2665	-0.450039	0.680702	-0.661138	0.508524	0.293689	0.784276	0	GBI_M__0001G_015424	.	.	.
GBI_21272	KZ_DROME	KZ_DROME	79.2905	-0.449939	0.315244	-1.42727	0.153501	0.813889	0.465666	0	Similar__to__kz:__Probable__ATP-dependent__RNA__helicase__kurz__(Drosophila__melanogaster__OX%3D7227);	n.a	n.a
GBI_01432	GL8D1_DANRE	GL8D1_DANRE	1151.71	-0.449896	0.21629	-2.08006	0.0375202	1.42573	0.232421	0	Similar__to__Glt8d1:__Glycosyltransferase__8__domain-containing__protein__1__(Rattus__norvegicus__OX%3D10116);	GO:0016757	InterPro:IPR002495,Pfam:PF01501
GBIG_007865	BOC_HUMAN	BOC_HUMAN	193.976	-0.449658	0.297545	-1.51123	0.130731	0.883623	0.433138	0	Similar__to__L798_02482:__Interference__hedgehog__(Zootermopsis__nevadensis__OX%3D136037);	n.a	n.a
GBIG_007865	BOC_HUMAN	BOC_HUMAN	193.976	-0.449658	0.297545	-1.51123	0.130731	0.883623	0.433138	0	Similar__to__iHog:__Interference__hedgehog__(Drosophila__grimshawi__OX%3D7222);	GO:0005515	InterPro:IPR003961,Pfam:PF00041
GBIG_021735	T132E_HUMAN	T132E_HUMAN	629.555	-0.448472	0.297981	-1.50504	0.132314	0.878393	0.434972	0	Similar__to__Uncharacterized__protein__(Lutzomyia__longipalpis__OX%3D7200);	n.a	InterPro:IPR031436,Pfam:PF15706
GBIG_021735	T132E_HUMAN	T132E_HUMAN	629.555	-0.448472	0.297981	-1.50504	0.132314	0.878393	0.434972	0	Similar__to__8234658:__Uncharacterized__protein__(Pediculus__humanus__subsp.__corporis__OX%3D121224);	n.a	InterPro:IPR031437,Pfam:PF16070
GBIG_021735	T132E_HUMAN	T132E_HUMAN	629.555	-0.448472	0.297981	-1.50504	0.132314	0.878393	0.434972	0	Similar__to__g.24081:__Uncharacterized__protein__(Fragment)__(Graphocephala__atropunctata__OX%3D36148);	n.a	n.a
GBIG_021735	T132E_HUMAN	T132E_HUMAN	629.555	-0.448472	0.297981	-1.50504	0.132314	0.878393	0.434972	0	Protein__of__unknown__function;	n.a	n.a
GBI_12297	SPNE_AEDAE	SPNE_AEDAE	1212.35	-0.44831	0.194718	-2.30236	0.021315	1.67131	0.170685	0	Similar__to__spn-E:__Probable__ATP-dependent__RNA__helicase__spindle-E__(Culex__quinquefasciatus__OX%3D7176);	GO:0004386	InterPro:IPR001650,InterPro:IPR002999,InterPro:IPR007502,Pfam:PF00271,Pfam:PF00567,Pfam:PF04408
GBI_01931		GBI_01931	610.4	-0.447542	0.306949	-1.45804	0.14483	0.83914	0.453039	0	Similar__to__C0J52_18484:__Uncharacterized__protein__(Blattella__germanica__OX%3D6973);	n.a	n.a
GBI_11809		GBI_11809	37.8157	-0.447127	0.546453	-0.818235	0.413223	0.383816	0.724246	0	Protein__of__unknown__function;	n.a	n.a
GBI_18575		GBI_18575	1090.02	-0.446206	0.50032	-0.89184	0.372479	0.428899	0.69274	0	Protein__of__unknown__function;	n.a	n.a
GBI_17167		GBI_17167	72.8443	-0.445597	0.603873	-0.737899	0.460576	0.336699	0.755424	0	Protein__of__unknown__function;	n.a	n.a
GBIG_021764		GBIG_021764	40.471	-0.445547	0.797674	-0.558558	0.576464	0.239228	0.823284	0	GBI_M__0001G_021764	.	.	.
GBI_09565	ARRD1_RAT	ARRD1_RAT	1471.84	-0.445093	0.244218	-1.82252	0.0683762	1.16509	0.314148	0	Similar__to__TSAR_000981:__Uncharacterized__protein__(Trichomalopsis__sarcophagae__OX%3D543379);	n.a	InterPro:IPR011021,InterPro:IPR011022,Pfam:PF00339,Pfam:PF02752
GBIG_006415	PDCD4_CHICK	PDCD4_CHICK	10646.2	-0.445071	0.185899	-2.39415	0.0166589	1.77835	0.14803	0	Similar__to__LOC103508337:__intracellular__protein__transport__protein__USO1-like__(Diaphorina__citri__OX%3D121845);	n.a	InterPro:IPR031476,Pfam:PF15742
GBIG_006415	PDCD4_CHICK	PDCD4_CHICK	10646.2	-0.445071	0.185899	-2.39415	0.0166589	1.77835	0.14803	0	Similar__to__L798_01552:__Programmed__cell__death__protein__4__(Zootermopsis__nevadensis__OX%3D136037);	n.a	InterPro:IPR003891,Pfam:PF02847
GBIG_007413		GBIG_007413	37.1256	-0.444734	0.450961	-0.98619	0.32404	0.489401	0.653605	0	GBI_M__0001G_007413	.	.	.
GBI_18907	TARB1_HUMAN	TARB1_HUMAN	207.805	-0.444621	0.348546	-1.27565	0.202081	0.694475	0.528807	0	Similar__to__L798_09313:__Putative__methyltransferase__TARBP1__(Zootermopsis__nevadensis__OX%3D136037);	GO:0003723,GO:0006396,GO:0008173	InterPro:IPR001537,Pfam:PF00588
GBI_02946		GBI_02946	749.456	-0.444526	0.210302	-2.11375	0.0345365	1.46172	0.222565	0	Similar__to__B7P43_G00955:__Uncharacterized__protein__(Fragment)__(Cryptotermes__secundus__OX%3D105785);	n.a	InterPro:IPR006565,Pfam:PF07524
GBI_03895		GBI_03895	6228.29	-0.444259	0.221831	-2.00269	0.0452109	1.34476	0.254803	0	Similar__to__EAI_17269:__Uncharacterized__protein__(Harpegnathos__saltator__OX%3D610380);	n.a	n.a
GBI_18995	RNPC3_DANRE	RNPC3_DANRE	151.2	-0.444208	0.394697	-1.12544	0.260402	0.584355	0.593923	0	Similar__to__pAbp:__Polyadenylate-binding__protein__(Drosophila__melanogaster__OX%3D7227);	GO:0003676	InterPro:IPR000504,Pfam:PF00076
GBI_18025		GBI_18025	47.9684	-0.444013	0.470066	-0.944575	0.344876	0.462337	0.672175	0	Protein__of__unknown__function;	n.a	n.a
GBI_21612	PRIC1_DROPS	PRIC1_DROPS	37.7079	-0.44354	0.484478	-0.915501	0.359929	0.443783	0.68387	0	Similar__to__pk:__Protein__prickle__(Drosophila__pseudoobscura__pseudoobscura__OX%3D46245);	n.a	InterPro:IPR001781,Pfam:PF00412
GBI_15063	DPOLQ_HUMAN	DPOLQ_HUMAN	199.194	-0.443296	0.241122	-1.83847	0.0659934	1.1805	0.307482	0	Similar__to__mus308:__DNA__polymerase__theta__(Drosophila__melanogaster__OX%3D7227);	GO:0003677,GO:0003887,GO:0006260	InterPro:IPR001098,Pfam:PF00476
GBI_20272	VINC_DROME	VINC_DROME	2046.94	-0.44288	0.30469	-1.45354	0.146073	0.835431	0.455	0	Similar__to__alpha-Cat:__Catenin__alpha__(Drosophila__melanogaster__OX%3D7227);	GO:0007155,GO:0051015	InterPro:IPR006077,Pfam:PF01044
GBI_19896	DPOE2_BOVIN	DPOE2_BOVIN	243.535	-0.442559	0.898345	-0.492638	0.622268	0.206022	0.846264	0	Similar__to__L798_03934:__DNA__polymerase__epsilon__subunit__(Zootermopsis__nevadensis__OX%3D136037);	GO:0003677,GO:0003887,GO:0006260	InterPro:IPR007185,InterPro:IPR024639,Pfam:PF04042,Pfam:PF12213
GBI_14966		GBI_14966	1802.12	-0.441633	0.23214	-1.90244	0.0571132	1.24326	0.285658	0	Protein__of__unknown__function;	n.a	n.a
GBIG_005043		GBIG_005043	111.134	-0.441253	0.895818	-0.492569	0.622317	0.205988	0.846264	0	GBI_M__0001G_005043	.	.	.
GBI_18706		GBI_18706	199.764	-0.440916	0.893254	-0.493607	0.621584	0.2065	0.846264	0	Similar__to__109420694:__Uncharacterized__protein__(Aedes__albopictus__OX%3D7160);	n.a	InterPro:IPR001304,Pfam:PF00059
GBIG_021198	AMPN_CANLF	AMPN_CANLF	76.8067	-0.44073	0.474024	-0.929763	0.352494	0.452849	0.678429	0	Similar__to__ANPEP_3:__Aminopeptidase__N__(Bactrocera__latifrons__OX%3D174628);	GO:0008237,GO:0008270	InterPro:IPR014782,Pfam:PF01433
GBIG_021198	AMPN_CANLF	AMPN_CANLF	76.8067	-0.44073	0.474024	-0.929763	0.352494	0.452849	0.678429	0	Similar__to__B7P43_G01128:__Aminopeptidase__(Cryptotermes__secundus__OX%3D105785);	GO:0008237,GO:0008270	InterPro:IPR014782,Pfam:PF01433
GBI_10023	CAB45_CAPHI	CAB45_CAPHI	700.156	-0.440209	0.2028	-2.17066	0.0299571	1.5235	0.20826	0	Similar__to__sdf4:__Sdf4__protein__(Fragment)__(Fopius__arisanus__OX%3D64838);	n.a	n.a
GBIG_013698	PLB1_CAVPO	PLB1_CAVPO	88.0437	-0.439813	1.46325	-0.300572	0.763741	0.117054	0.912004	0	Protein__of__unknown__function;	n.a	n.a
GBIG_013698	PLB1_CAVPO	PLB1_CAVPO	88.0437	-0.439813	1.46325	-0.300572	0.763741	0.117054	0.912004	0	Similar__to__PLB1_1:__Phospholipase__B1%2C__membrane-associated__(Schizaphis__graminum__OX%3D13262);	n.a	n.a
GBIG_023699		GBIG_023699	41.2452	-0.439272	0.550995	-0.797234	0.425315	0.371289	0.731134	0	GBI_M__0001G_023699	.	.	.
GBIG_017747		GBIG_017747	132.905	-0.438996	1.00654	-0.436146	0.662731	0.178663	0.865192	0	GBI_M__0001G_017747	.	.	.
GBIG_006681	POLX_TOBAC	POLX_TOBAC	100.278	-0.438619	0.723467	-0.606274	0.544333	0.264136	0.807241	0	GBI_M__0001G_006681	sp|P10978|POLX_TOBAC^sp|P10978|POLX_TOBAC^Q:2583-2792,H:1256-1325^42.9%ID^E:6.3e-10^.^.	.	.
GBIG_006681	POLX_TOBAC	POLX_TOBAC	100.278	-0.438619	0.723467	-0.606274	0.544333	0.264136	0.807241	0	GBI_M__0001G_006681	sp|P10978|POLX_TOBAC^sp|P10978|POLX_TOBAC^Q:3068-3277,H:1256-1325^42.9%ID^E:7.3e-10^.^.	.	.
GBIG_006681	POLX_TOBAC	POLX_TOBAC	100.278	-0.438619	0.723467	-0.606274	0.544333	0.264136	0.807241	0	GBI_M__0001G_006681	.	.	.
GBIG_023565		GBIG_023565	42.7357	-0.437868	0.793438	-0.551862	0.581043	0.235792	0.825324	0	Protein__of__unknown__function;	n.a	n.a
GBIG_023565		GBIG_023565	42.7357	-0.437868	0.793438	-0.551862	0.581043	0.235792	0.825324	0	Similar__to__8233931:__Uncharacterized__protein__(Pediculus__humanus__subsp.__corporis__OX%3D121224);	n.a	Pfam:PF13920
GBIG_018957		GBIG_018957	52.3658	-0.437697	0.35397	-1.23653	0.21626	0.665024	0.543738	0	GBI_M__0001G_018957	.	.	.
GBI_18946	VP33A_HUMAN	VP33A_HUMAN	479.653	-0.437671	0.186597	-2.34554	0.0189995	1.72126	0.158784	0	Similar__to__car:__Vacuolar__protein__sorting-associated__protein__33A__(Drosophila__melanogaster__OX%3D7227);	GO:0006904,GO:0016192	InterPro:IPR001619,Pfam:PF00995
GBIG_021158		GBIG_021158	71.4177	-0.437158	0.463213	-0.943752	0.345297	0.461808	0.672493	0	GBI_M__0001G_021158	.	.	.
GBI_10711	EAA4_CAEEL	EAA4_CAEEL	38.2368	-0.437115	0.603006	-0.724894	0.468517	0.329275	0.760865	0	Protein__of__unknown__function;	n.a	n.a
GBI_12778		GBI_12778	160.278	-0.435672	0.908376	-0.479617	0.6315	0.199627	0.850475	0	Similar__to__Apolipophorins__(Manduca__sexta__OX%3D7130);	n.a	n.a
GBI_18557	GROU_DROME	GROU_DROME	41.3654	-0.435593	0.469546	-0.92769	0.353569	0.451526	0.679297	0	Similar__to__g.19028:__Uncharacterized__protein__(Fragment)__(Cuerna__arida__OX%3D1464854);	GO:0005515	InterPro:IPR005617,Pfam:PF03920
GBI_09294		GBI_09294	50.5316	-0.43462	0.37729	-1.15195	0.249341	0.603206	0.581921	0	Protein__of__unknown__function;	n.a	n.a
GBI_08640	ZFY26_DROME	ZFY26_DROME	609.615	-0.434594	0.291296	-1.49193	0.135717	0.867367	0.439192	0	Similar__to__CG5270:__Zinc__finger__FYVE__domain-containing__protein__26__homolog__(Drosophila__melanogaster__OX%3D7227);	GO:0046872	InterPro:IPR000306,InterPro:IPR006869,Pfam:PF01363,Pfam:PF04784
GBIG_011823		GBIG_011823	57.473	-0.434217	0.498899	-0.870351	0.384108	0.415546	0.702102	0	GBI_M__0001G_011823	.	.	.
GBIG_019155		GBIG_019155	144.559	-0.434067	0.84591	-0.513136	0.607856	0.216199	0.839437	0	GBI_M__0001G_019155	.	.	.
GBI_20899	ANKF1_HUMAN	ANKF1_HUMAN	5826.01	-0.433754	0.194025	-2.23556	0.0253806	1.5955	0.188651	0	Similar__to__L798_00755:__Ankyrin__repeat__and__fibronectin__type-III__domain-containing__protein__1__(Fragment)__(Zootermopsis__nevadensis__OX%3D136037);	n.a	Pfam:PF13637
GBI_11610		GBI_11610	3311.29	-0.433554	0.166382	-2.60577	0.00916675	2.03778	0.103329	0	Similar__to__B7P43_G12552:__Uncharacterized__protein__(Cryptotermes__secundus__OX%3D105785);	n.a	n.a
GBIG_017811		GBIG_017811	104.224	-0.433515	0.291186	-1.48879	0.136542	0.864733	0.440533	0	GBI_M__0001G_017811	.	.	.
GBI_20676		GBI_20676	57.3691	-0.433319	0.997256	-0.434511	0.663917	0.177886	0.865942	0	Protein__of__unknown__function;	n.a	n.a
GBIG_016453		GBIG_016453	56.142	-0.433197	0.478529	-0.905268	0.365323	0.437322	0.687136	0	GBI_M__0001G_016453	.	.	.
GBIG_006673		GBIG_006673	77.3583	-0.433152	0.942054	-0.459795	0.645663	0.189994	0.855337	0	GBI_M__0001G_006673	.	.	.
GBIG_003379	MFSD6_MOUSE	MFSD6_MOUSE	5109.36	-0.432759	0.299641	-1.44426	0.148667	0.827787	0.458831	0	Similar__to__RF55_7169:__Major__facilitator__superfamily__domain-containing__protein__6-like__isoform__x1__protein__(Lasius__niger__OX%3D67767);	n.a	InterPro:IPR024989,Pfam:PF12832
GBIG_003379	MFSD6_MOUSE	MFSD6_MOUSE	5109.36	-0.432759	0.299641	-1.44426	0.148667	0.827787	0.458831	0	Similar__to__MFSD6:__Major__facilitator__superfamily__domain-containing__protein__6__(Blattella__germanica__OX%3D6973);	n.a	InterPro:IPR024989,Pfam:PF12832
GBIG_005037	SDR1_AEDAE	SDR1_AEDAE	1368.76	-0.432085	0.58104	-0.743641	0.457094	0.339995	0.752491	0	Similar__to__DHR11:__Dehydrogenase/reductase__SDR__family__member__11__(Fragment)__(Anoplophora__glabripennis__OX%3D217634);	n.a	n.a
GBIG_005037	SDR1_AEDAE	SDR1_AEDAE	1368.76	-0.432085	0.58104	-0.743641	0.457094	0.339995	0.752491	0	Similar__to__SDR-1:__Farnesol__dehydrogenase__(Aedes__aegypti__OX%3D7159);	n.a	InterPro:IPR002347,Pfam:PF00106
GBI_18492		GBI_18492	360.098	-0.431985	0.217337	-1.98763	0.0468528	1.32926	0.259127	0	Similar__to__C0J52_02542:__Uncharacterized__protein__(Blattella__germanica__OX%3D6973);	n.a	InterPro:IPR032735,Pfam:PF14961
GBI_07903	BMAL1_CHICK	BMAL1_CHICK	69.0889	-0.431128	0.351675	-1.22593	0.220226	0.657131	0.547223	0	Protein__of__unknown__function;	n.a	n.a
GBI_14703	EIPR1_GEKJA	EIPR1_GEKJA	4369.39	-0.430715	0.178849	-2.40827	0.0160285	1.79511	0.144745	0	Similar__to__Uncharacterized__protein__(Anopheles__merus__OX%3D30066);	GO:0016021,GO:0055085	InterPro:IPR011701,Pfam:PF07690
GBIG_014746		GBIG_014746	257.403	-0.43062	0.26182	-1.64471	0.100029	0.999876	0.382649	0	GBI_M__0001G_014746	.	.	.
GBI_08236	BARK_DROME	BARK_DROME	601.18	-0.430591	0.318948	-1.35003	0.177005	0.752014	0.496165	0	Similar__to__bark:__Protein__bark__beetle__(Drosophila__melanogaster__OX%3D7227);	GO:0005044,GO:0016020	InterPro:IPR001190,Pfam:PF00530
GBI_01247	CAH5A_HUMAN	CAH5A_HUMAN	557.359	-0.430056	0.24452	-1.75878	0.078615	1.10449	0.337488	0	Similar__to__B7P43_G01227:__Carbonic__anhydrase__7__(Cryptotermes__secundus__OX%3D105785);	n.a	InterPro:IPR001148,Pfam:PF00194
GBI_16632	PHLB1_MOUSE	PHLB1_MOUSE	73.2138	-0.429484	0.483559	-0.888171	0.374449	0.426608	0.694598	0	Protein__of__unknown__function;	n.a	n.a
GBI_07804	TSN33_HUMAN	TSN33_HUMAN	49.8711	-0.428486	0.371582	-1.15314	0.248854	0.604056	0.581329	0	Similar__to__DMN91_005705:__Tetraspanin__(Ooceraea__biroi__OX%3D2015173);	GO:0016021	InterPro:IPR018499,Pfam:PF00335
GBI_05910	ACH4_DROME	ACH4_DROME	76.7626	-0.42847	0.385987	-1.11006	0.266971	0.573536	0.601929	0	Similar__to__Dmoj\GI15578:__Uncharacterized__protein__(Drosophila__mojavensis__OX%3D7230);	GO:0005230,GO:0006811,GO:0016021	InterPro:IPR006202,Pfam:PF02931
GBI_11473	RETR3_MOUSE	RETR3_MOUSE	3223.65	-0.428015	0.185215	-2.3109	0.0208382	1.68114	0.168628	0	Similar__to__g.39759:__Uncharacterized__protein__(Clastoptera__arizonana__OX%3D38151);	n.a	n.a
GBIG_003029		GBIG_003029	36.4098	-0.427936	0.580403	-0.737308	0.460935	0.33636	0.755689	0	GBI_M__0001G_003029	.	.	.
GBI_08838	FLOT1_DROME	FLOT1_DROME	978.573	-0.427667	0.262203	-1.63106	0.102879	0.987675	0.388181	0	Similar__to__Flo1:__Flotillin-1__(Drosophila__melanogaster__OX%3D7227);	n.a	InterPro:IPR001107,InterPro:IPR031905,Pfam:PF01145,Pfam:PF15975
GBIG_024482	LRK1_CAEEL	LRK1_CAEEL	2918.75	-0.427431	0.184177	-2.32077	0.0202995	1.69252	0.165752	0	Similar__to__pyx:__Transient__receptor__potential__channel__pyrexia__(Drosophila__melanogaster__OX%3D7227);	n.a	InterPro:IPR020683,Pfam:PF12796
GBIG_024482	LRK1_CAEEL	LRK1_CAEEL	2918.75	-0.427431	0.184177	-2.32077	0.0202995	1.69252	0.165752	0	Protein__of__unknown__function;	n.a	n.a
GBIG_024482	LRK1_CAEEL	LRK1_CAEEL	2918.75	-0.427431	0.184177	-2.32077	0.0202995	1.69252	0.165752	0	Protein__of__unknown__function;	n.a	n.a
GBIG_024482	LRK1_CAEEL	LRK1_CAEEL	2918.75	-0.427431	0.184177	-2.32077	0.0202995	1.69252	0.165752	0	Similar__to__Btk29A:__Tyrosine-protein__kinase__Btk29A__(Drosophila__melanogaster__OX%3D7227);	GO:0004672,GO:0005515,GO:0005524,GO:0006468	InterPro:IPR000719,InterPro:IPR001611,InterPro:IPR002110,InterPro:IPR020683,InterPro:IPR032171,Pfam:PF00023,Pfam:PF00069,Pfam:PF08477,Pfam:PF12796,Pfam:PF13855,Pfam:PF16095
GBIG_024482	LRK1_CAEEL	LRK1_CAEEL	2918.75	-0.427431	0.184177	-2.32077	0.0202995	1.69252	0.165752	0	Similar__to__LOC108738325:__G-protein__coupled__receptor__Mth__isoform__X5__(Agrilus__planipennis__OX%3D224129);	n.a	n.a
GBIG_005396		GBIG_005396	197.063	-0.427428	0.438899	-0.973865	0.330124	0.481323	0.657777	0	GBI_M__0001G_005396	.	.	.
GBI_09913	EPT1_HUMAN	EPT1_HUMAN	1303.75	-0.427423	0.216121	-1.9777	0.0479623	1.3191	0.262822	0	Similar__to__g.32739:__Uncharacterized__protein__(Clastoptera__arizonana__OX%3D38151);	GO:0008654,GO:0016020,GO:0016780	InterPro:IPR000462,Pfam:PF01066
GBIG_013557	FCER2_MOUSE	FCER2_MOUSE	834.873	-0.427379	1.18331	-0.361174	0.71797	0.143894	0.890947	0	GBI_M__0001G_013557	sp|P20693|FCER2_MOUSE^sp|P20693|FCER2_MOUSE^Q:406-783,H:198-307^26.8%ID^E:6.8e-06^.^.	.	KEGG:mmu:14128
GBIG_013557	FCER2_MOUSE	FCER2_MOUSE	834.873	-0.427379	1.18331	-0.361174	0.71797	0.143894	0.890947	0	GBI_M__0001G_013557	.	.	.
GBI_04741		GBI_04741	291.028	-0.427269	0.344995	-1.23848	0.215538	0.666475	0.542684	0	Similar__to__I-type__lysozyme__(Sitophilus__zeamais__OX%3D7047);	GO:0003796	InterPro:IPR008597,Pfam:PF05497
GBI_08835	MIB2_CHICK	MIB2_CHICK	763.552	-0.427229	0.221396	-1.9297	0.053644	1.27048	0.27817	0	Similar__to__mib1:__E3__ubiquitin-protein__ligase__mind-bomb__(Drosophila__melanogaster__OX%3D7227);	GO:0004842,GO:0008270,GO:0016567,GO:0046872	InterPro:IPR000433,InterPro:IPR010606,InterPro:IPR020683,Pfam:PF00569,Pfam:PF06701,Pfam:PF12796,Pfam:PF13920
GBI_07775		GBI_07775	82.3204	-0.426882	0.368458	-1.15857	0.246633	0.607948	0.57864	0	Similar__to__100160767:__Uncharacterized__protein__(Acyrthosiphon__pisum__OX%3D7029);	GO:0003676	InterPro:IPR006612,Pfam:PF05485
GBI_12655	TM117_MOUSE	TM117_MOUSE	137.646	-0.426498	0.35551	-1.19968	0.230263	0.637775	0.560599	0	Similar__to__C0J52_12396:__Uncharacterized__protein__(Blattella__germanica__OX%3D6973);	n.a	InterPro:IPR029370,Pfam:PF15113
GBI_20430	TRPC2_MOUSE	TRPC2_MOUSE	88.9058	-0.425924	0.44629	-0.954366	0.339898	0.468651	0.666409	0	Similar__to__Trpgamma:__Transient__receptor__potential-gamma__protein__(Drosophila__melanogaster__OX%3D7227);	GO:0005216,GO:0006811,GO:0016020,GO:0055085	InterPro:IPR005821,InterPro:IPR020683,Pfam:PF00520,Pfam:PF12796
GBIG_009389		GBIG_009389	139.473	-0.425909	0.285002	-1.49441	0.135069	0.869444	0.438614	0	GBI_M__0001G_009389	.	.	.
GBI_16868	GSXL4_ARATH	GSXL4_ARATH	243.647	-0.425734	0.210011	-2.02719	0.0426426	1.37016	0.247041	0	Similar__to__L798_11127:__Flavin-containing__monooxygenase__(Zootermopsis__nevadensis__OX%3D136037);	GO:0004499,GO:0050660,GO:0050661,GO:0055114	InterPro:IPR020946,Pfam:PF00743
GBI_07441	AB17B_CHICK	AB17B_CHICK	264.802	-0.425698	0.308695	-1.37903	0.167887	0.774983	0.483161	0	Similar__to__L798_12245:__Abhydrolase__domain-containing__protein__(Zootermopsis__nevadensis__OX%3D136037);	n.a	InterPro:IPR022742,Pfam:PF12146
GBIG_024533		GBIG_024533	401.057	-0.425111	1.04311	-0.40754	0.683611	0.165191	0.874703	0	Protein__of__unknown__function;	n.a	n.a
GBIG_024533		GBIG_024533	401.057	-0.425111	1.04311	-0.40754	0.683611	0.165191	0.874703	0	Protein__of__unknown__function;	n.a	n.a
GBIG_004686	FRU_DROME	FRU_DROME	1247.44	-0.425082	0.187199	-2.27075	0.0231622	1.63522	0.178824	0	Similar__to__Gbfru:__Fruitless__B__isoform__(Gryllus__bimaculatus__OX%3D6999);	n.a	n.a
GBIG_004686	FRU_DROME	FRU_DROME	1247.44	-0.425082	0.187199	-2.27075	0.0231622	1.63522	0.178824	0	Similar__to__Gbfru:__Fruitless__H1__isoform__(Gryllus__bimaculatus__OX%3D6999);	n.a	n.a
GBIG_004686	FRU_DROME	FRU_DROME	1247.44	-0.425082	0.187199	-2.27075	0.0231622	1.63522	0.178824	0	Similar__to__fru:__Sex__determination__protein__fruitless__(Drosophila__melanogaster__OX%3D7227);	GO:0005515	InterPro:IPR000210,Pfam:PF00651
GBIG_018345	PEB3_DROME	PEB3_DROME	418.77	-0.424824	0.674773	-0.629581	0.528969	0.27657	0.797293	0	GBI_M__0001G_018345	sp|E0X9F6|THAP1_THAPI^sp|E0X9F6|THAP1_THAPI^Q:68-442,H:3-126^50%ID^E:2.3e-27^.^.	GO:0005576^cellular_component^extracellular__region`GO:0042628^biological_process^mating__plug__formation`GO:0007552^biological_process^metamorphosis`GO:0009615^biological_process^response__to__virus	KEGG:dme:Dmel_CG11390
GBIG_018345	PEB3_DROME	PEB3_DROME	418.77	-0.424824	0.674773	-0.629581	0.528969	0.27657	0.797293	0	GBI_M__0001G_018345	sp|Q9W1C9|PEB3_DROME^sp|Q9W1C9|PEB3_DROME^Q:65-412,H:3-115^47.4%ID^E:2.3e-26^.^.	GO:0005576^cellular_component^extracellular__region`GO:0042628^biological_process^mating__plug__formation`GO:0007552^biological_process^metamorphosis`GO:0009615^biological_process^response__to__virus	KEGG:dme:Dmel_CG11390
GBI_14584	NLGN2_MOUSE	NLGN2_MOUSE	278.824	-0.424557	0.253826	-1.67263	0.0944001	1.02503	0.370825	0	Similar__to__Ace:__Acetylcholinesterase__(Anopheles__gambiae__OX%3D7165);	n.a	InterPro:IPR002018,Pfam:PF00135
GBIG_004393		GBIG_004393	43.7036	-0.424493	0.447036	-0.949571	0.34233	0.465555	0.669068	0	Similar__to__WN51_04201:__Uncharacterized__protein__(Melipona__quadrifasciata__OX%3D166423);	n.a	n.a
GBIG_004393		GBIG_004393	43.7036	-0.424493	0.447036	-0.949571	0.34233	0.465555	0.669068	0	Protein__of__unknown__function;	n.a	n.a
GBIG_004393		GBIG_004393	43.7036	-0.424493	0.447036	-0.949571	0.34233	0.465555	0.669068	0	Protein__of__unknown__function;	n.a	n.a
GBIG_000983	TBC30_HUMAN	TBC30_HUMAN	50.2991	-0.424476	0.478046	-0.887938	0.374574	0.426462	0.694665	0	Similar__to__g.9528:__Uncharacterized__protein__(Fragment)__(Homalodisca__liturata__OX%3D320908);	n.a	InterPro:IPR032738,Pfam:PF15733
GBIG_000983	TBC30_HUMAN	TBC30_HUMAN	50.2991	-0.424476	0.478046	-0.887938	0.374574	0.426462	0.694665	0	Similar__to__L798_01162:__TBC1__domain__family__member__30__(Zootermopsis__nevadensis__OX%3D136037);	n.a	InterPro:IPR000195,Pfam:PF00566
GBI_06956	GRM1_RAT	GRM1_RAT	174.75	-0.423768	0.426997	-0.992437	0.320984	0.493516	0.651603	0	Similar__to__mGluR:__Metabotropic__glutamate__receptor__(Drosophila__melanogaster__OX%3D7227);	GO:0004930,GO:0007186,GO:0016021	InterPro:IPR011500,InterPro:IPR017978,Pfam:PF00003,Pfam:PF07562
GBI_07746		GBI_07746	758.027	-0.423494	0.180764	-2.3428	0.0191395	1.71807	0.159419	0	Similar__to__su(Hw):__Protein__suppressor__of__hairy__wing__(Drosophila__ananassae__OX%3D7217);	n.a	InterPro:IPR024336,Pfam:PF12928
GBI_20396	CC14A_DANRE	CC14A_DANRE	263.855	-0.423273	0.342484	-1.23589	0.216498	0.664545	0.543889	0	Similar__to__PTPMT1:__Phosphatidylglycerophosphatase__and__protein-tyrosine__phosphatase__1__(Drosophila__melanogaster__OX%3D7227);	GO:0008138,GO:0016311	InterPro:IPR000340,InterPro:IPR029260,Pfam:PF00782,Pfam:PF14671
GBI_05090		GBI_05090	319.836	-0.422969	0.228376	-1.85207	0.0640155	1.19372	0.303008	0	Similar__to__ALC62_15922:__Uncharacterized__protein__(Cyphomyrmex__costatus__OX%3D456900);	GO:0003676	InterPro:IPR006612,Pfam:PF05485
GBIG_015590	LDH6B_HUMAN	LDH6B_HUMAN	3336.77	-0.422855	0.31192	-1.35565	0.17521	0.75644	0.493551	0	Protein__of__unknown__function;	n.a	n.a
GBIG_015590	LDH6B_HUMAN	LDH6B_HUMAN	3336.77	-0.422855	0.31192	-1.35565	0.17521	0.75644	0.493551	0	Protein__of__unknown__function;	n.a	n.a
GBIG_015590	LDH6B_HUMAN	LDH6B_HUMAN	3336.77	-0.422855	0.31192	-1.35565	0.17521	0.75644	0.493551	0	Similar__to__ImpL3:__L-lactate__dehydrogenase__(Drosophila__melanogaster__OX%3D7227);	GO:0016491,GO:0016616,GO:0055114	InterPro:IPR001236,InterPro:IPR022383,Pfam:PF00056,Pfam:PF02866
GBI_11951	LYST_BOVIN	LYST_BOVIN	2691.85	-0.422845	0.233064	-1.81429	0.0696332	1.15718	0.316683	0	Similar__to__rg:__Neurobeachin__(Drosophila__melanogaster__OX%3D7227);	n.a	InterPro:IPR000409,InterPro:IPR023362,Pfam:PF02138,Pfam:PF14844
GBI_01146		GBI_01146	149.261	-0.42237	0.550905	-0.766683	0.44327	0.353332	0.74206	0	Similar__to__Protein__takeout-like__protein__(Fragment)__(Triatoma__infestans__OX%3D30076);	n.a	InterPro:IPR010562,Pfam:PF06585
GBI_01682		GBI_01682	41.6602	-0.421459	0.610402	-0.690462	0.489904	0.309889	0.773612	0	Protein__of__unknown__function;	n.a	n.a
GBIG_015383		GBIG_015383	44.4225	-0.421272	0.430843	-0.977785	0.328181	0.483887	0.65615	0	GBI_M__0001G_015383	.	.	.
GBIG_019245		GBIG_019245	34.4518	-0.420979	0.626208	-0.672267	0.501414	0.299804	0.779204	0	GBI_M__0001G_019245	.	.	.
GBI_04917		GBI_04917	429.073	-0.420649	0.261329	-1.60965	0.107473	0.968699	0.396619	0	Similar__to__AMK59_300:__Membrane__transporter__(Fragment)__(Oryctes__borbonicus__OX%3D1629725);	n.a	n.a
GBI_21686	P2R3C_XENTR	P2R3C_XENTR	217.181	-0.420581	0.255484	-1.64621	0.0997195	1.00122	0.38233	0	Similar__to__PPP2R3C:__Serine/threonine-protein__phosphatase__2A__regulatory__subunit__B''__subunit__gamma__(Blattella__germanica__OX%3D6973);	n.a	n.a
GBI_09620		GBI_09620	978.383	-0.420543	0.229671	-1.83107	0.0670899	1.17334	0.310822	0	Similar__to__L798_14946:__Uncharacterized__protein__(Zootermopsis__nevadensis__OX%3D136037);	n.a	n.a
GBI_02331	S2611_HUMAN	S2611_HUMAN	39.0589	-0.420225	0.52127	-0.806157	0.420152	0.376593	0.728694	0	Similar__to__C0J52_23789:__Uncharacterized__protein__(Blattella__germanica__OX%3D6973);	GO:0008272,GO:0015116,GO:0016021	InterPro:IPR011547,Pfam:PF00916
GBIG_005365	KC1A_CAEEL	KC1A_CAEEL	8186.6	-0.419881	0.168405	-2.49328	0.0126569	1.89767	0.125912	0	Similar__to__hpo:__Serine/threonine-protein__kinase__hippo__(Drosophila__melanogaster__OX%3D7227);	GO:0004672,GO:0005524,GO:0006468	InterPro:IPR000719,Pfam:PF00069
GBIG_005365	KC1A_CAEEL	KC1A_CAEEL	8186.6	-0.419881	0.168405	-2.49328	0.0126569	1.89767	0.125912	0	Protein__of__unknown__function;	n.a	n.a
GBI_21813		GBI_21813	55.1738	-0.419734	0.684348	-0.613334	0.539655	0.267884	0.804055	0	Protein__of__unknown__function;	n.a	n.a
GBI_00227	DEN1A_MOUSE	DEN1A_MOUSE	742.928	-0.419425	0.171702	-2.44275	0.014576	1.83636	0.135868	0	Similar__to__Crag:__DENN__domain-containing__protein__Crag__(Drosophila__melanogaster__OX%3D7227);	n.a	InterPro:IPR001194,InterPro:IPR005112,Pfam:PF02141,Pfam:PF03455
GBI_13252	C1GLT_CAEEL	C1GLT_CAEEL	36.9926	-0.419235	0.541972	-0.773535	0.439206	0.357332	0.739795	0	Similar__to__C1GalTA:__Glycoprotein-N-acetylgalactosamine__3-beta-galactosyltransferase__1__(Drosophila__melanogaster__OX%3D7227);	n.a	n.a
GBIG_020230	DEAF1_DROME	DEAF1_DROME	5473.74	-0.419155	0.187118	-2.24006	0.0250869	1.60055	0.187609	0	Similar__to__syd:__JNK-interacting__protein__3__(Drosophila__pseudoobscura__pseudoobscura__OX%3D46245);	n.a	InterPro:IPR019143,InterPro:IPR032486,Pfam:PF09744,Pfam:PF16471
GBIG_020230	DEAF1_DROME	DEAF1_DROME	5473.74	-0.419155	0.187118	-2.24006	0.0250869	1.60055	0.187609	0	Similar__to__Deaf1:__Deformed__epidermal__autoregulatory__factor__1__(Drosophila__melanogaster__OX%3D7227);	GO:0003677	InterPro:IPR000770,InterPro:IPR002893,Pfam:PF01342,Pfam:PF01753
GBI_08836	DCTN6_HUMAN	DCTN6_HUMAN	2228.5	-0.419149	0.167891	-2.49656	0.0125405	1.90168	0.125649	0	Similar__to__HaOG205270:__Uncharacterized__protein__(Helicoverpa__armigera__OX%3D29058);	n.a	InterPro:IPR001451,Pfam:PF00132
GBI_12790		GBI_12790	192.833	-0.41893	0.29828	-1.40449	0.160174	0.795407	0.474453	0	Similar__to__B7P43_G08027:__Uncharacterized__protein__(Cryptotermes__secundus__OX%3D105785);	n.a	n.a
GBI_14944	LIPS_PIG	LIPS_PIG	111.1	-0.418765	0.280025	-1.49545	0.134796	0.870323	0.438614	0	Similar__to__B7P43_G03977:__Hormone-sensitive__lipase__(Cryptotermes__secundus__OX%3D105785);	GO:0008203,GO:0016042,GO:0016298	InterPro:IPR010468,Pfam:PF06350
GBIG_015391		GBIG_015391	37.4482	-0.41836	0.919938	-0.454769	0.649275	0.187571	0.857341	0	GBI_M__0001G_015391	.	.	.
GBI_06500		GBI_06500	4502.07	-0.418206	0.475047	-0.880347	0.378671	0.421737	0.698138	0	Similar__to__100574996:__Uncharacterized__protein__(Acyrthosiphon__pisum__OX%3D7029);	n.a	n.a
GBIG_014219	RAVR1_RAT	RAVR1_RAT	354.546	-0.418009	0.252409	-1.65608	0.097705	1.01008	0.378221	0	Similar__to__elav:__Protein__elav__(Drosophila__melanogaster__OX%3D7227);	GO:0003676	InterPro:IPR000504,Pfam:PF00076
GBIG_014219	RAVR1_RAT	RAVR1_RAT	354.546	-0.418009	0.252409	-1.65608	0.097705	1.01008	0.378221	0	Similar__to__g.5468:__Uncharacterized__protein__(Clastoptera__arizonana__OX%3D38151);	n.a	n.a
GBI_09350		GBI_09350	4218.14	-0.417993	0.185944	-2.24795	0.0245793	1.60943	0.185473	0	Protein__of__unknown__function;	n.a	n.a
GBIG_002648		GBIG_002648	734.756	-0.417936	0.173338	-2.41111	0.0159041	1.79849	0.144024	0	Protein__of__unknown__function;	n.a	n.a
GBIG_002648		GBIG_002648	734.756	-0.417936	0.173338	-2.41111	0.0159041	1.79849	0.144024	0	Protein__of__unknown__function;	n.a	n.a
GBI_04332	MUS81_DANRE	MUS81_DANRE	482.285	-0.416697	0.193533	-2.1531	0.0313108	1.50431	0.213852	0	Similar__to__mus81:__Crossover__junction__endonuclease__MUS81__(Blattella__germanica__OX%3D6973);	GO:0003677,GO:0004518	InterPro:IPR006166,Pfam:PF02732
GBI_06119	LPP_RAT	LPP_RAT	699.631	-0.416061	0.193338	-2.15199	0.0313985	1.50309	0.214101	0	Similar__to__jub:__LIM__domain-containing__protein__jub__(Drosophila__melanogaster__OX%3D7227);	n.a	InterPro:IPR001781,Pfam:PF00412
GBI_02053	NOS_ANOST	NOS_ANOST	330.697	-0.415904	0.353685	-1.17592	0.239628	0.620462	0.571124	0	Similar__to__Nitric__oxide__synthase__(Anopheles__stephensi__OX%3D30069);	GO:0004517,GO:0006809,GO:0010181,GO:0016491,GO:0055114	InterPro:IPR001433,InterPro:IPR003097,InterPro:IPR004030,InterPro:IPR008254,Pfam:PF00175,Pfam:PF00258,Pfam:PF00667,Pfam:PF02898
GBI_11544	NBAS_DANRE	NBAS_DANRE	1708.89	-0.415778	0.209004	-1.98933	0.046665	1.33101	0.258548	0	Similar__to__L798_07873:__Neuroblastoma-amplified__sequence__(Fragment)__(Zootermopsis__nevadensis__OX%3D136037);	GO:0006890	InterPro:IPR013244,InterPro:IPR029145,Pfam:PF08314,Pfam:PF15492
GBI_05392	TAF4_DROME	TAF4_DROME	260.318	-0.415679	0.261895	-1.5872	0.112467	0.948974	0.405782	0	Similar__to__Taf4:__Transcription__initiation__factor__TFIID__subunit__4__(Drosophila__melanogaster__OX%3D7227);	GO:0003700,GO:0005669,GO:0006352,GO:0006355	InterPro:IPR003894,InterPro:IPR007900,Pfam:PF05236,Pfam:PF07531
GBIG_012976		GBIG_012976	56.9122	-0.415262	0.491524	-0.844846	0.398197	0.399902	0.712768	0	GBI_M__0001G_012976	.	.	.
GBI_14326		GBI_14326	247.467	-0.41497	0.756375	-0.54863	0.583259	0.234138	0.82619	0	Protein__of__unknown__function;	n.a	n.a
GBIG_011411		GBIG_011411	65.3058	-0.414893	0.388039	-1.06921	0.284977	0.54519	0.6203	0	Protein__of__unknown__function;	n.a	n.a
GBIG_011411		GBIG_011411	65.3058	-0.414893	0.388039	-1.06921	0.284977	0.54519	0.6203	0	Protein__of__unknown__function;	n.a	n.a
GBIG_017962	PTC_DROME	PTC_DROME	165.146	-0.414662	0.303623	-1.36572	0.172028	0.7644	0.489232	0	Protein__of__unknown__function;	n.a	n.a
GBIG_017962	PTC_DROME	PTC_DROME	165.146	-0.414662	0.303623	-1.36572	0.172028	0.7644	0.489232	0	Similar__to__ptc:__Protein__patched__(Drosophila__melanogaster__OX%3D7227);	GO:0016021	InterPro:IPR000731,InterPro:IPR003392,Pfam:PF02460,Pfam:PF12349
GBI_09641	TREA_APIME	TREA_APIME	82.1822	-0.41418	0.882655	-0.469243	0.638896	0.19457	0.85246	0	Similar__to__Trehalase__(Apis__mellifera__OX%3D7460);	GO:0004555,GO:0005991	InterPro:IPR001661,Pfam:PF01204
GBI_18996	C298A_XENLA	C298A_XENLA	98.5137	-0.413833	0.318378	-1.29982	0.193664	0.712952	0.517955	0	Similar__to__CG18675:__Cilia-__and__flagella-associated__protein__298__(Drosophila__melanogaster__OX%3D7227);	n.a	InterPro:IPR021298,Pfam:PF11069
GBIG_022815		GBIG_022815	50.5497	-0.413812	0.485099	-0.853046	0.393634	0.404908	0.709603	0	GBI_M__0001G_022815	.	.	.
GBI_18017		GBI_18017	482.585	-0.413583	0.500097	-0.827007	0.408233	0.389092	0.719656	0	Protein__of__unknown__function;	n.a	n.a
GBI_15052		GBI_15052	46.3876	-0.413496	0.515363	-0.802338	0.422357	0.37432	0.729713	0	Similar__to__Arhgap28:__Arhgap28__protein__(Fragment)__(Fopius__arisanus__OX%3D64838);	n.a	n.a
GBIG_005675	DAPKR_DROME	DAPKR_DROME	445.401	-0.412992	0.217008	-1.90312	0.0570245	1.24394	0.285499	0	Similar__to__Drak:__Death-associated__protein__kinase__related__(Drosophila__melanogaster__OX%3D7227);	GO:0004672,GO:0005524,GO:0006468	InterPro:IPR000719,Pfam:PF00069
GBIG_005675	DAPKR_DROME	DAPKR_DROME	445.401	-0.412992	0.217008	-1.90312	0.0570245	1.24394	0.285499	0	Protein__of__unknown__function;	n.a	n.a
GBIG_019887		GBIG_019887	714.444	-0.412867	0.232597	-1.77503	0.0758935	1.1198	0.33106	0	GBI_M__0001G_019887	.	.	.
GBI_13927	XAF1_HUMAN	XAF1_HUMAN	389.814	-0.412725	0.426853	-0.966901	0.333594	0.476782	0.660815	0	Similar__to__Uncharacterized__protein__(Bombyx__mori__OX%3D7091);	n.a	n.a
GBI_00513	PRIC3_HUMAN	PRIC3_HUMAN	57.0035	-0.412583	0.428238	-0.963443	0.335325	0.474534	0.662388	0	Similar__to__esn:__Protein__espinas__(Drosophila__pseudoobscura__pseudoobscura__OX%3D46245);	GO:0008270	InterPro:IPR010442,Pfam:PF06297
GBI_21621		GBI_21621	145.488	-0.412534	0.369991	-1.11498	0.264857	0.576988	0.599491	0	Similar__to__C0J52_23577:__Uncharacterized__protein__(Blattella__germanica__OX%3D6973);	n.a	n.a
GBI_19375	UHRF1_DANRE	UHRF1_DANRE	224.658	-0.412517	0.207648	-1.98662	0.0469649	1.32823	0.259517	0	Similar__to__Ubiquitin__(Ceratitis__capitata__OX%3D7213);	GO:0005515	InterPro:IPR000626,InterPro:IPR003105,InterPro:IPR019787,InterPro:IPR021991,Pfam:PF00240,Pfam:PF00628,Pfam:PF02182,Pfam:PF12148,Pfam:PF13923
GBI_08133	GPM6B_MOUSE	GPM6B_MOUSE	2355.94	-0.412333	0.177542	-2.32246	0.0202083	1.69447	0.165116	0	Similar__to__Uncharacterized__protein__(Fragment)__(Rhodnius__prolixus__OX%3D13249);	GO:0016021	InterPro:IPR001614,Pfam:PF01275
GBIG_008782	TMM8B_BOVIN	TMM8B_BOVIN	1548.26	-0.412173	0.224958	-1.83222	0.0669186	1.17445	0.31049	0	GBI_M__0001G_008782	sp|A6QLK4|TMM8B_BOVIN^sp|A6QLK4|TMM8B_BOVIN^Q:753-2006,H:60-428^32.3%ID^E:1.5e-55^.^.	.	KEGG:bta:100125302
GBIG_008782	TMM8B_BOVIN	TMM8B_BOVIN	1548.26	-0.412173	0.224958	-1.83222	0.0669186	1.17445	0.31049	0	GBI_M__0001G_008782	sp|A6QLK4|TMM8B_BOVIN^sp|A6QLK4|TMM8B_BOVIN^Q:753-2006,H:60-428^32.3%ID^E:1.5e-55^.^.	GO:0005783^cellular_component^endoplasmic__reticulum`GO:0005739^cellular_component^mitochondrion`GO:0005634^cellular_component^nucleus`GO:0005886^cellular_component^plasma__membrane`GO:0007155^biological_process^cell__adhesion	KEGG:bta:100125302
GBI_06045	TPRG1_HUMAN	TPRG1_HUMAN	834.121	-0.412168	0.187939	-2.1931	0.0283005	1.54821	0.201471	0	Similar__to__L798_13471:__Tumor__protein__p63-regulated__gene__1-like__protein__(Zootermopsis__nevadensis__OX%3D136037);	n.a	InterPro:IPR022158,Pfam:PF12456
GBI_12870	GLSK_MOUSE	GLSK_MOUSE	12094.9	-0.411817	0.324018	-1.27097	0.20374	0.690924	0.530517	0	Similar__to__101890121:__Uncharacterized__protein__(Musca__domestica__OX%3D7370);	GO:0004359,GO:0005515,GO:0006541	InterPro:IPR002110,InterPro:IPR015868,Pfam:PF00023,Pfam:PF04960
GBIG_012077		GBIG_012077	42.5782	-0.411752	0.589636	-0.698316	0.48498	0.314277	0.770863	0	GBI_M__0001G_012077	.	.	.
GBI_04418	UGT2_DACCO	UGT2_DACCO	12111	-0.410676	0.222337	-1.84709	0.0647342	1.18887	0.304014	0	Similar__to__g.29729:__Uncharacterized__protein__(Clastoptera__arizonana__OX%3D38151);	GO:0008152,GO:0016758	InterPro:IPR002213,Pfam:PF00201
GBI_08034	RGN_RABIT	RGN_RABIT	36.4759	-0.410032	0.817719	-0.501434	0.616066	0.210373	0.843937	0	Similar__to__Anterior__fat__body__protein-like__(Fragment)__(Belgica__antarctica__OX%3D315563);	n.a	InterPro:IPR013658,Pfam:PF08450
GBI_20691	MT12B_DANRE	MT12B_DANRE	1655.3	-0.409748	0.372522	-1.09993	0.271362	0.56645	0.60685	0	Similar__to__B7P43_G03459:__Uncharacterized__protein__(Cryptotermes__secundus__OX%3D105785);	GO:0016021,GO:0055085	InterPro:IPR011701,Pfam:PF07690
GBI_00416	ARRD1_RAT	ARRD1_RAT	797.272	-0.40958	0.198782	-2.06045	0.039356	1.40499	0.238439	0	Similar__to__RP20_CCG013058:__Putative__signal__transduction__(Aedes__albopictus__OX%3D7160);	n.a	InterPro:IPR011021,InterPro:IPR011022,Pfam:PF00339,Pfam:PF02752
GBI_00858	LOV_DROME	LOV_DROME	137.764	-0.409481	0.531007	-0.77114	0.440624	0.355932	0.740863	0	Similar__to__bab2:__Protein__bric-a-brac__2__(Drosophila__melanogaster__OX%3D7227);	GO:0003677,GO:0005515	InterPro:IPR000210,InterPro:IPR007889,Pfam:PF00651,Pfam:PF05225
GBI_04913		GBI_04913	40.7267	-0.408365	0.796842	-0.51248	0.608315	0.215871	0.839794	0	Similar__to__Tollo:__Toll-like__receptor__Tollo__(Drosophila__melanogaster__OX%3D7227);	GO:0005515	InterPro:IPR001611,Pfam:PF13516,Pfam:PF13855
GBI_04002	PP16A_HUMAN	PP16A_HUMAN	711.092	-0.407767	0.218983	-1.8621	0.0625893	1.2035	0.299544	0	Similar__to__Tnks:__Poly__[ADP-ribose]__polymerase__tankyrase__(Drosophila__melanogaster__OX%3D7227);	n.a	InterPro:IPR020683,Pfam:PF12796
GBI_07069	SPTC2_MOUSE	SPTC2_MOUSE	927.441	-0.407259	0.242636	-1.67848	0.093254	1.03033	0.368984	0	Similar__to__RP20_CCG020368:__Uncharacterized__protein__(Aedes__albopictus__OX%3D7160);	GO:0009058,GO:0030170	InterPro:IPR004839,Pfam:PF00155
GBIG_021316		GBIG_021316	3446.43	-0.407108	0.192204	-2.1181	0.0341664	1.4664	0.221788	0	Protein__of__unknown__function;	n.a	n.a
GBIG_021316		GBIG_021316	3446.43	-0.407108	0.192204	-2.1181	0.0341664	1.4664	0.221788	0	Similar__to__g.34681:__Uncharacterized__protein__(Fragment)__(Graphocephala__atropunctata__OX%3D36148);	n.a	n.a
GBI_08159	TLCD2_DANRE	TLCD2_DANRE	488.221	-0.406417	0.215012	-1.89021	0.0587301	1.23114	0.290335	0	Similar__to__g.38253:__Uncharacterized__protein__(Fragment)__(Homalodisca__liturata__OX%3D320908);	GO:0016021	InterPro:IPR006634,Pfam:PF03798
GBIG_000042	KLFL_DROME	KLFL_DROME	67.2142	-0.406365	0.436182	-0.93164	0.351523	0.454047	0.677668	0	GBI_M__0001G_000042	sp|Q8MR37|KLFL_DROME^sp|Q8MR37|KLFL_DROME^Q:990-1091,H:1-34^70.6%ID^E:8.8e-07^.^.	.	KEGG:dme:Dmel_CG33473
GBIG_003380	GLT25_DROPS	GLT25_DROPS	1828.28	-0.405664	0.219331	-1.84956	0.0643775	1.19127	0.303797	0	Protein__of__unknown__function;	n.a	n.a
GBIG_003380	GLT25_DROPS	GLT25_DROPS	1828.28	-0.405664	0.219331	-1.84956	0.0643775	1.19127	0.303797	0	Similar__to__GA16561:__Glycosyltransferase__25__family__member__(Drosophila__pseudoobscura__pseudoobscura__OX%3D46245);	n.a	InterPro:IPR002654,Pfam:PF01755,Pfam:PF13704
GBI_00294	NCDN_DROME	NCDN_DROME	609.789	-0.405317	0.203777	-1.98902	0.0466988	1.33069	0.25862	0	Protein__of__unknown__function;	n.a	n.a
GBI_20989		GBI_20989	63.3616	-0.404952	0.395365	-1.02425	0.305718	0.514679	0.636728	0	Similar__to__B7P43_G16206:__Uncharacterized__protein__(Cryptotermes__secundus__OX%3D105785);	n.a	n.a
GBIG_004788		GBIG_004788	122.223	-0.40466	0.845215	-0.478765	0.632106	0.19921	0.850485	0	GBI_M__0001G_004788	.	.	.
GBI_17884	CEPT1_CHICK	CEPT1_CHICK	2069.79	-0.404638	0.159981	-2.52929	0.0114295	1.94197	0.119319	0	Similar__to__WN55_05503:__Choline/ethanolaminephosphotransferase__1__(Dufourea__novaeangliae__OX%3D178035);	GO:0008654,GO:0016020,GO:0016780	InterPro:IPR000462,Pfam:PF01066
GBIG_015154	NU5M_LOCMI	NU5M_LOCMI	17950.7	-0.404571	0.160753	-2.51673	0.0118451	1.92646	0.121919	0	GBI_M__0001G_015154	sp|Q36428|NU5M_LOCMI^sp|Q36428|NU5M_LOCMI^Q:3-899,H:81-382^67.5%ID^E:8.6e-101^.^.	GO:0005743^cellular_component^mitochondrial__inner__membrane`GO:0070469^cellular_component^respirasome`GO:0008137^molecular_function^NADH__dehydrogenase__(ubiquinone)__activity`GO:0042773^biological_process^ATP__synthesis__coupled__electron__transport	.
GBIG_025916		GBIG_025916	136.578	-0.404427	0.522229	-0.774425	0.43868	0.357853	0.739291	0	GBI_M__0001G_025916	.	.	.
GBI_00794	NAGAB_CHICK	NAGAB_CHICK	4885.13	-0.404398	0.177722	-2.27545	0.022879	1.64056	0.177497	0	Similar__to__TcasGA2_TC033594:__Alpha-galactosidase__(Tribolium__castaneum__OX%3D7070);	GO:0004553,GO:0005975	InterPro:IPR002241,InterPro:IPR035373,Pfam:PF16499,Pfam:PF17450
GBIG_010567		GBIG_010567	351.212	-0.403807	0.202331	-1.99577	0.0459589	1.33763	0.256809	0	GBI_M__0001G_010567	.	.	.
GBIG_019519	CSKP_HUMAN	CSKP_HUMAN	227.591	-0.403764	0.29417	-1.37255	0.169892	0.769828	0.486119	0	Similar__to__CaMKII:__Calcium/calmodulin-dependent__protein__kinase__type__II__alpha__chain__(Drosophila__melanogaster__OX%3D7227);	GO:0004672,GO:0005524,GO:0006468	InterPro:IPR000719,Pfam:PF00069
GBIG_019519	CSKP_HUMAN	CSKP_HUMAN	227.591	-0.403764	0.29417	-1.37255	0.169892	0.769828	0.486119	0	Similar__to__L798_03510:__Peripheral__plasma__membrane__protein__CASK__(Fragment)__(Zootermopsis__nevadensis__OX%3D136037);	n.a	n.a
GBI_01160	LIPP_HORSE	LIPP_HORSE	438.382	-0.403754	0.337605	-1.19593	0.231722	0.635032	0.561996	0	Similar__to__Phospholipase__A1__(Vespula__germanica__OX%3D30212);	n.a	InterPro:IPR013818,Pfam:PF00151
GBI_02358	SIF1_DROME	SIF1_DROME	51.308	-0.403523	0.651072	-0.619782	0.535401	0.27132	0.801363	0	Similar__to__g.47223:__Uncharacterized__protein__(Fragment)__(Cuerna__arida__OX%3D1464854);	n.a	InterPro:IPR000697,Pfam:PF00568
GBI_02707		GBI_02707	1914.45	-0.403495	0.222208	-1.81584	0.0693947	1.15867	0.316248	0	Similar__to__B7P43_G16486:__Uncharacterized__protein__(Cryptotermes__secundus__OX%3D105785);	n.a	n.a
GBI_17857	BBS5_DANRE	BBS5_DANRE	276.981	-0.403235	0.222607	-1.81142	0.0700762	1.15443	0.317217	0	Similar__to__L798_02334:__Bardet-Biedl__syndrome__5__protein-like__protein__(Zootermopsis__nevadensis__OX%3D136037);	GO:0034464	InterPro:IPR006606,Pfam:PF07289
GBI_08621	ENKD1_BOVIN	ENKD1_BOVIN	348.279	-0.403229	0.403206	-1.00006	0.317283	0.498553	0.647865	0	Similar__to__L798_08893:__Uncharacterized__protein__(Zootermopsis__nevadensis__OX%3D136037);	n.a	InterPro:IPR027012,Pfam:PF13864
GBI_05912	ACH1_SCHGR	ACH1_SCHGR	44.5873	-0.403009	0.722135	-0.558081	0.576789	0.238983	0.823284	0	Similar__to__nAChR_alpha2_a:__Nicotinic__acetylcholine__receptor__alpha2__variant__A__(Periplaneta__americana__OX%3D6978);	GO:0006811,GO:0016021	InterPro:IPR006029,Pfam:PF02932
GBI_20147	MOC2B_TAEGU	MOC2B_TAEGU	536.964	-0.402327	0.281776	-1.42783	0.153342	0.814338	0.465582	0	Similar__to__Mocs2-2:__Molybdopterin__synthase__catalytic__subunit__2__(Aedes__aegypti__OX%3D7159);	GO:0006777	InterPro:IPR003448,Pfam:PF02391
GBIG_000315		GBIG_000315	47.2521	-0.402305	0.777746	-0.51727	0.604967	0.218268	0.837611	0	GBI_M__0001G_000315	.	.	.
GBI_11081		GBI_11081	1196.54	-0.40203	0.201152	-1.99864	0.0456478	1.34058	0.255775	0	Similar__to__B7P43_G00622:__Uncharacterized__protein__(Cryptotermes__secundus__OX%3D105785);	GO:0016021	InterPro:IPR004031,Pfam:PF13903
GBIG_014415		GBIG_014415	89.1979	-0.401857	0.381457	-1.05348	0.292122	0.534436	0.626046	0	GBI_M__0001G_014415	.	.	.
GBI_11502	UN93A_BOVIN	UN93A_BOVIN	1002.38	-0.401795	0.315206	-1.27471	0.202413	0.693761	0.529205	0	Similar__to__CG4928:__UNC93-like__protein__(Drosophila__melanogaster__OX%3D7227);	n.a	InterPro:IPR010291,Pfam:PF05978
GBI_08926	TIA1_HUMAN	TIA1_HUMAN	200.06	-0.401629	0.368262	-1.09061	0.275447	0.559963	0.610446	0	Similar__to__elav:__Protein__elav__(Drosophila__melanogaster__OX%3D7227);	GO:0003676	InterPro:IPR000504,Pfam:PF00076
GBIG_003949	ASM3A_BOVIN	ASM3A_BOVIN	231.547	-0.401553	0.413746	-0.97053	0.331782	0.479147	0.659221	0	Similar__to__Phosphoesterase__24__(Fragment)__(Laodelphax__striatella__OX%3D195883);	n.a	n.a
GBIG_003949	ASM3A_BOVIN	ASM3A_BOVIN	231.547	-0.401553	0.413746	-0.97053	0.331782	0.479147	0.659221	0	Similar__to__B7P43_G02111:__Uncharacterized__protein__(Cryptotermes__secundus__OX%3D105785);	n.a	n.a
GBI_15152	MIGA_DROME	MIGA_DROME	79.9467	-0.401126	0.31966	-1.25485	0.209532	0.678749	0.537273	0	Similar__to__Miga:__Mitoguardin__(Drosophila__melanogaster__OX%3D7227);	GO:0008053	InterPro:IPR019392,Pfam:PF10265
GBI_04920	TM181_HUMAN	TM181_HUMAN	906.946	-0.40076	0.171232	-2.34045	0.0192607	1.71533	0.160107	0	Similar__to__RP20_CCG001258:__Uncharacterized__protein__(Aedes__albopictus__OX%3D7160);	n.a	Pfam:PF06664
GBI_02776	PHAX_BOVIN	PHAX_BOVIN	193.938	-0.400691	0.636999	-0.629029	0.52933	0.276274	0.797455	0	Similar__to__B7P43_G14924:__Uncharacterized__protein__(Cryptotermes__secundus__OX%3D105785);	n.a	InterPro:IPR019385,Pfam:PF10258
GBI_15225	CARME_CHICK	CARME_CHICK	722.671	-0.400578	0.162482	-2.46537	0.0136874	1.86368	0.131831	0	Similar__to__CG11596:__Carnosine__N-methyltransferase__(Drosophila__melanogaster__OX%3D7227);	n.a	InterPro:IPR012901,Pfam:PF07942
GBI_09830	UBE3B_XENTR	UBE3B_XENTR	1144.4	-0.400468	0.167897	-2.3852	0.0170698	1.76777	0.1498	0	Similar__to__Nedd4:__E3__ubiquitin-protein__ligase__Nedd-4__(Drosophila__melanogaster__OX%3D7227);	GO:0004842,GO:0005515	InterPro:IPR000048,InterPro:IPR000569,Pfam:PF00612,Pfam:PF00632
GBI_16547	NDUS7_BOVIN	NDUS7_BOVIN	254.094	-0.400342	0.44918	-0.891273	0.372783	0.428544	0.692905	0	Similar__to__NDUFS7:__NADH__dehydrogenase__[ubiquinone]__iron-sulfur__protein__7%2C__mitochondrial__(Cryptotermes__secundus__OX%3D105785);	GO:0051536,GO:0055114	InterPro:IPR006137,Pfam:PF01058
GBI_07355	RB33B_HUMAN	RB33B_HUMAN	1326.08	-0.400289	0.195165	-2.05103	0.0402642	1.39508	0.241124	0	Similar__to__Rab26:__Ras-related__protein__Rab-26__(Drosophila__melanogaster__OX%3D7227);	GO:0003924,GO:0005525	InterPro:IPR001806,Pfam:PF00071
GBIG_008306		GBIG_008306	132.129	-0.400186	0.336712	-1.18851	0.234633	0.629612	0.564986	0	GBI_M__0001G_008306	.	.	.
GBI_10943	SRA_DROME	SRA_DROME	2769.83	-0.400167	0.165274	-2.42123	0.0154683	1.81056	0.141639	0	Similar__to__sra:__Protein__sarah__(Drosophila__melanogaster__OX%3D7227);	GO:0019722	InterPro:IPR006931,Pfam:PF04847
GBI_13689	IFT74_HUMAN	IFT74_HUMAN	279.83	-0.399734	0.182635	-2.18871	0.0286182	1.54336	0.202459	0	Similar__to__IFT74:__Intraflagellar__transport__protein__74__(Blattella__germanica__OX%3D6973);	n.a	n.a
GBI_10509	MLH1_HUMAN	MLH1_HUMAN	434.919	-0.399073	0.255057	-1.56465	0.117666	0.92935	0.41188	0	Similar__to__TSAR_011203:__Uncharacterized__protein__(Trichomalopsis__sarcophagae__OX%3D543379);	GO:0005524,GO:0006298,GO:0030983	InterPro:IPR013507,InterPro:IPR032189,Pfam:PF01119,Pfam:PF13589,Pfam:PF16413
GBIG_011544		GBIG_011544	226.859	-0.398761	0.489962	-0.813861	0.415725	0.381194	0.725768	0	Protein__of__unknown__function;	n.a	n.a
GBIG_011544		GBIG_011544	226.859	-0.398761	0.489962	-0.813861	0.415725	0.381194	0.725768	0	Protein__of__unknown__function;	n.a	n.a
GBI_16817	SYLC_HUMAN	SYLC_HUMAN	1446.94	-0.397959	0.165053	-2.4111	0.0159046	1.79848	0.144024	0	Similar__to__Lars:__Leucine--tRNA__ligase%2C__cytoplasmic__(Cryptotermes__secundus__OX%3D105785);	GO:0000166,GO:0004812,GO:0005524,GO:0006418	InterPro:IPR002300,InterPro:IPR013155,Pfam:PF00133,Pfam:PF08264
GBIG_005500		GBIG_005500	1633.64	-0.397902	0.518	-0.76815	0.442398	0.354187	0.741879	0	Protein__of__unknown__function;	n.a	n.a
GBIG_005500		GBIG_005500	1633.64	-0.397902	0.518	-0.76815	0.442398	0.354187	0.741879	0	Similar__to__Protein__quiver__(Anopheles__merus__OX%3D30066);	n.a	n.a
GBI_03810	MELT_DROME	MELT_DROME	213.322	-0.397551	0.35074	-1.13346	0.25702	0.590034	0.589986	0	Similar__to__melt:__Protein__melted__(Drosophila__melanogaster__OX%3D7227);	n.a	InterPro:IPR001849,Pfam:PF00169
GBI_19826	FAN1_DANRE	FAN1_DANRE	359.334	-0.397409	0.180927	-2.19651	0.0280555	1.55198	0.200615	0	Similar__to__L798_05800:__Fanconi-associated__nuclease__(Zootermopsis__nevadensis__OX%3D136037);	GO:0016788	InterPro:IPR014883,Pfam:PF08774
GBI_00774	RT09_BOVIN	RT09_BOVIN	608.334	-0.397134	0.183939	-2.15905	0.0308464	1.5108	0.211823	0	Similar__to__CSON008502:__CSON008502__protein__(Culicoides__sonorensis__OX%3D179676);	n.a	n.a
GBIG_011333		GBIG_011333	278.678	-0.397031	0.22913	-1.73277	0.0831361	1.08021	0.34763	0	GBI_M__0001G_011333	.	.	.
GBIG_003928		GBIG_003928	119.958	-0.396808	0.396425	-1.00097	0.316843	0.499156	0.647865	0	GBI_M__0001G_003928	.	.	.
GBI_13817	HMMR_MOUSE	HMMR_MOUSE	413.238	-0.396649	0.314583	-1.26087	0.207354	0.683287	0.534448	0	Similar__to__B7P43_G00385:__Uncharacterized__protein__(Cryptotermes__secundus__OX%3D105785);	n.a	InterPro:IPR031794,Pfam:PF15908
GBI_01339	LOLA1_DROME	LOLA1_DROME	133.507	-0.396545	0.239109	-1.65842	0.0972321	1.01219	0.377168	0	Similar__to__chinmo:__Zinc__finger__protein__chinmo__(Drosophila__melanogaster__OX%3D7227);	GO:0005515	InterPro:IPR000210,Pfam:PF00651
GBI_17781		GBI_17781	143.295	-0.396382	0.279176	-1.41983	0.155658	0.807828	0.468103	0	Similar__to__B7P43_G00566:__Uncharacterized__protein__(Cryptotermes__secundus__OX%3D105785);	GO:0000724,GO:0016197,GO:0030119	InterPro:IPR029392,Pfam:PF15001
GBI_22009		GBI_22009	56.7208	-0.395569	0.59938	-0.659965	0.509277	0.293046	0.784432	0	Similar__to__LOC103514850:__uncharacterized__protein__LOC103514850__(Diaphorina__citri__OX%3D121845);	n.a	n.a
GBIG_008970	CP9E2_BLAGE	CP9E2_BLAGE	2860.3	-0.395474	0.275915	-1.43332	0.151766	0.818824	0.46409	0	Similar__to__Cyp9h1:__Probable__cytochrome__P450__9h1__(Drosophila__melanogaster__OX%3D7227);	GO:0005506,GO:0016705,GO:0020037,GO:0055114	InterPro:IPR001128,Pfam:PF00067
GBIG_008970	CP9E2_BLAGE	CP9E2_BLAGE	2860.3	-0.395474	0.275915	-1.43332	0.151766	0.818824	0.46409	0	Similar__to__CYP9E2:__Cytochrome__P450__9e2__(Blattella__germanica__OX%3D6973);	GO:0005506,GO:0016705,GO:0020037,GO:0055114	InterPro:IPR001128,Pfam:PF00067
GBI_02569		GBI_02569	163.235	-0.395249	0.511644	-0.772508	0.439814	0.356731	0.7402	0	Similar__to__D910_12135:__Uncharacterized__protein__(Dendroctonus__ponderosae__OX%3D77166);	n.a	InterPro:IPR013098,Pfam:PF07679,Pfam:PF13927
GBI_01338	LOLA1_DROME	LOLA1_DROME	251.56	-0.395189	0.239866	-1.64754	0.099447	1.00241	0.38195	0	Similar__to__Kr:__Protein__krueppel__(Fragment)__(Tribolium__castaneum__OX%3D7070);	GO:0005515	InterPro:IPR000210,Pfam:PF00096,Pfam:PF00651,Pfam:PF13912
GBI_17809		GBI_17809	42.9152	-0.395107	0.584937	-0.675469	0.499378	0.301571	0.778458	0	Protein__of__unknown__function;	n.a	n.a
GBIG_024320		GBIG_024320	189.136	-0.395087	1.82499	-0.216488	0.828608	0.081651	0.938661	0	GBI_M__0001G_024320	.	.	.
GBI_01166	FACR3_DROME	FACR3_DROME	68.548	-0.394834	0.65655	-0.601376	0.547589	0.261545	0.809075	0	Similar__to__CG8306:__Putative__fatty__acyl-CoA__reductase__CG8306__(Drosophila__melanogaster__OX%3D7227);	n.a	InterPro:IPR013120,InterPro:IPR033640,Pfam:PF03015,Pfam:PF07993
GBIG_022551	UBP31_HUMAN	UBP31_HUMAN	1080.42	-0.394687	0.229399	-1.72053	0.0853362	1.06887	0.353033	0	Similar__to__not:__Ubiquitin__carboxyl-terminal__hydrolase__nonstop__(Drosophila__melanogaster__OX%3D7227);	GO:0016579,GO:0036459	InterPro:IPR001394,Pfam:PF00443
GBIG_022551	UBP31_HUMAN	UBP31_HUMAN	1080.42	-0.394687	0.229399	-1.72053	0.0853362	1.06887	0.353033	0	Similar__to__Usp32:__Ubiquitin__carboxyl-terminal__hydrolase__32__(Drosophila__melanogaster__OX%3D7227);	GO:0016579,GO:0036459	InterPro:IPR001394,Pfam:PF00443
GBIG_017045		GBIG_017045	239.742	-0.39462	0.274317	-1.43855	0.150277	0.823108	0.461819	0	GBI_M__0001G_017045	.	.	KEGG:xla:108719303
GBI_14082	KHDR2_HUMAN	KHDR2_HUMAN	412.818	-0.394486	0.190108	-2.07507	0.0379803	1.42044	0.234206	0	Similar__to__how:__Protein__held__out__wings__(Drosophila__melanogaster__OX%3D7227);	GO:0003723	InterPro:IPR004088,Pfam:PF00013
GBIG_014189	CYB_COLHO	CYB_COLHO	56.0951	-0.394402	0.452674	-0.871271	0.383606	0.416114	0.702102	0	GBI_M__0001G_014189	sp|Q9MFN9|CYB_COLHO^sp|Q9MFN9|CYB_COLHO^Q:949-380,H:60-249^69.5%ID^E:2e-71^.^.`sp|Q9MFN9|CYB_COLHO^sp|Q9MFN9|CYB_COLHO^Q:383-15,H:250-372^72.4%ID^E:2.4e-40^.^.	.	.
GBIG_010455		GBIG_010455	50.9007	-0.394117	0.432068	-0.912164	0.361682	0.441673	0.685386	0	GBI_M__0001G_010455	.	.	.
GBI_11491	CTR2_CHICK	CTR2_CHICK	2440.44	-0.393913	0.241211	-1.63306	0.102456	0.989463	0.387291	0	Similar__to__L798_07106:__High__affinity__cationic__amino__acid__transporter__1__(Zootermopsis__nevadensis__OX%3D136037);	GO:0016020,GO:0022857,GO:0055085	InterPro:IPR002293,Pfam:PF13520
GBIG_001849		GBIG_001849	85.5746	-0.393884	0.485476	-0.811335	0.417173	0.379684	0.72687	0	GBI_M__0001G_001849	.	.	.
GBI_19374		GBI_19374	329.648	-0.393212	0.199015	-1.9758	0.0481777	1.31715	0.263064	0	Similar__to__Uncharacterized__protein__(Anopheles__atroparvus__OX%3D41427);	n.a	Pfam:PF00096
GBI_19041	GBF1_HUMAN	GBF1_HUMAN	2270.43	-0.393097	0.175366	-2.24158	0.0249888	1.60225	0.187213	0	Similar__to__GBF1:__Golgi-specific__brefeldin__A-resistance__guanine__nucleotide__exchange__factor__1__(Blattella__germanica__OX%3D6973);	GO:0005086,GO:0032012	InterPro:IPR000904,InterPro:IPR032691,Pfam:PF01369,Pfam:PF12783
GBIG_020882		GBIG_020882	66.1521	-0.393014	0.460719	-0.853044	0.393635	0.404907	0.709603	0	Similar__to__Y1R1:__Retrotransposable__element__(Fragment)__(Anoplophora__glabripennis__OX%3D217634);	n.a	n.a
GBIG_020882		GBIG_020882	66.1521	-0.393014	0.460719	-0.853044	0.393635	0.404907	0.709603	0	Protein__of__unknown__function;	n.a	n.a
GBI_16243	S35F3_MOUSE	S35F3_MOUSE	314.894	-0.392799	0.246642	-1.59258	0.111253	0.953686	0.403943	0	Similar__to__Uncharacterized__protein__(Rhodnius__prolixus__OX%3D13249);	n.a	n.a
GBI_03408	PAHX_HUMAN	PAHX_HUMAN	439.096	-0.391946	0.193221	-2.02848	0.0425109	1.3715	0.246508	0	Similar__to__Phyh:__Phytanoyl-CoA__dioxygenase%2C__peroxisomal__(Lygus__hesperus__OX%3D30085);	n.a	n.a
GBI_09360	CEP43_BOVIN	CEP43_BOVIN	1073.29	-0.391488	0.169036	-2.316	0.0205581	1.68702	0.166988	0	Similar__to__g.15573:__Uncharacterized__protein__(Homalodisca__liturata__OX%3D320908);	GO:0005815,GO:0034453	InterPro:IPR018993,Pfam:PF09398
GBIG_011812		GBIG_011812	848.63	-0.391339	0.236766	-1.65285	0.0983614	1.00718	0.379481	0	GBI_M__0001G_011812	.	.	.
GBI_03540	CENPI_RAT	CENPI_RAT	49.1098	-0.390959	0.412464	-0.947862	0.3432	0.464453	0.670557	0	Similar__to__B7P43_G06380:__Uncharacterized__protein__(Cryptotermes__secundus__OX%3D105785);	GO:0000776,GO:0034508	InterPro:IPR012485,Pfam:PF07778
GBI_07812		GBI_07812	142.117	-0.390824	0.542571	-0.720319	0.471329	0.326676	0.76274	0	Similar__to__su(Hw):__Protein__suppressor__of__hairy__wing__(Drosophila__melanogaster__OX%3D7227);	n.a	Pfam:PF00096
GBI_08000	ANS1B_HUMAN	ANS1B_HUMAN	49.0289	-0.390799	0.40732	-0.959439	0.337337	0.471935	0.664423	0	Similar__to__Tnks:__Poly__[ADP-ribose]__polymerase__tankyrase__(Drosophila__melanogaster__OX%3D7227);	n.a	InterPro:IPR020683,Pfam:PF12796
GBI_15813	GP155_HUMAN	GP155_HUMAN	2282.88	-0.390325	0.193349	-2.01876	0.0435122	1.36139	0.248996	0	Similar__to__TcasGA2_TC015971:__Uncharacterized__protein__(Tribolium__castaneum__OX%3D7070);	GO:0016021,GO:0035556,GO:0055085	InterPro:IPR000591,InterPro:IPR004776,Pfam:PF00610,Pfam:PF03547
GBI_04186	ACOC_MOUSE	ACOC_MOUSE	5271.68	-0.390237	0.277598	-1.40576	0.159795	0.796437	0.473675	0	Similar__to__Cytoplasmic__aconitate__hydratase-like__protein__isoform__x2__(Fragment)__(Triatoma__infestans__OX%3D30076);	GO:0008152	InterPro:IPR000573,InterPro:IPR001030,Pfam:PF00330,Pfam:PF00694
GBI_14252	RMI1_CHICK	RMI1_CHICK	132.237	-0.389782	0.251181	-1.5518	0.120711	0.918255	0.417488	0	Similar__to__L798_01925:__RecQ-mediated__genome__instability__protein__1__(Zootermopsis__nevadensis__OX%3D136037);	GO:0000166	InterPro:IPR013894,InterPro:IPR032199,Pfam:PF08585,Pfam:PF16099
GBI_12293		GBI_12293	506.851	-0.389518	0.219027	-1.7784	0.075338	1.12299	0.329992	0	Similar__to__EAG_01828:__Uncharacterized__protein__(Camponotus__floridanus__OX%3D104421);	n.a	n.a
GBI_18191		GBI_18191	42.3739	-0.389326	0.627397	-0.620542	0.534901	0.271726	0.801177	0	Similar__to__Uncharacterized__protein__(Bombyx__mori__OX%3D7091);	n.a	n.a
GBI_19950	NT53_DROME	NT53_DROME	164.093	-0.389233	0.277974	-1.40025	0.161439	0.791991	0.476167	0	Similar__to__l(2)not2:__Lethal(2)neighbour__of__tid__protein__2__(Drosophila__melanogaster__OX%3D7227);	GO:0005783,GO:0016021,GO:0016758	InterPro:IPR007873,Pfam:PF05208
GBIG_018172		GBIG_018172	105.51	-0.389068	0.482328	-0.806646	0.41987	0.376885	0.728389	0	GBI_M__0001G_018172	.	.	.
GBI_08645		GBI_08645	544.641	-0.389067	0.28019	-1.38858	0.164959	0.782624	0.479055	0	Similar__to__B7P43_G09097:__Uncharacterized__protein__(Cryptotermes__secundus__OX%3D105785);	n.a	n.a
GBI_05327	EDC3_MACFA	EDC3_MACFA	608.069	-0.388976	0.206433	-1.88427	0.0595278	1.22528	0.29189	0	Similar__to__Edc3:__Enhancer__of__mRNA-decapping__protein__3__(Drosophila__melanogaster__OX%3D7227);	n.a	InterPro:IPR004443,InterPro:IPR019050,InterPro:IPR025609,Pfam:PF03853,Pfam:PF09532,Pfam:PF12701
GBIG_015901		GBIG_015901	266.184	-0.388833	0.358396	-1.08493	0.277954	0.556027	0.613165	0	GBI_M__0001G_015901	.	.	.
GBI_20595		GBI_20595	845.417	-0.388589	0.244031	-1.59238	0.1113	0.953505	0.403943	0	Similar__to__C0J52_22948:__Uncharacterized__protein__(Blattella__germanica__OX%3D6973);	n.a	n.a
GBI_03957	SC24A_HUMAN	SC24A_HUMAN	1750.96	-0.388037	0.22342	-1.7368	0.0824216	1.08396	0.346114	0	Similar__to__B7P43_G05381:__Protein__transport__protein__Sec24B__(Cryptotermes__secundus__OX%3D105785);	GO:0006886,GO:0006888,GO:0008270,GO:0030127	InterPro:IPR006895,InterPro:IPR006896,InterPro:IPR006900,InterPro:IPR007123,InterPro:IPR012990,Pfam:PF00626,Pfam:PF04810,Pfam:PF04811,Pfam:PF04815,Pfam:PF08033
GBI_00228	AFG2H_MOUSE	AFG2H_MOUSE	495.061	-0.387968	0.199311	-1.94655	0.0515889	1.28744	0.272849	0	Similar__to__TER94:__Transitional__endoplasmic__reticulum__ATPase__TER94__(Drosophila__melanogaster__OX%3D7227);	GO:0005524	InterPro:IPR003959,Pfam:PF00004
GBIG_026004		GBIG_026004	38.3637	-0.387823	0.661684	-0.586115	0.557798	0.253523	0.814311	0	GBI_M__0001G_026004	.	.	.
GBI_12515	DDHD1_BOVIN	DDHD1_BOVIN	814.377	-0.387292	0.190917	-2.02859	0.0425002	1.37161	0.246508	0	Similar__to__rdgB:__Protein__retinal__degeneration__B__(Drosophila__melanogaster__OX%3D7227);	GO:0046872	InterPro:IPR004177,Pfam:PF02862
GBI_10773	CACT_DROYA	CACT_DROYA	1358.98	-0.387228	0.277674	-1.39454	0.163154	0.787403	0.478051	0	Similar__to__cact:__NF-kappa-B__inhibitor__cactus__(Drosophila__melanogaster__OX%3D7227);	n.a	InterPro:IPR020683,Pfam:PF12796
GBI_09712	XPP1_HUMAN	XPP1_HUMAN	1331.41	-0.387159	0.16441	-2.35484	0.0185309	1.7321	0.156787	0	Similar__to__ApepP:__Xaa-Pro__aminopeptidase__ApepP__(Drosophila__melanogaster__OX%3D7227);	GO:0016787	InterPro:IPR000587,InterPro:IPR000994,InterPro:IPR032416,Pfam:PF00557,Pfam:PF01321,Pfam:PF16188,Pfam:PF16189
GBIG_004665	LRSM1_MOUSE	LRSM1_MOUSE	1798.65	-0.38692	0.165611	-2.33632	0.0194745	1.71053	0.16111	0	Similar__to__sev:__Protein__sevenless__(Drosophila__melanogaster__OX%3D7227);	GO:0004672,GO:0004674,GO:0005524,GO:0006468,GO:0007165	InterPro:IPR000719,InterPro:IPR011072,InterPro:IPR017892,Pfam:PF00069,Pfam:PF00433,Pfam:PF02185
GBIG_004665	LRSM1_MOUSE	LRSM1_MOUSE	1798.65	-0.38692	0.165611	-2.33632	0.0194745	1.71053	0.16111	0	Similar__to__scrib:__Protein__lap4__(Drosophila__melanogaster__OX%3D7227);	GO:0005515	InterPro:IPR001611,Pfam:PF13855
GBI_14953	UGT5_DACCO	UGT5_DACCO	5098.8	-0.386899	0.196899	-1.96496	0.0494184	1.30611	0.266333	0	Similar__to__C0J52_03511:__Uncharacterized__protein__(Blattella__germanica__OX%3D6973);	GO:0008152,GO:0016758	InterPro:IPR002213,Pfam:PF00201
GBI_21452		GBI_21452	249.059	-0.386397	0.200473	-1.92742	0.0539272	1.26819	0.278799	0	Similar__to__L798_13730:__Uncharacterized__protein__(Zootermopsis__nevadensis__OX%3D136037);	n.a	n.a
GBI_11155		GBI_11155	74.1791	-0.386253	0.432835	-0.89238	0.372189	0.429236	0.692719	0	Similar__to__SFRICE_030321:__SFRICE_030321__(Fragment)__(Spodoptera__frugiperda__OX%3D7108);	n.a	n.a
GBI_05263		GBI_05263	2101.24	-0.385908	0.150602	-2.56243	0.0103942	1.98321	0.113064	0	Protein__of__unknown__function;	n.a	n.a
GBI_03805	HOME1_BOVIN	HOME1_BOVIN	3402.06	-0.385879	0.232259	-1.66142	0.0966292	1.01489	0.375886	0	Similar__to__L798_09897:__Homer__protein-like__protein__1__(Zootermopsis__nevadensis__OX%3D136037);	n.a	InterPro:IPR000697,Pfam:PF00568
GBI_13212	GST36_CAEEL	GST36_CAEEL	17761.3	-0.385826	0.250632	-1.53941	0.123704	0.907615	0.421507	0	Similar__to__GstS1:__Glutathione__S-transferase__S1__(Drosophila__melanogaster__OX%3D7227);	n.a	InterPro:IPR004046,Pfam:PF14497
GBI_06848	CTRO_HUMAN	CTRO_HUMAN	94.9979	-0.384757	0.545723	-0.70504	0.480785	0.318049	0.767378	0	Similar__to__gek:__Serine/threonine-protein__kinase__Genghis__Khan__(Drosophila__melanogaster__OX%3D7227);	GO:0004672,GO:0004674,GO:0005524,GO:0006468,GO:0035556	InterPro:IPR000719,InterPro:IPR001180,InterPro:IPR002219,InterPro:IPR017892,Pfam:PF00069,Pfam:PF00130,Pfam:PF00433,Pfam:PF00780
GBI_12648	VPS16_HUMAN	VPS16_HUMAN	1936.93	-0.384726	0.164182	-2.34329	0.0191147	1.71863	0.159319	0	Similar__to__L798_03744:__Vacuolar__protein__sorting-associated__protein__16__homolog__(Zootermopsis__nevadensis__OX%3D136037);	GO:0005737,GO:0006886	InterPro:IPR006925,InterPro:IPR006926,Pfam:PF04840,Pfam:PF04841
GBI_07778	GD_DROME	GD_DROME	143.056	-0.384479	0.580502	-0.662321	0.507765	0.294337	0.78392	0	Similar__to__AAEL002254:__AAEL002254-PA__(Aedes__aegypti__OX%3D7159);	GO:0004252,GO:0006508	InterPro:IPR001254,Pfam:PF00089
GBIG_011257	RUVB1_AEDAE	RUVB1_AEDAE	168.251	-0.384304	0.226261	-1.6985	0.0894134	1.0486	0.361019	0	GBI_M__0001G_011257	sp|Q0IFL2|RUVB1_AEDAE^sp|Q0IFL2|RUVB1_AEDAE^Q:617-763,H:1-49^75.5%ID^E:5.2e-13^.^.	.	KEGG:aag:5565268
GBI_17775	DCR1A_CHICK	DCR1A_CHICK	153.527	-0.384016	0.308178	-1.24608	0.212733	0.672164	0.539746	0	Similar__to__g.5294:__Uncharacterized__protein__(Fragment)__(Cuerna__arida__OX%3D1464854);	n.a	n.a
GBI_19090		GBI_19090	378.069	-0.38384	0.181115	-2.11932	0.0340636	1.46771	0.221583	0	Similar__to__Uncharacterized__protein__(Photinus__pyralis__OX%3D7054);	n.a	InterPro:IPR015010,Pfam:PF08914
GBIG_025955	POL3_DROME	POL3_DROME	73.4764	-0.383819	0.573235	-0.669566	0.503134	0.298316	0.78009	0	GBI_M__0001G_025955	sp|P04323|POL3_DROME^sp|P04323|POL3_DROME^Q:766-1650,H:333-627^28.4%ID^E:1.4e-25^.^.`sp|P04323|POL3_DROME^sp|P04323|POL3_DROME^Q:617-1483,H:284-571^27.8%ID^E:3.5e-21^.^.`sp|P04323|POL3_DROME^sp|P04323|POL3_DROME^Q:522-1421,H:252-551^24%ID^E:1.1e-11^.^.	.	.
GBI_12551	INT4_HUMAN	INT4_HUMAN	353.031	-0.383383	0.264959	-1.44695	0.147911	0.829999	0.457866	0	Similar__to__IntS4:__Integrator__complex__subunit__4__(Drosophila__melanogaster__OX%3D7227);	n.a	n.a
GBI_19431	ROR1_DROME	ROR1_DROME	1097.41	-0.383056	0.169586	-2.25877	0.0238979	1.62164	0.182646	0	Similar__to__Ror:__Tyrosine-protein__kinase__transmembrane__receptor__Ror__(Drosophila__melanogaster__OX%3D7227);	GO:0004672,GO:0005515,GO:0006468	InterPro:IPR000001,InterPro:IPR001245,InterPro:IPR020067,Pfam:PF00051,Pfam:PF01392,Pfam:PF07714
GBIG_020042		GBIG_020042	8464.03	-0.382101	0.233555	-1.63602	0.101835	0.992102	0.385918	0	GBI_M__0001G_020042	.	.	.
GBI_08649	MAST2_HUMAN	MAST2_HUMAN	2112.75	-0.381985	0.23508	-1.62492	0.10418	0.982216	0.390334	0	Similar__to__Pka-C1:__cAMP-dependent__protein__kinase__catalytic__subunit__1__(Drosophila__melanogaster__OX%3D7227);	GO:0000287,GO:0004672,GO:0004674,GO:0005515,GO:0005524,GO:0006468	InterPro:IPR000719,InterPro:IPR001478,InterPro:IPR015022,Pfam:PF00069,Pfam:PF08926,Pfam:PF13180
GBIG_023373		GBIG_023373	132.433	-0.381956	0.383747	-0.995334	0.319574	0.495428	0.650303	0	GBI_M__0001G_023373	.	.	.
GBI_10516	SNAA_MOUSE	SNAA_MOUSE	8693.21	-0.381106	0.151457	-2.51627	0.0118606	1.92589	0.121978	0	Similar__to__alphaSnap:__Alpha-soluble__NSF__attachment__protein__(Drosophila__melanogaster__OX%3D7227);	n.a	Pfam:PF14938
GBIG_012201		GBIG_012201	51.2009	-0.380964	0.515814	-0.738569	0.460169	0.337083	0.754925	0	Protein__of__unknown__function;	n.a	n.a
GBIG_012201		GBIG_012201	51.2009	-0.380964	0.515814	-0.738569	0.460169	0.337083	0.754925	0	Similar__to__WN48_05318:__Matrilin-2__(Eufriesea__mexicana__OX%3D516756);	GO:0005509	InterPro:IPR001881,Pfam:PF07645,Pfam:PF14670
GBIG_012201		GBIG_012201	51.2009	-0.380964	0.515814	-0.738569	0.460169	0.337083	0.754925	0	Protein__of__unknown__function;	n.a	n.a
GBI_13001	B4GA1_DANRE	B4GA1_DANRE	590.031	-0.380839	0.179606	-2.12042	0.0339707	1.4689	0.221094	0	Similar__to__L798_03130:__N-acetyllactosaminide__beta-1%2C3-N-acetylglucosaminyltransferase__(Zootermopsis__nevadensis__OX%3D136037);	n.a	Pfam:PF13896
GBI_16704	HIRA_XENLA	HIRA_XENLA	221.047	-0.380475	0.268245	-1.41839	0.156078	0.806659	0.468431	0	Similar__to__Taf5:__Transcription__initiation__factor__TFIID__subunit__5__(Drosophila__melanogaster__OX%3D7227);	GO:0005515,GO:0005634,GO:0006355	InterPro:IPR001680,InterPro:IPR011494,InterPro:IPR019015,Pfam:PF00400,Pfam:PF07569,Pfam:PF09453
GBI_17302		GBI_17302	42.9997	-0.380268	0.71214	-0.533979	0.593356	0.226684	0.832857	0	Protein__of__unknown__function;	n.a	n.a
GBI_19620	MTMR5_HUMAN	MTMR5_HUMAN	1531.9	-0.380107	0.2261	-1.68115	0.0927343	1.03276	0.368284	0	Similar__to__L798_00905:__Myotubularin-related__protein__13__(Zootermopsis__nevadensis__OX%3D136037);	n.a	InterPro:IPR001849,InterPro:IPR004182,InterPro:IPR010569,InterPro:IPR022096,Pfam:PF00169,Pfam:PF02893,Pfam:PF06602,Pfam:PF12335
GBIG_021415		GBIG_021415	50.7664	-0.379656	0.514091	-0.7385	0.460211	0.337043	0.754925	0	GBI_M__0001G_021415	.	.	.
GBI_17006		GBI_17006	36.6056	-0.379564	0.529852	-0.716359	0.47377	0.324433	0.764153	0	Similar__to__B7P43_G03408:__Uncharacterized__protein__(Cryptotermes__secundus__OX%3D105785);	GO:0004519,GO:0006281	InterPro:IPR013882,Pfam:PF08573
GBIG_010141		GBIG_010141	46.404	-0.379149	0.478359	-0.792603	0.428009	0.368547	0.732318	0	Protein__of__unknown__function;	n.a	n.a
GBIG_010141		GBIG_010141	46.404	-0.379149	0.478359	-0.792603	0.428009	0.368547	0.732318	0	Protein__of__unknown__function;	n.a	n.a
GBIG_010141		GBIG_010141	46.404	-0.379149	0.478359	-0.792603	0.428009	0.368547	0.732318	0	Similar__to__AMK59_5385:__Carbohydrate-binding__protein__(Fragment)__(Oryctes__borbonicus__OX%3D1629725);	GO:0005576,GO:0006030,GO:0008061	InterPro:IPR002557,Pfam:PF01607
GBI_16198	MIB1_HUMAN	MIB1_HUMAN	848.093	-0.379142	0.175495	-2.16041	0.0307409	1.51228	0.211795	0	Similar__to__mib1:__E3__ubiquitin-protein__ligase__mind-bomb__(Drosophila__melanogaster__OX%3D7227);	GO:0004842,GO:0005515,GO:0008270,GO:0016567,GO:0046872	InterPro:IPR000433,InterPro:IPR002110,InterPro:IPR010606,InterPro:IPR020683,Pfam:PF00023,Pfam:PF00569,Pfam:PF06701,Pfam:PF12796
GBI_20226	VGLU1_XENLA	VGLU1_XENLA	74.8617	-0.379032	0.697633	-0.543311	0.586916	0.231424	0.82854	0	Similar__to__RR48_14876:__Vesicular__glutamate__transporter__3__(Papilio__machaon__OX%3D76193);	GO:0016021,GO:0055085	InterPro:IPR011701,Pfam:PF07690
GBI_20537	PI4KA_MOUSE	PI4KA_MOUSE	3784.01	-0.37893	0.145122	-2.61112	0.00902457	2.04457	0.102372	0	Similar__to__nonC:__Serine/threonine-protein__kinase__Smg1__(Drosophila__melanogaster__OX%3D7227);	n.a	InterPro:IPR000403,InterPro:IPR001263,Pfam:PF00454,Pfam:PF00613
GBIG_011425		GBIG_011425	33.1801	-0.378876	0.676942	-0.559687	0.575693	0.239809	0.823088	0	Similar__to__L798_02094:__Uncharacterized__protein__(Fragment)__(Zootermopsis__nevadensis__OX%3D136037);	n.a	n.a
GBIG_011425		GBIG_011425	33.1801	-0.378876	0.676942	-0.559687	0.575693	0.239809	0.823088	0	Protein__of__unknown__function;	n.a	n.a
GBIG_011425		GBIG_011425	33.1801	-0.378876	0.676942	-0.559687	0.575693	0.239809	0.823088	0	Similar__to__WH47_10829:__Uncharacterized__protein__(Habropoda__laboriosa__OX%3D597456);	n.a	n.a
GBIG_011425		GBIG_011425	33.1801	-0.378876	0.676942	-0.559687	0.575693	0.239809	0.823088	0	Protein__of__unknown__function;	n.a	n.a
GBI_06717		GBI_06717	15888.4	-0.378829	0.178554	-2.12165	0.033867	1.47022	0.22086	0	Similar__to__B7P43_G08073:__Uncharacterized__protein__(Fragment)__(Cryptotermes__secundus__OX%3D105785);	GO:0016021	InterPro:IPR006634,Pfam:PF03798
GBIG_014788	SULF1_DROME	SULF1_DROME	925.492	-0.37834	0.269122	-1.40583	0.159774	0.796493	0.473675	0	Similar__to__Sulf1_0:__Extracellular__sulfatase__SULF-1__(Fragment)__(Lygus__hesperus__OX%3D30085);	n.a	n.a
GBIG_014788	SULF1_DROME	SULF1_DROME	925.492	-0.37834	0.269122	-1.40583	0.159774	0.796493	0.473675	0	Protein__of__unknown__function;	n.a	n.a
GBI_13978	EGH_DROME	EGH_DROME	895.574	-0.378113	0.167294	-2.26017	0.0238108	1.62323	0.182115	0	Similar__to__egh:__Beta-1%2C4-mannosyltransferase__egh__(Drosophila__melanogaster__OX%3D7227);	n.a	InterPro:IPR001173,InterPro:IPR015927,Pfam:PF00717,Pfam:PF13632
GBI_11167	RG1BA_DANRE	RG1BA_DANRE	116.394	-0.377054	0.287119	-1.31323	0.189105	0.723298	0.512014	0	Protein__of__unknown__function;	n.a	n.a
GBI_01276	TMTC1_DROME	TMTC1_DROME	123.945	-0.376987	0.515778	-0.73091	0.464834	0.332702	0.758609	0	Similar__to__B7P43_G16288:__Uncharacterized__protein__(Fragment)__(Cryptotermes__secundus__OX%3D105785);	n.a	n.a
GBI_11818	DLP1_MOUSE	DLP1_MOUSE	1972.26	-0.376864	0.185427	-2.03241	0.0421117	1.3756	0.246372	0	Similar__to__L798_13439:__Decaprenyl-diphosphate__synthase__subunit__2__(Zootermopsis__nevadensis__OX%3D136037);	GO:0008299	InterPro:IPR000092,Pfam:PF00348
GBI_20167		GBI_20167	1741.68	-0.376706	0.402803	-0.935213	0.349679	0.456331	0.675578	0	Protein__of__unknown__function;	n.a	n.a
GBI_17742	VCP_VACCC	VCP_VACCC	42.5639	-0.376691	0.568316	-0.662819	0.507447	0.29461	0.783749	0	Similar__to__L798_10816:__Sushi%2C__von__Willebrand__factor__type__A%2C__EGF__and__pentraxin__domain-containing__protein__1__(Zootermopsis__nevadensis__OX%3D136037);	n.a	InterPro:IPR000436,Pfam:PF00084
GBI_11581		GBI_11581	83.576	-0.376547	0.322324	-1.16823	0.242715	0.614903	0.575086	0	Similar__to__WN55_01112:__Uncharacterized__protein__(Dufourea__novaeangliae__OX%3D178035);	n.a	n.a
GBIG_014667		GBIG_014667	58.6737	-0.376335	0.528975	-0.711442	0.47681	0.321654	0.7657	0	GBI_M__0001G_014667	.	.	.
GBIG_021563		GBIG_021563	4031	-0.376309	0.393974	-0.955161	0.339496	0.469165	0.666409	0	GBI_M__0001G_021563	.	.	.
GBI_14706	FRU_DROME	FRU_DROME	194.645	-0.376115	0.212697	-1.76831	0.0770086	1.11346	0.333787	0	Similar__to__rdx:__Protein__roadkill__(Drosophila__melanogaster__OX%3D7227);	GO:0003677,GO:0005515	InterPro:IPR000210,InterPro:IPR001356,Pfam:PF00046,Pfam:PF00651
GBIG_006842		GBIG_006842	420.529	-0.375062	0.207883	-1.8042	0.0712005	1.14752	0.320557	0	Protein__of__unknown__function;	n.a	n.a
GBIG_006842		GBIG_006842	420.529	-0.375062	0.207883	-1.8042	0.0712005	1.14752	0.320557	0	Protein__of__unknown__function;	n.a	n.a
GBI_16124	ANR40_HUMAN	ANR40_HUMAN	447.448	-0.374887	0.219335	-1.7092	0.0874138	1.05842	0.357469	0	Similar__to__L798_14826:__Ankyrin__repeat__domain-containing__protein__40__(Zootermopsis__nevadensis__OX%3D136037);	n.a	InterPro:IPR020683,Pfam:PF12796
GBI_05447	ITPR_DROME	ITPR_DROME	2655.73	-0.374689	0.169167	-2.21491	0.0267662	1.57241	0.194148	0	Similar__to__Itp-r83A:__Inositol__1%2C4%2C5-trisphosphate__receptor__(Drosophila__melanogaster__OX%3D7227);	GO:0005216,GO:0005262,GO:0006811,GO:0016020,GO:0055085,GO:0070588	InterPro:IPR000699,InterPro:IPR005821,InterPro:IPR013662,InterPro:IPR014821,InterPro:IPR016093,Pfam:PF00520,Pfam:PF01365,Pfam:PF02815,Pfam:PF08454,Pfam:PF08709
GBI_20012	POC1A_XENLA	POC1A_XENLA	251.598	-0.374477	0.225291	-1.6622	0.0964734	1.01559	0.375886	0	Similar__to__Poc1:__POC1__centriolar__protein__homolog__(Drosophila__melanogaster__OX%3D7227);	GO:0005515	InterPro:IPR001680,Pfam:PF00400
GBI_18268	RIC1_DROME	RIC1_DROME	797.279	-0.374292	0.186092	-2.01133	0.0442906	1.35369	0.251553	0	Similar__to__Rich:__Guanine__nucleotide__exchange__factor__subunit__Rich__(Drosophila__melanogaster__OX%3D7227);	n.a	InterPro:IPR009771,Pfam:PF07064
GBI_01363	ASP_DROME	ASP_DROME	278.038	-0.373743	0.234402	-1.59445	0.110835	0.955323	0.403284	0	Similar__to__asp:__Protein__abnormal__spindle__(Drosophila__melanogaster__OX%3D7227);	GO:0005515	InterPro:IPR000048,InterPro:IPR001715,InterPro:IPR031549,Pfam:PF00307,Pfam:PF00612,Pfam:PF15780
GBI_16923	TBC15_HUMAN	TBC15_HUMAN	2454.35	-0.372968	0.168397	-2.21482	0.0267726	1.57231	0.194148	0	Similar__to__B7P43_G07236:__TBC1__domain__family__member__15__(Cryptotermes__secundus__OX%3D105785);	n.a	InterPro:IPR000195,Pfam:PF00566
GBIG_010685		GBIG_010685	199.094	-0.372496	0.212533	-1.75265	0.0796623	1.09875	0.339609	0	Protein__of__unknown__function;	n.a	n.a
GBIG_010685		GBIG_010685	199.094	-0.372496	0.212533	-1.75265	0.0796623	1.09875	0.339609	0	Protein__of__unknown__function;	n.a	n.a
GBI_09453	IFT57_XENTR	IFT57_XENTR	208.886	-0.372441	0.261208	-1.42584	0.153914	0.812721	0.466126	0	Similar__to__IFT57:__Intraflagellar__transport__protein__57__homolog__(Drosophila__melanogaster__OX%3D7227);	n.a	InterPro:IPR019530,Pfam:PF10498
GBI_05509	DNLI4_CHICK	DNLI4_CHICK	895.708	-0.372139	0.147118	-2.52952	0.011422	1.94226	0.119319	0	Similar__to__DNAlig1:__DNA__ligase__1__(Drosophila__melanogaster__OX%3D7227);	GO:0003677,GO:0003910,GO:0005524,GO:0006281,GO:0006310	InterPro:IPR001357,InterPro:IPR012308,InterPro:IPR012309,InterPro:IPR012310,Pfam:PF01068,Pfam:PF04675,Pfam:PF04679,Pfam:PF16589
GBI_13646	MTHR_BOVIN	MTHR_BOVIN	72.9242	-0.371904	0.524998	-0.708393	0.478702	0.319935	0.765971	0	Similar__to__B7P43_G02266:__Uncharacterized__protein__(Cryptotermes__secundus__OX%3D105785);	GO:0004489,GO:0006555,GO:0055114	InterPro:IPR003171,Pfam:PF02219
GBI_07306		GBI_07306	44.9601	-0.371524	0.840082	-0.442247	0.65831	0.181569	0.862045	0	Protein__of__unknown__function;	n.a	n.a
GBI_20406		GBI_20406	670.287	-0.371481	0.158714	-2.34057	0.0192545	1.71547	0.160107	0	Similar__to__Kr:__Protein__krueppel__(Fragment)__(Manduca__sexta__OX%3D7130);	n.a	Pfam:PF00096,Pfam:PF13465,Pfam:PF13894,Pfam:PF13912
GBI_11777	PSD11_DROME	PSD11_DROME	2159.5	-0.371471	0.190496	-1.95003	0.051173	1.29096	0.271671	0	Similar__to__Rpn6:__26S__proteasome__non-ATPase__regulatory__subunit__11__(Drosophila__melanogaster__OX%3D7227);	n.a	InterPro:IPR000717,Pfam:PF01399
GBI_17425		GBI_17425	495.46	-0.371431	0.291836	-1.27274	0.203111	0.692267	0.52969	0	Protein__of__unknown__function;	n.a	n.a
GBI_09911	PAR6B_MOUSE	PAR6B_MOUSE	686.332	-0.371177	0.295114	-1.25774	0.208485	0.680925	0.536031	0	Similar__to__scrib:__Protein__lap4__(Drosophila__melanogaster__OX%3D7227);	GO:0005515	InterPro:IPR000270,InterPro:IPR001478,Pfam:PF00564,Pfam:PF00595
GBIG_021147	NU2M_DROYA	NU2M_DROYA	111.985	-0.371009	0.304371	-1.21894	0.222868	0.651953	0.550787	0	GBI_M__0001G_021147	sp|P03895|NU2M_DROYA^sp|P03895|NU2M_DROYA^Q:540-7,H:16-196^48.9%ID^E:5.2e-36^.^.	.	KEGG:dya:ND2
GBI_13366	IDI1_MACFA	IDI1_MACFA	101.168	-0.37065	0.290481	-1.27599	0.20196	0.694735	0.528807	0	Similar__to__IDI1:__Isopentenyl-diphosphate__Delta-isomerase__1__(Cryptotermes__secundus__OX%3D105785);	GO:0016787	InterPro:IPR000086,Pfam:PF00293
GBI_00097		GBI_00097	474.287	-0.370271	0.408037	-0.907445	0.364172	0.438694	0.686525	0	Similar__to__Toll-6:__Toll-like__receptor__6__(Drosophila__melanogaster__OX%3D7227);	GO:0005515	InterPro:IPR001611,Pfam:PF13855
GBI_04155	S39AE_MOUSE	S39AE_MOUSE	1243.54	-0.369907	0.154164	-2.39944	0.01642	1.78463	0.146684	0	Similar__to__foi:__Zinc__transporter__foi__(Drosophila__melanogaster__OX%3D7227);	GO:0016020,GO:0030001,GO:0046873,GO:0055085	InterPro:IPR003689,Pfam:PF02535
GBI_05966		GBI_05966	932.986	-0.369573	0.219446	-1.68412	0.0921589	1.03546	0.36768	0	Similar__to__CM83_40276:__Uncharacterized__protein__(Lygus__hesperus__OX%3D30085);	n.a	n.a
GBIG_016033		GBIG_016033	3623.9	-0.369375	0.599245	-0.616399	0.537631	0.269516	0.802673	0	GBI_M__0001G_016033	.	.	.
GBI_16675		GBI_16675	69.2456	-0.369177	0.561915	-0.656999	0.511182	0.291425	0.785459	0	Similar__to__g.54977:__Uncharacterized__protein__(Fragment)__(Homalodisca__liturata__OX%3D320908);	n.a	n.a
GBI_16539	IMA6_HUMAN	IMA6_HUMAN	6241.48	-0.369157	0.149995	-2.46113	0.0138499	1.85855	0.132372	0	Similar__to__GA21628:__UPF0389__protein__GA21628__(Drosophila__pseudoobscura__pseudoobscura__OX%3D46245);	GO:0005515,GO:0006606,GO:0061608	InterPro:IPR000225,InterPro:IPR002652,InterPro:IPR009432,InterPro:IPR032413,Pfam:PF00514,Pfam:PF01749,Pfam:PF06388,Pfam:PF16186
GBI_00941		GBI_00941	1015.96	-0.369037	0.146271	-2.52296	0.011637	1.93416	0.120413	0	Similar__to__B7P43_G12987:__Uncharacterized__protein__(Cryptotermes__secundus__OX%3D105785);	n.a	n.a
GBI_08997	SNRK_HUMAN	SNRK_HUMAN	1181.52	-0.368955	0.23689	-1.5575	0.119352	0.92317	0.41475	0	Similar__to__GM11705:__Serine/threonine-protein__kinase__GM11705__(Drosophila__sechellia__OX%3D7238);	GO:0004672,GO:0005524,GO:0006468	InterPro:IPR000719,Pfam:PF00069
GBI_10357	SUV42_DROME	SUV42_DROME	1389.26	-0.368815	0.208163	-1.77176	0.0764348	1.11671	0.332572	0	Similar__to__Hmt4-20:__Histone-lysine__N-methyltransferase__Suv4-20__(Drosophila__melanogaster__OX%3D7227);	GO:0005515	InterPro:IPR001214,Pfam:PF00856
GBIG_002860		GBIG_002860	624.579	-0.368791	0.156106	-2.36243	0.0181555	1.74099	0.154744	0	GBI_M__0001G_002860	.	.	.
GBI_00298	POP1_HUMAN	POP1_HUMAN	516.065	-0.368455	0.269633	-1.3665	0.171781	0.765026	0.489144	0	Similar__to__L798_15101:__Ribonucleases__P/MRP__protein__subunit__POP1__(Zootermopsis__nevadensis__OX%3D136037);	n.a	InterPro:IPR009723,InterPro:IPR012590,Pfam:PF06978,Pfam:PF08170
GBI_02535	ASAP_DROME	ASAP_DROME	2175.34	-0.368302	0.182011	-2.02352	0.0430195	1.36633	0.247849	0	Similar__to__Asap:__ArfGAP__with__SH3__domain%2C__ANK__repeat__and__PH__domain-containing__protein__(Drosophila__melanogaster__OX%3D7227);	GO:0005096,GO:0005515	InterPro:IPR001164,InterPro:IPR001452,InterPro:IPR001849,InterPro:IPR020683,Pfam:PF00018,Pfam:PF00169,Pfam:PF01412,Pfam:PF12796,Pfam:PF16746
GBI_08819	P85A_HUMAN	P85A_HUMAN	885.26	-0.368196	0.176696	-2.08379	0.0371797	1.42969	0.231563	0	Similar__to__L798_07329:__B-cell__linker__protein__(Zootermopsis__nevadensis__OX%3D136037);	n.a	InterPro:IPR000980,Pfam:PF00017
GBI_18220		GBI_18220	173.724	-0.368156	0.310271	-1.18656	0.235401	0.628192	0.566163	0	Protein__of__unknown__function;	n.a	n.a
GBIG_024366		GBIG_024366	300.575	-0.366797	0.338361	-1.08404	0.278346	0.555414	0.613221	0	GBI_M__0001G_024366	.	.	.
GBI_17731	PROS_DROVI	PROS_DROVI	105.598	-0.366782	0.45954	-0.798151	0.424783	0.371833	0.730716	0	Similar__to__pros:__Homeobox__protein__prospero__(Drosophila__virilis__OX%3D7244);	GO:0003677	InterPro:IPR023082,Pfam:PF05044
GBI_08946	VPS13_DROME	VPS13_DROME	1332.18	-0.366731	0.246046	-1.4905	0.136093	0.866164	0.43995	0	Similar__to__Vps13D:__Vacuolar__protein__sorting-associated__protein__13D__(Drosophila__melanogaster__OX%3D7227);	n.a	InterPro:IPR009543,InterPro:IPR026854,InterPro:IPR031642,InterPro:IPR031645,InterPro:IPR031646,Pfam:PF06650,Pfam:PF12624,Pfam:PF16908,Pfam:PF16909,Pfam:PF16910
GBI_06137	C3G_DROME	C3G_DROME	1777.26	-0.366527	0.203305	-1.80284	0.0714136	1.14622	0.32082	0	Similar__to__C3G:__Guanine__nucleotide-releasing__factor__2__(Drosophila__melanogaster__OX%3D7227);	GO:0005085,GO:0007264	InterPro:IPR000651,InterPro:IPR001895,Pfam:PF00617,Pfam:PF00618
GBI_00167	CAN5_MOUSE	CAN5_MOUSE	1724.7	-0.366355	0.145682	-2.51476	0.0119114	1.92404	0.122197	0	Similar__to__CalpA:__Calpain-A__(Drosophila__melanogaster__OX%3D7227);	GO:0004198,GO:0005622,GO:0006508	InterPro:IPR000008,InterPro:IPR001300,InterPro:IPR022682,Pfam:PF00168,Pfam:PF00648,Pfam:PF01067
GBI_17274		GBI_17274	1243.52	-0.366157	0.201558	-1.81663	0.0692733	1.15943	0.316214	0	Similar__to__B7P43_G09476:__Uncharacterized__protein__(Cryptotermes__secundus__OX%3D105785);	n.a	n.a
GBI_21969	SUPT3_HUMAN	SUPT3_HUMAN	75.9472	-0.365916	0.314182	-1.16466	0.244155	0.612334	0.5762	0	Similar__to__L798_07330:__Transcription__initiation__protein__SPT3-like__protein__(Zootermopsis__nevadensis__OX%3D136037);	GO:0006366	InterPro:IPR003195,Pfam:PF02269
GBI_16933	C4AA1_DROME	C4AA1_DROME	325.428	-0.365733	0.501444	-0.729358	0.465782	0.331817	0.758944	0	Similar__to__Cyp4aa1:__Probable__cytochrome__P450__4aa1__(Drosophila__melanogaster__OX%3D7227);	GO:0005506,GO:0016705,GO:0020037,GO:0055114	InterPro:IPR001128,Pfam:PF00067
GBI_15185	OSER1_MOUSE	OSER1_MOUSE	397.953	-0.365676	0.172796	-2.11623	0.0343255	1.46438	0.222125	0	Similar__to__L798_10440:__Uncharacterized__protein__(Zootermopsis__nevadensis__OX%3D136037);	n.a	n.a
GBI_21226	CL004_HUMAN	CL004_HUMAN	665.615	-0.365564	0.148469	-2.46223	0.0138076	1.85988	0.132372	0	Similar__to__C0J52_00350:__Uncharacterized__protein__(Blattella__germanica__OX%3D6973);	n.a	InterPro:IPR019311,Pfam:PF10154
GBI_15866	AGRG4_MOUSE	AGRG4_MOUSE	40.5403	-0.365435	0.769517	-0.474889	0.634866	0.197318	0.850498	0	Similar__to__C0J52_08615:__Uncharacterized__protein__(Blattella__germanica__OX%3D6973);	GO:0004930,GO:0007186,GO:0016021	InterPro:IPR000203,InterPro:IPR000832,Pfam:PF00002,Pfam:PF01825
GBI_09798	PPO1_HOLDI	PPO1_HOLDI	93.2036	-0.365259	1.22056	-0.299255	0.764745	0.116483	0.91259	0	Similar__to__PPO1:__Phenoloxidase__1__(Holotrichia__diomphalia__OX%3D33394);	n.a	InterPro:IPR000896,InterPro:IPR005203,InterPro:IPR005204,Pfam:PF00372,Pfam:PF03722,Pfam:PF03723
GBI_21836	NBEL1_HUMAN	NBEL1_HUMAN	55.6647	-0.364988	0.384354	-0.949613	0.342309	0.465582	0.669068	0	Protein__of__unknown__function;	n.a	n.a
GBIG_013466	NUP42_CHICK	NUP42_CHICK	212.358	-0.364524	0.239466	-1.52224	0.127949	0.892963	0.429164	0	GBI_M__0001G_013466	sp|Q5ZI22|NUP42_CHICK^sp|Q5ZI22|NUP42_CHICK^Q:6164-4983,H:1-410^22.9%ID^E:1.6e-07^.^.	GO:0031965^cellular_component^nuclear__membrane`GO:0005643^cellular_component^nuclear__pore`GO:0046872^molecular_function^metal__ion__binding`GO:0005049^molecular_function^nuclear__export__signal__receptor__activity`GO:0051028^biological_process^mRNA__transport`GO:0015031^biological_process^protein__transport	KEGG:gga:420614
GBI_00837	SYCC_DROPS	SYCC_DROPS	1465.64	-0.364342	0.178215	-2.0444	0.0409142	1.38813	0.243025	0	Similar__to__Aats-cys:__Cysteine--tRNA__ligase%2C__cytoplasmic__(Drosophila__pseudoobscura__pseudoobscura__OX%3D46245);	n.a	InterPro:IPR032678,Pfam:PF01406
GBIG_011779	OPLA_BOVIN	OPLA_BOVIN	2250.51	-0.364239	0.178881	-2.03621	0.041729	1.37956	0.245142	0	Similar__to__WN55_04449:__Uncharacterized__protein__(Fragment)__(Dufourea__novaeangliae__OX%3D178035);	n.a	n.a
GBIG_011779	OPLA_BOVIN	OPLA_BOVIN	2250.51	-0.364239	0.178881	-2.03621	0.041729	1.37956	0.245142	0	Similar__to__B7P43_G15608:__5-oxoprolinase__(Cryptotermes__secundus__OX%3D105785);	n.a	InterPro:IPR008040,Pfam:PF05378
GBIG_010439		GBIG_010439	25669.3	-0.363963	0.256412	-1.41945	0.155769	0.807518	0.468113	0	GBI_M__0001G_010439	.	.	.
GBIG_000268	FHOD3_HUMAN	FHOD3_HUMAN	797.405	-0.363745	0.30479	-1.19343	0.232702	0.633201	0.563209	0	Similar__to__FHOD3:__FH1/FH2__domain-containing__protein__(Fragment)__(Anoplophora__glabripennis__OX%3D217634);	n.a	n.a
GBIG_000268	FHOD3_HUMAN	FHOD3_HUMAN	797.405	-0.363745	0.30479	-1.19343	0.232702	0.633201	0.563209	0	Similar__to__WN48_04108:__Uncharacterized__protein__(Eufriesea__mexicana__OX%3D516756);	n.a	n.a
GBIG_000268	FHOD3_HUMAN	FHOD3_HUMAN	797.405	-0.363745	0.30479	-1.19343	0.232702	0.633201	0.563209	0	Similar__to__TSAR_004294:__Uncharacterized__protein__(Trichomalopsis__sarcophagae__OX%3D543379);	n.a	n.a
GBIG_000268	FHOD3_HUMAN	FHOD3_HUMAN	797.405	-0.363745	0.30479	-1.19343	0.232702	0.633201	0.563209	0	Protein__of__unknown__function;	n.a	n.a
GBIG_000268	FHOD3_HUMAN	FHOD3_HUMAN	797.405	-0.363745	0.30479	-1.19343	0.232702	0.633201	0.563209	0	Similar__to__C0J52_00257:__Uncharacterized__protein__(Fragment)__(Blattella__germanica__OX%3D6973);	n.a	n.a
GBIG_007147		GBIG_007147	71.4769	-0.363632	0.49569	-0.733588	0.4632	0.334231	0.757351	0	GBI_M__0001G_007147	.	.	.
GBIG_000742		GBIG_000742	67.367	-0.363269	0.501274	-0.724692	0.468641	0.32916	0.760865	0	Similar__to__B7P43_G03117:__Uncharacterized__protein__(Fragment)__(Cryptotermes__secundus__OX%3D105785);	n.a	n.a
GBIG_000742		GBIG_000742	67.367	-0.363269	0.501274	-0.724692	0.468641	0.32916	0.760865	0	Similar__to__L798_04502:__Uncharacterized__protein__(Zootermopsis__nevadensis__OX%3D136037);	n.a	n.a
GBI_05191	ABCE1_DROME	ABCE1_DROME	8127.22	-0.362897	0.187003	-1.94059	0.0523074	1.28144	0.274069	0	Similar__to__l(2)03659:__Probable__multidrug__resistance-associated__protein__lethal(2)03659__(Drosophila__melanogaster__OX%3D7227);	GO:0005524,GO:0016887	InterPro:IPR003439,InterPro:IPR007209,InterPro:IPR017896,Pfam:PF00005,Pfam:PF00037,Pfam:PF04068
GBI_02791	REXO5_BOVIN	REXO5_BOVIN	922.904	-0.362844	0.198843	-1.82477	0.0680356	1.16726	0.31322	0	Similar__to__B7P43_G06862:__Uncharacterized__protein__(Cryptotermes__secundus__OX%3D105785);	n.a	InterPro:IPR013520,Pfam:PF00929
GBI_07740	CFAH_BOVIN	CFAH_BOVIN	8647.48	-0.362302	0.279124	-1.298	0.194289	0.711552	0.518493	0	Similar__to__hig:__Locomotion-related__protein__Hikaru__genki__(Drosophila__melanogaster__OX%3D7227);	n.a	InterPro:IPR000436,Pfam:PF00084
GBI_22158		GBI_22158	36.0955	-0.362077	0.536883	-0.674405	0.500054	0.300983	0.779002	0	Protein__of__unknown__function;	n.a	n.a
GBI_13382	M3K15_HUMAN	M3K15_HUMAN	1675.71	-0.362069	0.155702	-2.3254	0.0200505	1.69787	0.164367	0	Similar__to__CG17528:__Serine/threonine-protein__kinase__CG17528__(Drosophila__melanogaster__OX%3D7227);	GO:0004672,GO:0005524,GO:0006468	InterPro:IPR000719,InterPro:IPR025136,Pfam:PF00069,Pfam:PF13281
GBI_20550		GBI_20550	33.3488	-0.361973	0.63787	-0.56747	0.570395	0.243825	0.821091	0	Similar__to__g.2032:__Uncharacterized__protein__(Fragment)__(Graphocephala__atropunctata__OX%3D36148);	n.a	InterPro:IPR007111,Pfam:PF05729
GBI_15010		GBI_15010	683.826	-0.361742	0.232284	-1.55733	0.119392	0.923025	0.41476	0	Protein__of__unknown__function;	n.a	n.a
GBI_06973	OCT1_CAEEL	OCT1_CAEEL	737.586	-0.361639	0.150425	-2.40412	0.0162116	1.79018	0.145638	0	Similar__to__Orct:__Organic__cation__transporter__protein__(Drosophila__melanogaster__OX%3D7227);	GO:0016021,GO:0055085	InterPro:IPR011701,Pfam:PF07690
GBI_00176	CBPD_DROME	CBPD_DROME	11786.8	-0.361616	0.157134	-2.30132	0.0213736	1.67012	0.170714	0	Similar__to__svr:__Carboxypeptidase__D__(Drosophila__melanogaster__OX%3D7227);	GO:0004181,GO:0006508,GO:0008270	InterPro:IPR000834,Pfam:PF00246,Pfam:PF13620
GBI_04069	BPNT1_DICDI	BPNT1_DICDI	1673.18	-0.361365	0.158274	-2.28316	0.022421	1.64935	0.175476	0	Similar__to__Inpp1:__Inositol__polyphosphate__1-phosphatase__(Blattella__germanica__OX%3D6973);	GO:0046854	InterPro:IPR000760,Pfam:PF00459
GBI_15985	U183_DROME	U183_DROME	1892.11	-0.361299	0.218622	-1.65262	0.0984077	1.00697	0.379481	0	Similar__to__CG7083:__UPF0183__protein__CG7083__(Drosophila__melanogaster__OX%3D7227);	n.a	InterPro:IPR005373,Pfam:PF03676
GBI_12138		GBI_12138	2921.4	-0.360788	0.442042	-0.816184	0.414395	0.382586	0.724875	0	Similar__to__Tnks:__Poly__[ADP-ribose]__polymerase__tankyrase__(Drosophila__melanogaster__OX%3D7227);	GO:0005515	InterPro:IPR002110,InterPro:IPR020683,Pfam:PF00023,Pfam:PF12796
GBI_15051	IGB1B_MOUSE	IGB1B_MOUSE	181.711	-0.360496	0.309108	-1.16625	0.243515	0.613474	0.575915	0	Similar__to__L798_03912:__Immunoglobulin-binding__protein__1__(Zootermopsis__nevadensis__OX%3D136037);	GO:0009966	InterPro:IPR007304,Pfam:PF04177
GBI_11994		GBI_11994	3893.74	-0.36045	0.156542	-2.30258	0.0213026	1.67157	0.170685	0	Similar__to__g.31097:__Uncharacterized__protein__(Clastoptera__arizonana__OX%3D38151);	GO:0005337,GO:0016021,GO:1901642	InterPro:IPR002259,Pfam:PF01733
GBIG_013646		GBIG_013646	71.4481	-0.3599	0.389158	-0.924817	0.355061	0.449697	0.680993	0	Similar__to__lilli_1:__Lilli_1__protein__(Fopius__arisanus__OX%3D64838);	n.a	n.a
GBIG_013646		GBIG_013646	71.4481	-0.3599	0.389158	-0.924817	0.355061	0.449697	0.680993	0	Similar__to__Uncharacterized__protein__(Nasonia__vitripennis__OX%3D7425);	n.a	InterPro:IPR007797,Pfam:PF05110
GBIG_005496		GBIG_005496	107.471	-0.359839	0.389738	-0.923283	0.35586	0.448721	0.680993	0	GBI_M__0001G_005496	.	.	.
GBI_13478	ALDO1_ARATH	ALDO1_ARATH	8696.13	-0.359583	0.22159	-1.62274	0.104645	0.980283	0.391013	0	Similar__to__Xdh:__Xanthine__dehydrogenase__(Drosophila__subobscura__OX%3D7241);	GO:0009055,GO:0016491,GO:0046872,GO:0051536,GO:0055114	InterPro:IPR000674,InterPro:IPR001041,InterPro:IPR002346,InterPro:IPR002888,InterPro:IPR005107,InterPro:IPR008274,Pfam:PF00111,Pfam:PF00941,Pfam:PF01315,Pfam:PF01799,Pfam:PF02738,Pfam:PF03450
GBIG_007959		GBIG_007959	39.9902	-0.359445	0.733506	-0.490036	0.624108	0.20474	0.846382	0	GBI_M__0001G_007959	.	.	.
GBI_21195		GBI_21195	57.5961	-0.359427	0.400845	-0.896675	0.369893	0.431924	0.690187	0	Similar__to__TFDP1:__Transcription__factor__Dp-1__(Blattella__germanica__OX%3D6973);	n.a	n.a
GBIG_001714		GBIG_001714	329.057	-0.35936	0.400444	-0.897402	0.369504	0.432381	0.690187	0	GBI_M__0001G_001714	.	.	.
GBI_09627		GBI_09627	220.552	-0.358864	0.455877	-0.787195	0.431168	0.365354	0.734088	0	Similar__to__L798_13905:__Fanconi__anemia__group__D2__protein__(Zootermopsis__nevadensis__OX%3D136037);	GO:0006281	InterPro:IPR029448,Pfam:PF14631
GBIG_010261		GBIG_010261	73.4403	-0.358827	0.576422	-0.622507	0.533608	0.272777	0.800123	0	GBI_M__0001G_010261	.	.	.
GBI_14727	CUE_DROME	CUE_DROME	2191.72	-0.358744	0.172405	-2.08082	0.0374505	1.42654	0.232329	0	Similar__to__cue:__Protein__cueball__(Drosophila__yakuba__OX%3D7245);	n.a	InterPro:IPR000033,Pfam:PF00058
GBI_13703	MDN1_HUMAN	MDN1_HUMAN	106.305	-0.358281	0.325909	-1.09933	0.271625	0.56603	0.60685	0	Similar__to__Dhc64C:__Dynein__heavy__chain%2C__cytoplasmic__(Drosophila__melanogaster__OX%3D7227);	GO:0005524,GO:0016887	InterPro:IPR011704,Pfam:PF07728
GBI_01623	CAN9_MOUSE	CAN9_MOUSE	884.124	-0.358089	0.286464	-1.25003	0.211288	0.675126	0.538718	0	Similar__to__calpain1:__Putative__calpain__1__(Reticulitermes__speratus__OX%3D60591);	n.a	n.a
GBI_03418		GBI_03418	78.4695	-0.357694	0.392536	-0.911238	0.36217	0.441088	0.685386	0	Similar__to__wek:__Zinc__finger__protein__weckle__(Drosophila__melanogaster__OX%3D7227);	n.a	Pfam:PF00096
GBIG_009352		GBIG_009352	109349	-0.357626	0.219581	-1.62867	0.103382	0.985554	0.389252	0	GBI_M__0001G_009352	.	.	.
GBI_01002	PDE7B_MOUSE	PDE7B_MOUSE	1578.59	-0.357377	0.144218	-2.47803	0.0132109	1.87907	0.129446	0	Similar__to__dnc:__cAMP-specific__3'%2C5'-cyclic__phosphodiesterase__(Drosophila__melanogaster__OX%3D7227);	GO:0004114,GO:0007165	InterPro:IPR002073,Pfam:PF00233
GBI_04456	NAV2_HUMAN	NAV2_HUMAN	2381.06	-0.35728	0.218415	-1.63579	0.101884	0.991892	0.385918	0	Similar__to__sick:__Protein__sickie__(Drosophila__melanogaster__OX%3D7227);	GO:0005524	InterPro:IPR003959,Pfam:PF00004
GBIG_016609	COX3_DROME	COX3_DROME	9607.13	-0.357255	0.191631	-1.86429	0.0622815	1.20564	0.299125	0	GBI_M__0001G_016609	sp|P00417|COX3_DROME^sp|P00417|COX3_DROME^Q:19-216,H:16-81^51.5%ID^E:8.1e-13^.^.	.	KEGG:dme:Dmel_CG34074
GBIG_019135		GBIG_019135	963.837	-0.357138	0.175941	-2.02987	0.0423699	1.37294	0.246508	0	GBI_M__0001G_019135	.	.	.
GBIG_019300		GBIG_019300	148.865	-0.356868	0.373698	-0.954965	0.339595	0.469038	0.666409	0	GBI_M__0001G_019300	.	.	.
GBIG_014353		GBIG_014353	309.954	-0.356802	0.301159	-1.18476	0.236111	0.626884	0.566774	0	GBI_M__0001G_014353	.	.	.
GBIG_000633		GBIG_000633	52.8847	-0.356715	0.638796	-0.558418	0.576559	0.239157	0.823284	0	GBI_M__0001G_000633	.	.	.
GBI_02446		GBI_02446	1820.93	-0.356519	0.507441	-0.702582	0.482316	0.316668	0.76879	0	Similar__to__Uncharacterized__protein__(Anopheles__stephensi__OX%3D30069);	n.a	Pfam:PF15692
GBI_15130		GBI_15130	382.058	-0.356517	0.351509	-1.01425	0.310464	0.507989	0.640849	0	Similar__to__101896214:__Uncharacterized__protein__(Musca__domestica__OX%3D7370);	n.a	n.a
GBIG_007334	KLHL5_HUMAN	KLHL5_HUMAN	33.3469	-0.355978	0.493134	-0.721869	0.470375	0.327556	0.762061	0	GBI_M__0001G_007334	sp|Q96PQ7|KLHL5_HUMAN^sp|Q96PQ7|KLHL5_HUMAN^Q:4-291,H:386-480^64.6%ID^E:2.1e-30^.^.	GO:0005737^cellular_component^cytoplasm`GO:0005856^cellular_component^cytoskeleton`GO:0005829^cellular_component^cytosol`GO:0003779^molecular_function^actin__binding	KEGG:hsa:51088
GBIG_024551		GBIG_024551	44.6897	-0.355825	0.459275	-0.774753	0.438485	0.358045	0.739064	0	GBI_M__0001G_024551	.	.	.
GBI_18664	UBE2N_DROME	UBE2N_DROME	373.838	-0.355729	0.164931	-2.15684	0.0310181	1.50839	0.212491	0	Similar__to__ben:__Ubiquitin-conjugating__enzyme__E2__N__(Drosophila__melanogaster__OX%3D7227);	n.a	InterPro:IPR000608,Pfam:PF00179
GBI_05627		GBI_05627	109.457	-0.355368	0.551248	-0.644661	0.519147	0.28471	0.791773	0	Protein__of__unknown__function;	n.a	n.a
GBIG_023332	HMCN1_HUMAN	HMCN1_HUMAN	246.627	-0.355067	0.338221	-1.04981	0.293807	0.531938	0.627109	0	Similar__to__Lac:__Lachesin__(Drosophila__melanogaster__OX%3D7227);	n.a	InterPro:IPR013098,Pfam:PF07679,Pfam:PF13927
GBIG_023332	HMCN1_HUMAN	HMCN1_HUMAN	246.627	-0.355067	0.338221	-1.04981	0.293807	0.531938	0.627109	0	Similar__to__g.1417:__Uncharacterized__protein__(Fragment)__(Cuerna__arida__OX%3D1464854);	n.a	InterPro:IPR013098,Pfam:PF07679
GBI_13190	NU5M_LOCMI	NU5M_LOCMI	74.637	-0.355043	0.340494	-1.04273	0.297073	0.527136	0.629783	0	Similar__to__ND5:__NADH-ubiquinone__oxidoreductase__chain__5__(Fragment)__(Anopheles__quadriannulatus__OX%3D34691);	n.a	InterPro:IPR001750,Pfam:PF00361
GBI_18605	ARG28_HUMAN	ARG28_HUMAN	1214.92	-0.354768	0.19954	-1.77793	0.0754155	1.12254	0.330048	0	Similar__to__Vav:__Protein__vav__(Drosophila__melanogaster__OX%3D7227);	GO:0005089,GO:0035023	InterPro:IPR000219,Pfam:PF00621
GBI_00725	GHC1_HUMAN	GHC1_HUMAN	8089.72	-0.354588	0.143521	-2.47064	0.0134872	1.87008	0.13051	0	Similar__to__mfrn:__Mitoferrin__(Drosophila__melanogaster__OX%3D7227);	n.a	InterPro:IPR018108,Pfam:PF00153
GBI_13756	GLRA2_MOUSE	GLRA2_MOUSE	19050.3	-0.354221	0.164684	-2.15091	0.0314832	1.50192	0.21432	0	Protein__of__unknown__function;	n.a	n.a
GBI_17097	PR15A_CRILO	PR15A_CRILO	1643.73	-0.353877	0.157437	-2.24774	0.0245926	1.6092	0.185473	0	Similar__to__B7P43_G14082:__Uncharacterized__protein__(Cryptotermes__secundus__OX%3D105785);	n.a	InterPro:IPR019523,Pfam:PF10488
GBI_10902	PCH2_XENTR	PCH2_XENTR	107.285	-0.353857	0.306472	-1.15461	0.248249	0.605112	0.580461	0	Similar__to__TER94:__Transitional__endoplasmic__reticulum__ATPase__TER94__(Drosophila__melanogaster__OX%3D7227);	GO:0005524	InterPro:IPR003959,Pfam:PF00004
GBI_16399	CI072_RAT	CI072_RAT	988.354	-0.353391	0.165367	-2.13701	0.0325971	1.48682	0.218437	0	Similar__to__L798_07166:__Uncharacterized__protein__(Zootermopsis__nevadensis__OX%3D136037);	GO:0005085	InterPro:IPR027819,Pfam:PF15019
GBI_09098	PAOX_BOVIN	PAOX_BOVIN	740.183	-0.353374	0.192479	-1.8359	0.0663718	1.17802	0.30899	0	Similar__to__anon-37Cs:__Protein__anon-37Cs__(Drosophila__lebanonensis__OX%3D7225);	GO:0016491,GO:0055114	InterPro:IPR002937,Pfam:PF01593
GBI_15804		GBI_15804	57.6516	-0.352994	1.13624	-0.310669	0.756052	0.121448	0.907437	0	Protein__of__unknown__function;	n.a	n.a
GBI_11696	GUN4_THEFU	GUN4_THEFU	159.239	-0.352833	0.787016	-0.448317	0.653925	0.184472	0.859677	0	Similar__to__C0J52_21511:__Uncharacterized__protein__(Fragment)__(Blattella__germanica__OX%3D6973);	GO:0004553,GO:0005975	InterPro:IPR001701,Pfam:PF00759
GBIG_014665		GBIG_014665	90.5579	-0.352348	0.553409	-0.636686	0.524329	0.280396	0.794174	0	Similar__to__B7P43_G04101:__Uncharacterized__protein__(Cryptotermes__secundus__OX%3D105785);	n.a	InterPro:IPR011021,InterPro:IPR011022,Pfam:PF00339,Pfam:PF02752
GBIG_014665		GBIG_014665	90.5579	-0.352348	0.553409	-0.636686	0.524329	0.280396	0.794174	0	Protein__of__unknown__function;	n.a	n.a
GBI_06578	THUM3_BOVIN	THUM3_BOVIN	550.905	-0.352329	0.177612	-1.9837	0.0472891	1.32524	0.260498	0	Similar__to__THUMPD3:__THUMP__domain-containing__protein__3__(Blattella__germanica__OX%3D6973);	GO:0003723	InterPro:IPR000241,InterPro:IPR004114,Pfam:PF01170,Pfam:PF02926
GBIG_002342		GBIG_002342	274.066	-0.352228	0.527163	-0.668159	0.504032	0.297542	0.780996	0	GBI_M__0001G_002342	.	.	.
GBIG_022338		GBIG_022338	1242.63	-0.351955	0.367891	-0.956682	0.338728	0.470149	0.665792	0	GBI_M__0001G_022338	.	.	.
GBI_19947	B3GI_DROME	B3GI_DROME	946.896	-0.351916	0.146205	-2.407	0.016084	1.79361	0.145036	0	Similar__to__GlcAT-I:__Galactosylgalactosylxylosylprotein__3-beta-glucuronosyltransferase__I__(Drosophila__melanogaster__OX%3D7227);	GO:0015018,GO:0016020	InterPro:IPR005027,Pfam:PF03360
GBI_13448	RYBP_MOUSE	RYBP_MOUSE	837.33	-0.351605	0.186716	-1.88311	0.0596859	1.22413	0.292069	0	Similar__to__Yaf2_1:__YY1-associated__factor__2__(Blattella__germanica__OX%3D6973);	n.a	InterPro:IPR001876,InterPro:IPR033774,Pfam:PF00641,Pfam:PF17219
GBIG_003059		GBIG_003059	64.2878	-0.351577	0.577719	-0.60856	0.542816	0.265347	0.805966	0	GBI_M__0001G_003059	.	.	.
GBIG_007901	TM138_MOUSE	TM138_MOUSE	59.4021	-0.351274	0.400538	-0.877007	0.380483	0.419665	0.69999	0	GBI_M__0001G_007901	sp|Q9D6G5|TM138_MOUSE^sp|Q9D6G5|TM138_MOUSE^Q:1295-1732,H:2-147^33.6%ID^E:6.4e-20^.^.	GO:0005929^cellular_component^cilium`GO:0005774^cellular_component^vacuolar__membrane`GO:0060271^biological_process^cilium__assembly	KEGG:mmu:72982
GBIG_017679		GBIG_017679	117.968	-0.35126	0.61288	-0.57313	0.566557	0.246757	0.818707	0	GBI_M__0001G_017679	.	.	.
GBI_03784	TTC31_HUMAN	TTC31_HUMAN	808.985	-0.351013	0.160571	-2.18602	0.0288139	1.5404	0.203035	0	Similar__to__B7P43_G16194:__Uncharacterized__protein__(Cryptotermes__secundus__OX%3D105785);	GO:0003676,GO:0005515	InterPro:IPR000504,InterPro:IPR019734,Pfam:PF00076,Pfam:PF13181,Pfam:PF14559
GBI_05701	DOD_DROME	DOD_DROME	2928.01	-0.350989	0.150879	-2.32629	0.020003	1.6989	0.164085	0	Similar__to__dod:__Putative__peptidyl-prolyl__cis-trans__isomerase__dodo__(Drosophila__melanogaster__OX%3D7227);	GO:0003755,GO:0005515	InterPro:IPR000297,InterPro:IPR001202,Pfam:PF00397,Pfam:PF00639
GBI_01567	CPT1A_HUMAN	CPT1A_HUMAN	6917.89	-0.350841	0.188003	-1.86614	0.0620212	1.20746	0.29845	0	Similar__to__ChAT:__Choline__O-acetyltransferase__(Drosophila__melanogaster__OX%3D7227);	GO:0016746	InterPro:IPR000542,InterPro:IPR032476,Pfam:PF00755,Pfam:PF16484
GBI_14842		GBI_14842	9429.7	-0.350564	0.159959	-2.19158	0.0284096	1.54654	0.201609	0	Protein__of__unknown__function;	n.a	n.a
GBIG_016856		GBIG_016856	115.363	-0.350509	0.543454	-0.644966	0.51895	0.284875	0.791679	0	GBI_M__0001G_016856	.	.	.
GBI_20513		GBI_20513	276.607	-0.350488	0.306526	-1.14342	0.252865	0.597112	0.585765	0	Similar__to__Tnks:__Poly__[ADP-ribose]__polymerase__tankyrase__(Drosophila__melanogaster__OX%3D7227);	GO:0005515	InterPro:IPR002110,InterPro:IPR020683,Pfam:PF00023,Pfam:PF12796
GBI_01834		GBI_01834	316.122	-0.350478	0.215703	-1.62482	0.104202	0.982124	0.390334	0	Similar__to__LOC103519356:__uncharacterized__protein__LOC103519356__(Diaphorina__citri__OX%3D121845);	n.a	InterPro:IPR031961,Pfam:PF16012
GBI_04769	DCA15_MOUSE	DCA15_MOUSE	605.338	-0.350406	0.199349	-1.75775	0.0787895	1.10353	0.337739	0	Similar__to__B7P43_G11597:__Uncharacterized__protein__(Cryptotermes__secundus__OX%3D105785);	n.a	InterPro:IPR032734,Pfam:PF14939
GBI_17647		GBI_17647	37.2492	-0.350036	0.441585	-0.792681	0.427964	0.368593	0.732318	0	Similar__to__L798_02785:__Uncharacterized__protein__(Zootermopsis__nevadensis__OX%3D136037);	n.a	n.a
GBI_16605		GBI_16605	120.468	-0.349923	0.874512	-0.400135	0.689057	0.161745	0.876425	0	Protein__of__unknown__function;	n.a	n.a
GBI_02618	LINES_DROME	LINES_DROME	219.597	-0.349233	0.222547	-1.56926	0.116588	0.933345	0.409837	0	Similar__to__lin:__Protein__lines__(Drosophila__melanogaster__OX%3D7227);	n.a	InterPro:IPR029415,InterPro:IPR032794,Pfam:PF14694,Pfam:PF14695
GBI_05206		GBI_05206	1183.69	-0.348718	0.194916	-1.78907	0.0736031	1.1331	0.325874	0	Similar__to__L798_06013:__Uncharacterized__protein__(Zootermopsis__nevadensis__OX%3D136037);	n.a	n.a
GBI_16526	COW_DROME	COW_DROME	34909.3	-0.348516	0.175402	-1.98696	0.046927	1.32858	0.259422	0	Similar__to__Cow:__Proteoglycan__Cow__(Drosophila__melanogaster__OX%3D7227);	GO:0005509,GO:0005515	InterPro:IPR000716,InterPro:IPR002350,InterPro:IPR019577,Pfam:PF00086,Pfam:PF07648,Pfam:PF10591
GBI_14948		GBI_14948	569.165	-0.348104	0.571062	-0.609572	0.542145	0.265884	0.805451	0	Protein__of__unknown__function;	n.a	n.a
GBI_21269		GBI_21269	303.079	-0.348075	0.414741	-0.839259	0.401324	0.396505	0.715074	0	Similar__to__Tnks:__Poly__[ADP-ribose]__polymerase__tankyrase__(Drosophila__melanogaster__OX%3D7227);	n.a	InterPro:IPR020683,Pfam:PF12796,Pfam:PF13637,Pfam:PF13857
GBI_01518	CEP20_XENLA	CEP20_XENLA	616.417	-0.348052	0.178957	-1.94489	0.0517884	1.28577	0.273225	0	Similar__to__Fopnl:__LisH__domain-containing__protein__FOPNL__(Blattella__germanica__OX%3D6973);	GO:0005815,GO:0034453	InterPro:IPR018993,Pfam:PF09398
GBI_07058		GBI_07058	90.2109	-0.347893	0.47436	-0.733394	0.463318	0.334121	0.757351	0	Similar__to__C0J52_14055:__Uncharacterized__protein__(Blattella__germanica__OX%3D6973);	n.a	n.a
GBI_07067	WNT5B_PONAB	WNT5B_PONAB	250.496	-0.34789	0.373328	-0.931861	0.351408	0.454188	0.677658	0	Protein__of__unknown__function;	n.a	n.a
GBIG_002167		GBIG_002167	146.432	-0.347453	0.396642	-0.875987	0.381037	0.419033	0.700388	0	GBI_M__0001G_002167	.	.	.
GBI_20423	VIP1_DROME	VIP1_DROME	261.576	-0.34742	0.26313	-1.32034	0.186723	0.728802	0.509081	0	Similar__to__l(1)G0196:__Inositol__hexakisphosphate__and__diphosphoinositol-pentakisphosphate__kinase__(Drosophila__melanogaster__OX%3D7227);	n.a	n.a
GBIG_017554	NAGAB_CHICK	NAGAB_CHICK	53.6131	-0.3472	0.916237	-0.378941	0.704731	0.151976	0.883919	0	GBI_M__0001G_017554	sp|Q90744|NAGAB_CHICK^sp|Q90744|NAGAB_CHICK^Q:135-431,H:141-239^58.6%ID^E:1.3e-30^.^.	.	.
GBIG_017554	NAGAB_CHICK	NAGAB_CHICK	53.6131	-0.3472	0.916237	-0.378941	0.704731	0.151976	0.883919	0	GBI_M__0001G_017554	sp|Q90744|NAGAB_CHICK^sp|Q90744|NAGAB_CHICK^Q:198-461,H:152-239^64.8%ID^E:2.4e-30^.^.	.	.
GBIG_017554	NAGAB_CHICK	NAGAB_CHICK	53.6131	-0.3472	0.916237	-0.378941	0.704731	0.151976	0.883919	0	GBI_M__0001G_017554	sp|Q90744|NAGAB_CHICK^sp|Q90744|NAGAB_CHICK^Q:275-541,H:151-239^64%ID^E:2.1e-30^.^.	.	.
GBI_12732	PA2G4_MOUSE	PA2G4_MOUSE	1391.3	-0.346756	0.239799	-1.44603	0.14817	0.82924	0.457975	0	Similar__to__L798_07146:__Proliferation-associated__protein__2G4__(Zootermopsis__nevadensis__OX%3D136037);	n.a	InterPro:IPR000994,Pfam:PF00557
GBIG_007149		GBIG_007149	144.017	-0.346663	0.640889	-0.540909	0.58857	0.230202	0.829434	0	GBI_M__0001G_007149	.	.	.
GBI_03065	INT7_CHICK	INT7_CHICK	667.145	-0.346595	0.180057	-1.92492	0.0542396	1.26568	0.279486	0	Similar__to__defl:__Integrator__complex__subunit__7__(Drosophila__melanogaster__OX%3D7227);	n.a	n.a
GBIG_010510		GBIG_010510	44.1083	-0.346571	0.76545	-0.452768	0.650716	0.186609	0.85841	0	Similar__to__g.29080:__Uncharacterized__protein__(Fragment)__(Graphocephala__atropunctata__OX%3D36148);	n.a	n.a
GBIG_010510		GBIG_010510	44.1083	-0.346571	0.76545	-0.452768	0.650716	0.186609	0.85841	0	Similar__to__L798_15138:__Uncharacterized__protein__(Zootermopsis__nevadensis__OX%3D136037);	n.a	n.a
GBI_09925		GBI_09925	41.9844	-0.346498	0.58882	-0.588461	0.556223	0.254751	0.813448	0	Protein__of__unknown__function;	n.a	n.a
GBI_14643	PCX_DROME	PCX_DROME	430.285	-0.34623	0.192806	-1.79575	0.0725349	1.13945	0.323637	0	Similar__to__B7P43_G13298:__Uncharacterized__protein__(Cryptotermes__secundus__OX%3D105785);	n.a	n.a
GBI_05708	F120B_BOVIN	F120B_BOVIN	2280.51	-0.345976	0.277971	-1.24465	0.213262	0.671087	0.540067	0	Similar__to__B7P43_G10404:__Uncharacterized__protein__(Fragment)__(Cryptotermes__secundus__OX%3D105785);	n.a	n.a
GBI_07391	MARH8_BOVIN	MARH8_BOVIN	24844.9	-0.345866	0.182205	-1.89823	0.0576662	1.23908	0.286581	0	Similar__to__CSON013626:__CSON013626__protein__(Culicoides__sonorensis__OX%3D179676);	GO:0008270	InterPro:IPR011016,Pfam:PF12906
GBI_16408	KDM4B_DROME	KDM4B_DROME	1162.25	-0.345537	0.175267	-1.97149	0.0486675	1.31276	0.263848	0	Similar__to__Kdm4B:__Probable__lysine-specific__demethylase__4B__(Drosophila__melanogaster__OX%3D7227);	n.a	InterPro:IPR003347,InterPro:IPR003349,Pfam:PF02373,Pfam:PF02375,Pfam:PF13831,Pfam:PF13832
GBI_00472	LMBD2_DROPS	LMBD2_DROPS	2509.21	-0.345532	0.140758	-2.4548	0.0140964	1.85089	0.133355	0	Similar__to__GA20843:__LMBR1__domain-containing__protein__2__homolog__(Drosophila__pseudoobscura__pseudoobscura__OX%3D46245);	GO:0034464,GO:0060271	InterPro:IPR006876,InterPro:IPR028233,Pfam:PF04791,Pfam:PF14777
GBI_02216		GBI_02216	123.495	-0.345283	0.427931	-0.806867	0.419743	0.377016	0.728389	0	Protein__of__unknown__function;	n.a	n.a
GBIG_017882		GBIG_017882	88.8334	-0.345162	0.39625	-0.871071	0.383715	0.415991	0.702102	0	GBI_M__0001G_017882	.	.	.
GBIG_013734	TSN17_MOUSE	TSN17_MOUSE	3395.05	-0.345142	0.175337	-1.96845	0.0490167	1.30966	0.264856	0	Protein__of__unknown__function;	n.a	n.a
GBIG_013734	TSN17_MOUSE	TSN17_MOUSE	3395.05	-0.345142	0.175337	-1.96845	0.0490167	1.30966	0.264856	0	Similar__to__DMN91_006579:__Uncharacterized__protein__(Ooceraea__biroi__OX%3D2015173);	GO:0016021	InterPro:IPR018499,Pfam:PF00335
GBI_01502	RPTOR_HUMAN	RPTOR_HUMAN	3024.78	-0.344788	0.165835	-2.0791	0.037608	1.42472	0.232601	0	Similar__to__Uncharacterized__protein__(Glossina__pallidipes__OX%3D7398);	GO:0005515	InterPro:IPR001680,InterPro:IPR029347,Pfam:PF00400,Pfam:PF14538
GBIG_003741		GBIG_003741	315.397	-0.34476	0.281052	-1.22668	0.219945	0.657687	0.546814	0	GBI_M__0001G_003741	.	.	.
GBI_10632		GBI_10632	660.943	-0.344578	0.389457	-0.884765	0.376283	0.424485	0.696843	0	Similar__to__g.20559:__Uncharacterized__protein__(Cuerna__arida__OX%3D1464854);	n.a	n.a
GBI_06562	S39AB_HUMAN	S39AB_HUMAN	185.098	-0.344483	0.263543	-1.30712	0.191171	0.718578	0.515032	0	Similar__to__EAG_02106:__Zinc__transporter__ZIP11__(Camponotus__floridanus__OX%3D104421);	GO:0016020,GO:0030001,GO:0046873,GO:0055085	InterPro:IPR003689,Pfam:PF02535
GBI_13750	ODO1_BOVIN	ODO1_BOVIN	21111.1	-0.344022	0.136184	-2.52615	0.011532	1.9381	0.120009	0	Similar__to__CG1544:__Probable__2-oxoglutarate__dehydrogenase__E1__component__DHKTD1__homolog%2C__mitochondrial__(Drosophila__melanogaster__OX%3D7227);	GO:0008152,GO:0016624	InterPro:IPR001017,InterPro:IPR005475,InterPro:IPR031717,InterPro:IPR032106,Pfam:PF00676,Pfam:PF02779,Pfam:PF16078,Pfam:PF16870
GBI_20680	RA51C_DICDI	RA51C_DICDI	921.954	-0.343896	0.264894	-1.29824	0.194205	0.711739	0.518492	0	Similar__to__spn-A:__DNA__repair__protein__Rad51__homolog__(Drosophila__melanogaster__OX%3D7227);	n.a	InterPro:IPR013632,Pfam:PF08423
GBI_03572	GSTT1_DROSE	GSTT1_DROSE	41.4884	-0.343735	0.571981	-0.600955	0.54787	0.261322	0.809075	0	Similar__to__GstD1:__Glutathione__S-transferase__1%2C__isoform__C__(Anopheles__gambiae__OX%3D7165);	GO:0005515	InterPro:IPR004045,InterPro:IPR004046,Pfam:PF00043,Pfam:PF13417,Pfam:PF14497
GBIG_005061	SDR1_AEDAE	SDR1_AEDAE	7895.17	-0.343556	0.349837	-0.982047	0.326077	0.48668	0.654573	0	GBI_M__0001G_005061	sp|D2WKD9|SDR1_AEDAE^sp|D2WKD9|SDR1_AEDAE^Q:29-484,H:5-143^47.1%ID^E:4.2e-26^.^.	.	KEGG:aag:23687722
GBIG_005061	SDR1_AEDAE	SDR1_AEDAE	7895.17	-0.343556	0.349837	-0.982047	0.326077	0.48668	0.654573	0	GBI_M__0001G_005061	sp|D2WKD9|SDR1_AEDAE^sp|D2WKD9|SDR1_AEDAE^Q:29-484,H:5-143^47.1%ID^E:4.2e-26^.^.	GO:0047886^molecular_function^farnesol__dehydrogenase__activity`GO:0006718^biological_process^juvenile__hormone__biosynthetic__process	KEGG:aag:23687722
GBIG_005061	SDR1_AEDAE	SDR1_AEDAE	7895.17	-0.343556	0.349837	-0.982047	0.326077	0.48668	0.654573	0	GBI_M__0001G_005061	sp|D2WKD9|SDR1_AEDAE^sp|D2WKD9|SDR1_AEDAE^Q:29-619,H:5-188^48%ID^E:8.1e-38^.^.	.	KEGG:aag:23687722
GBIG_005061	SDR1_AEDAE	SDR1_AEDAE	7895.17	-0.343556	0.349837	-0.982047	0.326077	0.48668	0.654573	0	GBI_M__0001G_005061	sp|D2WKD9|SDR1_AEDAE^sp|D2WKD9|SDR1_AEDAE^Q:29-619,H:5-188^48%ID^E:8.1e-38^.^.	GO:0047886^molecular_function^farnesol__dehydrogenase__activity`GO:0006718^biological_process^juvenile__hormone__biosynthetic__process	KEGG:aag:23687722
GBIG_005061	SDR1_AEDAE	SDR1_AEDAE	7895.17	-0.343556	0.349837	-0.982047	0.326077	0.48668	0.654573	0	GBI_M__0001G_005061	sp|D2WKD9|SDR1_AEDAE^sp|D2WKD9|SDR1_AEDAE^Q:29-802,H:5-233^44%ID^E:2.8e-46^.^.	GO:0047886^molecular_function^farnesol__dehydrogenase__activity`GO:0006718^biological_process^juvenile__hormone__biosynthetic__process	KEGG:aag:23687722
GBIG_005061	SDR1_AEDAE	SDR1_AEDAE	7895.17	-0.343556	0.349837	-0.982047	0.326077	0.48668	0.654573	0	GBI_M__0001G_005061	sp|D2WKD9|SDR1_AEDAE^sp|D2WKD9|SDR1_AEDAE^Q:29-832,H:5-243^43.1%ID^E:3.6e-48^.^.	GO:0047886^molecular_function^farnesol__dehydrogenase__activity`GO:0006718^biological_process^juvenile__hormone__biosynthetic__process	KEGG:aag:23687722
GBIG_005061	SDR1_AEDAE	SDR1_AEDAE	7895.17	-0.343556	0.349837	-0.982047	0.326077	0.48668	0.654573	0	GBI_M__0001G_005061	sp|D2WKD9|SDR1_AEDAE^sp|D2WKD9|SDR1_AEDAE^Q:49-420,H:47-169^45.6%ID^E:1.6e-23^.^.	GO:0047886^molecular_function^farnesol__dehydrogenase__activity`GO:0006718^biological_process^juvenile__hormone__biosynthetic__process	KEGG:aag:23687722
GBIG_005061	SDR1_AEDAE	SDR1_AEDAE	7895.17	-0.343556	0.349837	-0.982047	0.326077	0.48668	0.654573	0	GBI_M__0001G_005061	sp|D2WKD9|SDR1_AEDAE^sp|D2WKD9|SDR1_AEDAE^Q:49-420,H:47-169^45.6%ID^E:3.1e-23^.^.	GO:0047886^molecular_function^farnesol__dehydrogenase__activity`GO:0006718^biological_process^juvenile__hormone__biosynthetic__process	KEGG:aag:23687722
GBIG_005061	SDR1_AEDAE	SDR1_AEDAE	7895.17	-0.343556	0.349837	-0.982047	0.326077	0.48668	0.654573	0	GBI_M__0001G_005061	sp|D2WKD9|SDR1_AEDAE^sp|D2WKD9|SDR1_AEDAE^Q:49-420,H:47-169^45.6%ID^E:6.4e-24^.^.	GO:0047886^molecular_function^farnesol__dehydrogenase__activity`GO:0006718^biological_process^juvenile__hormone__biosynthetic__process	KEGG:aag:23687722
GBI_17567	DCTN6_HUMAN	DCTN6_HUMAN	2186.68	-0.34339	0.178363	-1.92523	0.054201	1.26599	0.279402	0	Protein__of__unknown__function;	n.a	n.a
GBI_10520	UNC79_HUMAN	UNC79_HUMAN	501.446	-0.343387	0.377742	-0.909052	0.363323	0.439707	0.686	0	Similar__to__Uncharacterized__protein__(Anopheles__coluzzii__OX%3D1518534);	n.a	Pfam:PF14776
GBI_07274	GPRK1_DROME	GPRK1_DROME	3179.47	-0.343371	0.172268	-1.99323	0.046236	1.33502	0.257631	0	Similar__to__Gprk1:__G__protein-coupled__receptor__kinase__1__(Drosophila__melanogaster__OX%3D7227);	GO:0004672,GO:0005524,GO:0006468	InterPro:IPR000719,InterPro:IPR016137,Pfam:PF00069,Pfam:PF00615
GBI_01253		GBI_01253	224.603	-0.343287	0.262824	-1.30615	0.191502	0.717826	0.515255	0	Similar__to__L798_04093:__Uncharacterized__protein__(Zootermopsis__nevadensis__OX%3D136037);	n.a	n.a
GBI_16024		GBI_16024	2222.64	-0.342996	0.456843	-0.750796	0.452775	0.344117	0.74855	0	Protein__of__unknown__function;	n.a	n.a
GBI_13707		GBI_13707	45.828	-0.342904	0.766755	-0.447215	0.65472	0.183944	0.86001	0	Protein__of__unknown__function;	n.a	n.a
GBI_00483	SIK3_MOUSE	SIK3_MOUSE	1218.69	-0.342864	0.179887	-1.906	0.0566504	1.2468	0.285445	0	Similar__to__ial:__Aurora__kinase__B__(Drosophila__melanogaster__OX%3D7227);	GO:0004672,GO:0005524,GO:0006468	InterPro:IPR000719,InterPro:IPR001772,Pfam:PF00069,Pfam:PF02149
GBIG_020482		GBIG_020482	45.8699	-0.342779	0.51869	-0.660855	0.508705	0.293534	0.784276	0	GBI_M__0001G_020482	.	.	.
GBIG_008187	CYB_COLHO	CYB_COLHO	85862.6	-0.34271	0.206499	-1.65962	0.0969916	1.01327	0.37674	0	GBI_M__0001G_008187	sp|Q9MFN9|CYB_COLHO^sp|Q9MFN9|CYB_COLHO^Q:660-1136,H:167-326^76.2%ID^E:1.5e-65^.^.`sp|Q9MFN9|CYB_COLHO^sp|Q9MFN9|CYB_COLHO^Q:160-657,H:1-166^70.5%ID^E:8.6e-61^.^.	.	.
GBI_00889		GBI_00889	1514.65	-0.342613	0.206134	-1.66209	0.0964956	1.01549	0.375886	0	Similar__to__AMK59_3891:__Uncharacterized__protein__(Oryctes__borbonicus__OX%3D1629725);	n.a	n.a
GBI_03587	SMUG1_XENLA	SMUG1_XENLA	553.937	-0.342596	0.193009	-1.77503	0.0758935	1.1198	0.33106	0	Similar__to__L798_00109:__Single-strand__selective__monofunctional__uracil__DNA__glycosylase__(Zootermopsis__nevadensis__OX%3D136037);	n.a	InterPro:IPR005122,Pfam:PF03167
GBI_07292		GBI_07292	2442.38	-0.342242	0.193883	-1.7652	0.0775306	1.11053	0.334881	0	Similar__to__C0J52_14701:__Uncharacterized__protein__(Fragment)__(Blattella__germanica__OX%3D6973);	n.a	n.a
GBI_15732	PACRG_HUMAN	PACRG_HUMAN	261.642	-0.342186	0.351859	-0.972509	0.330797	0.480438	0.658244	0	Similar__to__WH47_08326:__UBX__domain-containing__protein__11__(Fragment)__(Habropoda__laboriosa__OX%3D597456);	n.a	InterPro:IPR012989,Pfam:PF08059
GBI_01832	NPT3_MOUSE	NPT3_MOUSE	1769.65	-0.342106	0.52297	-0.65416	0.513009	0.289875	0.787356	0	Similar__to__Picot:__Putative__inorganic__phosphate__cotransporter__(Drosophila__melanogaster__OX%3D7227);	GO:0016021,GO:0055085	InterPro:IPR011701,Pfam:PF07690
GBI_18635	S27A4_HUMAN	S27A4_HUMAN	1420.67	-0.34206	0.270968	-1.26236	0.206818	0.684411	0.534087	0	Similar__to__Luciferin__4-monooxygenase__(Aquatica__lateralis__OX%3D7052);	GO:0003824,GO:0008152	InterPro:IPR000873,InterPro:IPR025110,Pfam:PF00501,Pfam:PF13193
GBI_08142	ACATN_HUMAN	ACATN_HUMAN	658.735	-0.341997	0.139897	-2.44463	0.0145002	1.83863	0.135364	0	Similar__to__L798_01776:__Acetyl-coenzyme__A__transporter__1__(Zootermopsis__nevadensis__OX%3D136037);	GO:0008521,GO:0016021	InterPro:IPR024371,Pfam:PF13000
GBI_06101	SNX13_HUMAN	SNX13_HUMAN	1330.75	-0.341555	0.145083	-2.3542	0.0185624	1.73137	0.156787	0	Similar__to__L798_15694:__Sorting__nexin-13__(Zootermopsis__nevadensis__OX%3D136037);	GO:0035091	InterPro:IPR001683,InterPro:IPR003114,InterPro:IPR013937,InterPro:IPR016137,Pfam:PF00615,Pfam:PF00787,Pfam:PF02194,Pfam:PF08628
GBI_16227	SUMF1_BOVIN	SUMF1_BOVIN	856.356	-0.341514	0.231836	-1.47309	0.140728	0.85162	0.446491	0	Similar__to__Sumf1:__Sulfatase-modifying__factor__1__(Cryptotermes__secundus__OX%3D105785);	n.a	InterPro:IPR005532,Pfam:PF03781
GBI_08461		GBI_08461	34.3677	-0.341396	0.456488	-0.747875	0.454536	0.342432	0.750439	0	Similar__to__atk:__Protein__artichoke__(Drosophila__melanogaster__OX%3D7227);	GO:0005515	InterPro:IPR001611,Pfam:PF13855
GBI_00172	MROH1_DICDI	MROH1_DICDI	3183.75	-0.341354	0.154883	-2.20394	0.0275284	1.56022	0.197802	0	Similar__to__B7P43_G06388:__Uncharacterized__protein__(Cryptotermes__secundus__OX%3D105785);	n.a	n.a
GBI_14590		GBI_14590	129.867	-0.341348	0.278947	-1.2237	0.221065	0.65548	0.548541	0	Similar__to__B7P43_G09034:__Uncharacterized__protein__(Cryptotermes__secundus__OX%3D105785);	n.a	n.a
GBI_21055		GBI_21055	59.1721	-0.341237	0.529078	-0.644965	0.51895	0.284875	0.791679	0	Similar__to__g.1974:__Uncharacterized__protein__(Fragment)__(Clastoptera__arizonana__OX%3D38151);	n.a	InterPro:IPR013098,Pfam:PF07679
GBI_15041	ABHD1_BOVIN	ABHD1_BOVIN	7816.16	-0.341164	0.178008	-1.91657	0.0552928	1.25733	0.282562	0	Similar__to__Hydr2:__Abhydrolase__domain-containing__protein__2__(Drosophila__melanogaster__OX%3D7227);	n.a	InterPro:IPR022742,Pfam:PF12146
GBI_03513	ODBB_BOVIN	ODBB_BOVIN	487.746	-0.34105	0.451107	-0.756029	0.449632	0.347143	0.746622	0	Similar__to__TcasGA2_TC000711:__2-oxoisovalerate__dehydrogenase__subunit__beta%2C__mitochondrial-like__Protein__(Tribolium__castaneum__OX%3D7070);	n.a	InterPro:IPR005475,InterPro:IPR033248,Pfam:PF02779,Pfam:PF02780
GBIG_016892	TBCC_HUMAN	TBCC_HUMAN	2111.98	-0.340517	0.177342	-1.92012	0.054843	1.26088	0.281398	0	GBI_M__0001G_016892	sp|Q15814|TBCC_HUMAN^sp|Q15814|TBCC_HUMAN^Q:6188-5157,H:16-345^37.9%ID^E:1.3e-60^.^.	GO:0005737^cellular_component^cytoplasm`GO:0005856^cellular_component^cytoskeleton`GO:0005829^cellular_component^cytosol`GO:0005874^cellular_component^microtubule`GO:0032391^cellular_component^photoreceptor__connecting__cilium`GO:0051087^molecular_function^chaperone__binding`GO:0003924^molecular_function^GTPase__activity`GO:0015631^molecular_function^tubulin__binding`GO:0007023^biological_process…	KEGG:hsa:6903
GBIG_016892	TBCC_HUMAN	TBCC_HUMAN	2111.98	-0.340517	0.177342	-1.92012	0.054843	1.26088	0.281398	0	GBI_M__0001G_016892	sp|Q15814|TBCC_HUMAN^sp|Q15814|TBCC_HUMAN^Q:8279-7248,H:16-345^37.9%ID^E:1.7e-60^.^.	GO:0005737^cellular_component^cytoplasm`GO:0005856^cellular_component^cytoskeleton`GO:0005829^cellular_component^cytosol`GO:0005874^cellular_component^microtubule`GO:0032391^cellular_component^photoreceptor__connecting__cilium`GO:0051087^molecular_function^chaperone__binding`GO:0003924^molecular_function^GTPase__activity`GO:0015631^molecular_function^tubulin__binding`GO:0007023^biological_process…	KEGG:hsa:6903
GBI_08460	S17A5_HUMAN	S17A5_HUMAN	20088.1	-0.340247	0.153513	-2.2164	0.0266638	1.57408	0.194038	0	Similar__to__Putative__inorganic__phosphate__cotransporter-like__protein__(Fragment)__(Coptotermes__formosanus__OX%3D36987);	n.a	n.a
GBI_05579		GBI_05579	105.612	-0.340202	0.548611	-0.620115	0.535182	0.271498	0.801311	0	Protein__of__unknown__function;	n.a	n.a
GBIG_001485	NU5M_LOCMI	NU5M_LOCMI	465.708	-0.340054	0.195473	-1.73964	0.0819214	1.0866	0.344751	0	GBI_M__0001G_001485	sp|Q36428|NU5M_LOCMI^sp|Q36428|NU5M_LOCMI^Q:477-7,H:100-256^65%ID^E:5.5e-46^.^.	.	.
GBI_15345		GBI_15345	60.4884	-0.3398	0.451766	-0.752159	0.451956	0.344904	0.747493	0	Protein__of__unknown__function;	GO:0005515	InterPro:IPR001012,Pfam:PF00789
GBI_06014	RNZ_DROME	RNZ_DROME	561.683	-0.339749	0.15086	-2.25208	0.0243175	1.61408	0.184742	0	Similar__to__RNaseZ:__Ribonuclease__Z%2C__mitochondrial__(Drosophila__melanogaster__OX%3D7227);	GO:0008033	InterPro:IPR001279,InterPro:IPR027794,Pfam:PF00753,Pfam:PF13691
GBI_14596		GBI_14596	105.991	-0.339733	0.505307	-0.67233	0.501373	0.299839	0.779204	0	Protein__of__unknown__function;	n.a	n.a
GBI_05143	BAB2_DROME	BAB2_DROME	758.119	-0.339644	0.275093	-1.23465	0.21696	0.66362	0.544471	0	Similar__to__bab2:__Protein__bric-a-brac__2__(Drosophila__melanogaster__OX%3D7227);	GO:0005515	InterPro:IPR000210,InterPro:IPR009071,Pfam:PF00505,Pfam:PF00651
GBI_06690	STAR7_HUMAN	STAR7_HUMAN	512.368	-0.339538	0.155788	-2.17949	0.0292952	1.5332	0.205033	0	Similar__to__B7P43_G08275:__Uncharacterized__protein__(Cryptotermes__secundus__OX%3D105785);	GO:0008289	InterPro:IPR002913,Pfam:PF01852
GBI_13596		GBI_13596	1274.75	-0.339528	0.174324	-1.94768	0.0514533	1.28859	0.27244	0	Similar__to__g.26405:__Uncharacterized__protein__(Homalodisca__liturata__OX%3D320908);	n.a	n.a
GBI_01130	ITIH4_HUMAN	ITIH4_HUMAN	75.579	-0.339432	0.395105	-0.859093	0.390289	0.408613	0.706805	0	Similar__to__B7P43_G17389:__Uncharacterized__protein__(Cryptotermes__secundus__OX%3D105785);	n.a	InterPro:IPR002035,InterPro:IPR013694,Pfam:PF00092,Pfam:PF08487
GBI_07836	CCND2_CHICK	CCND2_CHICK	814.061	-0.339192	0.180985	-1.87414	0.0609115	1.2153	0.29551	0	Similar__to__CycE:__G1/S-specific__cyclin-E__(Drosophila__melanogaster__OX%3D7227);	GO:0005634	InterPro:IPR004367,InterPro:IPR006671,Pfam:PF00134,Pfam:PF02984
GBI_17398		GBI_17398	354.965	-0.339185	0.233952	-1.44981	0.147112	0.832353	0.456637	0	Similar__to__Cf2:__Chorion__transcription__factor__Cf2__(Drosophila__melanogaster__OX%3D7227);	GO:0005634,GO:0008270	InterPro:IPR012934,Pfam:PF00096,Pfam:PF07776,Pfam:PF12874
GBI_20883	TIP60_DROME	TIP60_DROME	206.696	-0.338732	0.23669	-1.43112	0.152395	0.817028	0.464436	0	Similar__to__Tip60:__Histone__acetyltransferase__Tip60__(Drosophila__melanogaster__OX%3D7227);	GO:0004402,GO:0006355,GO:0016573	InterPro:IPR002717,Pfam:PF01853
GBI_20133	D2HDH_BOVIN	D2HDH_BOVIN	3400.9	-0.338552	0.219185	-1.54459	0.122445	0.91206	0.419784	0	Similar__to__ADPS:__Alkyldihydroxyacetonephosphate__synthase__(Drosophila__melanogaster__OX%3D7227);	GO:0003824,GO:0016491,GO:0050660,GO:0055114	InterPro:IPR004113,InterPro:IPR006094,Pfam:PF01565,Pfam:PF02913
GBI_01519	NTH_BOVIN	NTH_BOVIN	266.548	-0.338481	0.26274	-1.28828	0.197649	0.704104	0.522733	0	Similar__to__NTHL1:__Endonuclease__III__homolog__(Blattella__germanica__OX%3D6973);	GO:0006284	InterPro:IPR003265,Pfam:PF00730
GBI_02581	FMAR_DROME	FMAR_DROME	40.543	-0.338427	0.488646	-0.692582	0.488572	0.311071	0.772625	0	Similar__to__FMRFaR:__FMRFamide__receptor__(Drosophila__melanogaster__OX%3D7227);	GO:0004930,GO:0007186,GO:0016021	InterPro:IPR000276,Pfam:PF00001
GBIG_019269		GBIG_019269	514.416	-0.338415	0.246885	-1.37074	0.170457	0.768386	0.487064	0	GBI_M__0001G_019269	.	.	.
GBI_04746		GBI_04746	203.417	-0.338028	0.464419	-0.727852	0.466704	0.330958	0.759272	0	Protein__of__unknown__function;	n.a	n.a
GBIG_008906	LACH_SCHAM	LACH_SCHAM	81.7875	-0.337889	0.372402	-0.907324	0.364236	0.438618	0.686541	0	Similar__to__SINV_00839:__Uncharacterized__protein__(Fragment)__(Solenopsis__invicta__OX%3D13686);	n.a	n.a
GBIG_008906	LACH_SCHAM	LACH_SCHAM	81.7875	-0.337889	0.372402	-0.907324	0.364236	0.438618	0.686541	0	Similar__to__OFAS_OFAS004755:__Uncharacterized__protein__(Oncopeltus__fasciatus__OX%3D7536);	n.a	n.a
GBI_20486	UGT2_DACCO	UGT2_DACCO	195.287	-0.337818	0.352009	-0.959686	0.337213	0.472095	0.664307	0	Similar__to__LOC108744108:__uncharacterized__protein__LOC108744108__(Agrilus__planipennis__OX%3D224129);	n.a	n.a
GBI_14514		GBI_14514	601.761	-0.337338	0.31541	-1.06952	0.284833	0.545409	0.620204	0	Similar__to__B7P43_G13391:__Uncharacterized__protein__(Cryptotermes__secundus__OX%3D105785);	n.a	n.a
GBI_09762	MK01_XENLA	MK01_XENLA	4601.34	-0.337316	0.137533	-2.45261	0.0141822	1.84825	0.13376	0	Similar__to__rl:__Mitogen-activated__protein__kinase__ERK-A__(Drosophila__melanogaster__OX%3D7227);	GO:0004672,GO:0005524,GO:0006468	InterPro:IPR000719,Pfam:PF00069
GBI_15168	ATMIN_HUMAN	ATMIN_HUMAN	441.962	-0.337297	0.181294	-1.86049	0.0628157	1.20193	0.300184	0	Similar__to__EAG_12359:__Zinc__finger__protein__JACKDAW__(Camponotus__floridanus__OX%3D104421);	n.a	n.a
GBI_12141	STK11_CHICK	STK11_CHICK	602.983	-0.337234	0.160949	-2.09528	0.0361458	1.44194	0.228756	0	Similar__to__SAK:__Serine/threonine-protein__kinase__PLK4__(Drosophila__virilis__OX%3D7244);	GO:0004672,GO:0005524,GO:0006468	InterPro:IPR000719,Pfam:PF00069
GBI_12195	CLN3_CANLF	CLN3_CANLF	1279.47	-0.337046	0.177072	-1.90344	0.0569833	1.24425	0.285499	0	Similar__to__ALC60_08155:__Battenin__(Trachymyrmex__zeteki__OX%3D64791);	GO:0016020	InterPro:IPR003492,Pfam:PF02487
GBI_18692	GDE1_BOVIN	GDE1_BOVIN	1413.98	-0.336923	0.146429	-2.30094	0.0213952	1.66968	0.170778	0	Similar__to__SINV_03676:__Uncharacterized__protein__(Fragment)__(Solenopsis__invicta__OX%3D13686);	GO:0006629,GO:0008081	InterPro:IPR030395,Pfam:PF03009
GBI_18244	PIGN_HUMAN	PIGN_HUMAN	275.944	-0.336662	0.276402	-1.21801	0.223219	0.651269	0.551303	0	Similar__to__L798_02417:__GPI__ethanolamine__phosphate__transferase__1__(Zootermopsis__nevadensis__OX%3D136037);	GO:0003824,GO:0005789,GO:0006506,GO:0016740	InterPro:IPR002591,InterPro:IPR017852,Pfam:PF01663,Pfam:PF04987
GBI_12288	ODPB_BOVIN	ODPB_BOVIN	1996.09	-0.336457	0.138046	-2.43729	0.0147979	1.8298	0.13732	0	Similar__to__g.10146:__Uncharacterized__protein__(Fragment)__(Clastoptera__arizonana__OX%3D38151);	n.a	InterPro:IPR005475,InterPro:IPR033248,Pfam:PF02779,Pfam:PF02780
GBI_22263		GBI_22263	58.6499	-0.336279	0.481018	-0.699098	0.484491	0.314714	0.770655	0	Similar__to__C0J52_28208:__Uncharacterized__protein__(Blattella__germanica__OX%3D6973);	n.a	n.a
GBI_05838	GGPPS_BOVIN	GGPPS_BOVIN	2002.61	-0.33626	0.143079	-2.35017	0.018765	1.72665	0.15736	0	Similar__to__Uncharacterized__protein__(Anopheles__dirus__OX%3D7168);	GO:0008299	InterPro:IPR000092,Pfam:PF00348
GBI_11955	ABCG1_HUMAN	ABCG1_HUMAN	1511.38	-0.336216	0.195123	-1.7231	0.0848707	1.07124	0.351575	0	Similar__to__w:__Protein__white__(Anopheles__gambiae__OX%3D7165);	GO:0005524,GO:0016887	InterPro:IPR003439,Pfam:PF00005
GBIG_009664		GBIG_009664	102.324	-0.336058	0.640772	-0.524458	0.59996	0.221878	0.834941	0	GBI_M__0001G_009664	.	.	.
GBI_07386	TRH_DROME	TRH_DROME	142.876	-0.335741	0.363589	-0.92341	0.355793	0.448802	0.680993	0	Similar__to__trh:__Protein__trachealess__(Drosophila__melanogaster__OX%3D7227);	GO:0005515	InterPro:IPR013655,Pfam:PF08447
GBI_14744	TOPI_DROME	TOPI_DROME	663.067	-0.335626	0.171837	-1.95317	0.0507992	1.29414	0.271503	0	Similar__to__su(Hw):__Protein__suppressor__of__hairy__wing__(Drosophila__melanogaster__OX%3D7227);	n.a	Pfam:PF00096,Pfam:PF13912
GBI_16038	RLIP_DROME	RLIP_DROME	2843.58	-0.335515	0.138665	-2.41961	0.0155372	1.80863	0.141852	0	Similar__to__Rlip:__RalA-binding__protein__1__(Drosophila__melanogaster__OX%3D7227);	GO:0007165	InterPro:IPR000198,Pfam:PF00620
GBI_02477	PANK4_HUMAN	PANK4_HUMAN	999.008	-0.335511	0.182126	-1.84219	0.0654474	1.18411	0.306507	0	Similar__to__WN48_03815:__Pantothenate__kinase__4__(Eufriesea__mexicana__OX%3D516756);	GO:0004594,GO:0005524,GO:0015937	InterPro:IPR002791,InterPro:IPR004567,Pfam:PF01937,Pfam:PF03630
GBI_00766	KLH15_DANRE	KLH15_DANRE	878.745	-0.33548	0.16197	-2.07125	0.0383359	1.41639	0.235233	0	Similar__to__dbo:__Kelch-like__protein__diablo__(Culex__quinquefasciatus__OX%3D7176);	GO:0005515	InterPro:IPR000210,InterPro:IPR006652,InterPro:IPR011705,Pfam:PF00651,Pfam:PF01344,Pfam:PF07707
GBIG_000646		GBIG_000646	334.436	-0.33546	0.644743	-0.520301	0.602854	0.219788	0.836987	0	GBI_M__0001G_000646	.	.	.
GBIG_015597	INDY1_DROME	INDY1_DROME	57.8098	-0.335353	0.368072	-0.911108	0.362239	0.441005	0.685386	0	Similar__to__Indy:__Protein__I'm__not__dead__yet__(Drosophila__melanogaster__OX%3D7227);	GO:0005215,GO:0006814,GO:0016020,GO:0055085	InterPro:IPR001898,Pfam:PF00939
GBIG_015597	INDY1_DROME	INDY1_DROME	57.8098	-0.335353	0.368072	-0.911108	0.362239	0.441005	0.685386	0	Similar__to__Tl:__Protein__toll__(Drosophila__melanogaster__OX%3D7227);	GO:0005515,GO:0007165	InterPro:IPR000157,Pfam:PF01582
GBI_12266	GBRB_DROME	GBRB_DROME	134.148	-0.335309	0.562144	-0.596482	0.550853	0.258964	0.810266	0	Similar__to__CSON005521:__CSON005521__protein__(Culicoides__sonorensis__OX%3D179676);	GO:0005230,GO:0006811,GO:0016021	InterPro:IPR006202,Pfam:PF02931
GBIG_004758	MYRF_HUMAN	MYRF_HUMAN	385.965	-0.335173	0.311311	-1.07665	0.281636	0.550312	0.616803	0	Protein__of__unknown__function;	n.a	n.a
GBIG_004758	MYRF_HUMAN	MYRF_HUMAN	385.965	-0.335173	0.311311	-1.07665	0.281636	0.550312	0.616803	0	Similar__to__WH47_11431:__Myelin__gene__regulatory__factor__(Habropoda__laboriosa__OX%3D597456);	GO:0003677	InterPro:IPR024061,InterPro:IPR025719,InterPro:IPR026932,InterPro:IPR030392,Pfam:PF05224,Pfam:PF13884,Pfam:PF13887,Pfam:PF13888
GBI_16083	JKAMP_MOUSE	JKAMP_MOUSE	371.467	-0.335111	0.199189	-1.68238	0.0924957	1.03388	0.367854	0	Similar__to__L798_08968:__JNK1-associated__membrane__protein__(Zootermopsis__nevadensis__OX%3D136037);	GO:0006986,GO:0016021	InterPro:IPR008485,Pfam:PF05571
GBI_15812	PAK1_BOVIN	PAK1_BOVIN	1988.13	-0.334997	0.178159	-1.88032	0.060064	1.22139	0.292798	0	Similar__to__Pkn:__Serine/threonine-protein__kinase__N__(Drosophila__melanogaster__OX%3D7227);	GO:0004672,GO:0005524,GO:0006468	InterPro:IPR000095,InterPro:IPR000719,Pfam:PF00069,Pfam:PF00786
GBI_03636		GBI_03636	1466.34	-0.334579	0.14884	-2.24792	0.0245814	1.60939	0.185473	0	Protein__of__unknown__function;	n.a	n.a
GBIG_024110	NPRL2_BOVIN	NPRL2_BOVIN	123.392	-0.334575	0.298458	-1.12101	0.262283	0.58123	0.596355	0	Similar__to__L798_00962:__Tumor__suppressor__candidate__4__(Zootermopsis__nevadensis__OX%3D136037);	n.a	InterPro:IPR009348,Pfam:PF06218
GBIG_024110	NPRL2_BOVIN	NPRL2_BOVIN	123.392	-0.334575	0.298458	-1.12101	0.262283	0.58123	0.596355	0	Similar__to__Nprl2:__GATOR__complex__protein__NPRL2__(Drosophila__melanogaster__OX%3D7227);	n.a	InterPro:IPR009348,Pfam:PF06218
GBI_07314	ASAH1_HETGA	ASAH1_HETGA	1018.85	-0.334231	0.15299	-2.18466	0.0289141	1.53889	0.203281	0	Similar__to__g.36952:__Uncharacterized__protein__(Clastoptera__arizonana__OX%3D38151);	n.a	InterPro:IPR029130,InterPro:IPR029132,Pfam:PF02275,Pfam:PF15508
GBI_09089	PDIA5_RAT	PDIA5_RAT	1210.14	-0.334074	0.173031	-1.93071	0.0535185	1.2715	0.277934	0	Similar__to__prtp:__Thioredoxin__domain-containing__protein__5__homolog__(Drosophila__melanogaster__OX%3D7227);	GO:0045454	InterPro:IPR013766,Pfam:PF00085
GBI_03058		GBI_03058	163.433	-0.334062	0.309588	-1.07906	0.280563	0.55197	0.615631	0	Similar__to__L798_01256:__Uncharacterized__protein__(Zootermopsis__nevadensis__OX%3D136037);	GO:0005634,GO:0008270	InterPro:IPR012934,Pfam:PF07776
GBI_05202		GBI_05202	129.999	-0.33402	0.295798	-1.12922	0.258806	0.587025	0.591693	0	Similar__to__Uncharacterized__protein__(Corethrella__appendiculata__OX%3D1370023);	n.a	n.a
GBI_14910	BEST3_MOUSE	BEST3_MOUSE	57.7388	-0.334004	0.432218	-0.772767	0.43966	0.356883	0.7402	0	Similar__to__Bestrophin__homolog__(Nyssomyia__neivai__OX%3D330878);	n.a	InterPro:IPR021134,Pfam:PF01062
GBI_17898		GBI_17898	330.831	-0.333949	0.185617	-1.79913	0.0719985	1.14268	0.322352	0	Similar__to__L798_14559:__CBP80/20-dependent__translation__initiation__factor__(Zootermopsis__nevadensis__OX%3D136037);	GO:0003723,GO:0005515	InterPro:IPR003890,Pfam:PF02854
GBI_13673	ZCH18_RAT	ZCH18_RAT	372.567	-0.33383	0.187288	-1.78244	0.074678	1.12681	0.328413	0	Similar__to__C0J52_06565:__Uncharacterized__protein__(Blattella__germanica__OX%3D6973);	GO:0046872	InterPro:IPR000571,Pfam:PF00642
GBI_04154	VPS41_MOUSE	VPS41_MOUSE	3334.79	-0.333623	0.129557	-2.57512	0.0100206	1.99911	0.109867	0	Similar__to__L798_14646:__Vacuolar__protein__sorting-associated__protein__41__homolog__(Zootermopsis__nevadensis__OX%3D136037);	GO:0006886,GO:0016192	InterPro:IPR000547,InterPro:IPR019453,Pfam:PF00637,Pfam:PF10367
GBI_13783	TM107_HUMAN	TM107_HUMAN	70.257	-0.333419	0.303877	-1.09722	0.272547	0.564558	0.608028	0	Protein__of__unknown__function;	n.a	n.a
GBI_01687		GBI_01687	283.334	-0.333401	0.248392	-1.34224	0.179519	0.74589	0.501141	0	Similar__to__Kr-h1:__Krueppel__homolog__1__(Drosophila__melanogaster__OX%3D7227);	n.a	Pfam:PF00096
GBI_09252	ANR39_MOUSE	ANR39_MOUSE	6983.41	-0.333311	0.153405	-2.17274	0.0297996	1.52579	0.207629	0	Similar__to__Tnks:__Poly__[ADP-ribose]__polymerase__tankyrase__(Drosophila__melanogaster__OX%3D7227);	GO:0005515	InterPro:IPR002110,Pfam:PF00023,Pfam:PF13637
GBI_15666		GBI_15666	2102.18	-0.333219	0.198692	-1.67706	0.0935308	1.02905	0.369491	0	Protein__of__unknown__function;	n.a	n.a
GBIG_022987		GBIG_022987	173.967	-0.332955	0.600531	-0.554435	0.579281	0.237111	0.824457	0	GBI_M__0001G_022987	.	.	.
GBI_10909	FBX28_MOUSE	FBX28_MOUSE	849.789	-0.33294	0.127291	-2.61558	0.00890767	2.05024	0.10141	0	Similar__to__Putative__pallbearer__(Fragment)__(Anopheles__aquasalis__OX%3D42839);	GO:0005515	InterPro:IPR001810,Pfam:PF00646
GBI_07371	BIG1_RAT	BIG1_RAT	2259.09	-0.332823	0.183784	-1.81095	0.0701493	1.15398	0.317432	0	Similar__to__mon2:__Protein__MON2__homolog__(Drosophila__melanogaster__OX%3D7227);	GO:0005086,GO:0032012	InterPro:IPR000904,InterPro:IPR015403,InterPro:IPR032629,InterPro:IPR032691,Pfam:PF01369,Pfam:PF09324,Pfam:PF12783,Pfam:PF16213
GBIG_025033	TIGD6_HUMAN	TIGD6_HUMAN	410.666	-0.332756	0.336351	-0.98931	0.322512	0.491455	0.652897	0	GBI_M__0001G_025033	sp|Q17RP2|TIGD6_HUMAN^sp|Q17RP2|TIGD6_HUMAN^Q:9966-10334,H:66-198^35.3%ID^E:2.8e-12^.^.	.	KEGG:hsa:81789
GBI_14274	TM145_XENLA	TM145_XENLA	1039.98	-0.332465	0.13666	-2.43279	0.014983	1.8244	0.138715	0	Similar__to__L798_10998:__Integral__membrane__protein__GPR180__(Zootermopsis__nevadensis__OX%3D136037);	GO:0007186,GO:0019236	InterPro:IPR019336,Pfam:PF10192
GBI_18689	FAS_MOUSE	FAS_MOUSE	22665.4	-0.332464	0.233939	-1.42116	0.15527	0.808912	0.467866	0	Similar__to__ALC62_08320:__Fatty__acid__synthase__(Cyphomyrmex__costatus__OX%3D456900);	GO:0009058,GO:0016788,GO:0055114	InterPro:IPR001031,InterPro:IPR009081,InterPro:IPR013149,InterPro:IPR013968,InterPro:IPR014030,InterPro:IPR014031,InterPro:IPR014043,InterPro:IPR020807,InterPro:IPR032821,Pfam:PF00107,Pfam:PF00109,Pfam:PF00550,Pfam:PF00698,Pfam:PF00975,Pfam:PF02801,Pfam:PF08659,Pfam:PF14765,Pfam:PF16197
GBI_18419	LUCI_PHOPE	LUCI_PHOPE	2663.69	-0.332462	0.250181	-1.32888	0.183886	0.735451	0.506145	0	Similar__to__CG4500:__Long-chain-fatty-acid--CoA__ligase__bubblegum-like__(Drosophila__melanogaster__OX%3D7227);	GO:0003824,GO:0008152	InterPro:IPR000873,InterPro:IPR025110,Pfam:PF00501,Pfam:PF13193
GBI_20851		GBI_20851	106.081	-0.332273	0.462473	-0.718471	0.472467	0.325629	0.763853	0	Similar__to__B7P43_G01344:__Uncharacterized__protein__(Fragment)__(Cryptotermes__secundus__OX%3D105785);	n.a	InterPro:IPR022041,Pfam:PF12248
GBI_13504		GBI_13504	4611.35	-0.332269	0.202436	-1.64135	0.100724	0.996865	0.383777	0	Similar__to__B7P43_G02684:__Uncharacterized__protein__(Cryptotermes__secundus__OX%3D105785);	n.a	InterPro:IPR022065,Pfam:PF12280
GBI_13165	FBX11_HUMAN	FBX11_HUMAN	3858.1	-0.332162	0.137464	-2.41635	0.0156771	1.80473	0.142982	0	Similar__to__poe:__Protein__purity__of__essence__(Drosophila__pseudoobscura__pseudoobscura__OX%3D46245);	GO:0005515,GO:0008270	InterPro:IPR001810,InterPro:IPR003126,InterPro:IPR007742,Pfam:PF02207,Pfam:PF05048,Pfam:PF12937,Pfam:PF13229
GBIG_002156		GBIG_002156	148.529	-0.331746	0.613235	-0.540977	0.588524	0.230236	0.829434	0	GBI_M__0001G_002156	.	.	.
GBIG_017138	UD2A3_MOUSE	UD2A3_MOUSE	9289.19	-0.331647	0.318853	-1.04013	0.298282	0.525374	0.630281	0	Similar__to__Ugt2b15_2:__UDP-glucuronosyltransferase__2B15__(Cryptotermes__secundus__OX%3D105785);	GO:0008152,GO:0016758	InterPro:IPR002213,Pfam:PF00201
GBIG_017138	UD2A3_MOUSE	UD2A3_MOUSE	9289.19	-0.331647	0.318853	-1.04013	0.298282	0.525374	0.630281	0	Protein__of__unknown__function;	n.a	n.a
GBI_08073	CND3_XENLA	CND3_XENLA	1154.11	-0.331645	0.139707	-2.37387	0.0176027	1.75442	0.151905	0	Similar__to__L798_03860:__Condensin__complex__subunit__3__(Zootermopsis__nevadensis__OX%3D136037);	GO:0005634	InterPro:IPR024741,InterPro:IPR025977,Pfam:PF12422,Pfam:PF12719
GBI_05412	SCAI_HUMAN	SCAI_HUMAN	829.975	-0.331632	0.137394	-2.41374	0.0157899	1.80162	0.143484	0	Similar__to__LOC108737181:__protein__SCAI__isoform__X1__(Agrilus__planipennis__OX%3D224129);	GO:0003714,GO:0006351	InterPro:IPR022709,Pfam:PF12070
GBI_11653	ABCA1_HUMAN	ABCA1_HUMAN	5418.96	-0.331616	0.177939	-1.86365	0.0623707	1.20502	0.299322	0	Similar__to__Mdr65:__Multidrug__resistance__protein__homolog__65__(Drosophila__melanogaster__OX%3D7227);	GO:0005524,GO:0016887	InterPro:IPR003439,Pfam:PF00005,Pfam:PF12698
GBI_15358		GBI_15358	35.1392	-0.331425	0.490177	-0.676133	0.498956	0.301937	0.778267	0	Protein__of__unknown__function;	n.a	n.a
GBI_04198	HPS3_MOUSE	HPS3_MOUSE	1872.49	-0.331424	0.220333	-1.50419	0.132532	0.87768	0.435267	0	Similar__to__L798_12841:__Hermansky-Pudlak__syndrome__3__protein__(Zootermopsis__nevadensis__OX%3D136037);	n.a	InterPro:IPR028167,InterPro:IPR029437,Pfam:PF14761,Pfam:PF14762
GBIG_025635		GBIG_025635	152.232	-0.331405	2.1968	-0.150858	0.880088	0.055474	0.958176	0	GBI_M__0001G_025635	.	.	.
GBI_15981	PPN_DROME	PPN_DROME	212.567	-0.331244	0.206815	-1.60164	0.109235	0.961638	0.399918	0	Similar__to__Ppn:__Papilin__(Drosophila__melanogaster__OX%3D7227);	n.a	n.a
GBI_17907	SBP1A_XENLA	SBP1A_XENLA	3690.62	-0.331086	0.190429	-1.73863	0.0820995	1.08566	0.345384	0	Similar__to__B7P43_G07191:__Selenium-binding__protein__1-A__(Cryptotermes__secundus__OX%3D105785);	GO:0008430	InterPro:IPR008826,Pfam:PF05694
GBI_07968	ETFD_BOVIN	ETFD_BOVIN	3427.02	-0.330896	0.168732	-1.96108	0.0498701	1.30216	0.268418	0	Similar__to__ETFDH_1:__Electron__transfer__flavoprotein-ubiquinone__oxidoreductase%2C__mitochondrial__(Lygus__hesperus__OX%3D30085);	GO:0016491,GO:0055114	InterPro:IPR023753,Pfam:PF05187,Pfam:PF07992
GBI_17901	TBP_ARTSF	TBP_ARTSF	641.072	-0.330896	0.201569	-1.6416	0.100673	0.997087	0.383777	0	Similar__to__Tbp:__TATA-box-binding__protein__(Spodoptera__frugiperda__OX%3D7108);	GO:0003677,GO:0006352	InterPro:IPR000814,Pfam:PF00352
GBI_00152	ZC21A_BOVIN	ZC21A_BOVIN	177.962	-0.330805	0.310128	-1.06667	0.28612	0.543451	0.620942	0	Similar__to__B7P43_G02002:__Uncharacterized__protein__(Cryptotermes__secundus__OX%3D105785);	n.a	n.a
GBI_15693	NMD3A_HUMAN	NMD3A_HUMAN	124.501	-0.330792	0.690661	-0.478949	0.631975	0.1993	0.850485	0	Similar__to__Nmdar1:__Glutamate__[NMDA]__receptor__subunit__1__(Drosophila__mojavensis__OX%3D7230);	GO:0004970,GO:0016020	InterPro:IPR001320,InterPro:IPR001638,Pfam:PF00060,Pfam:PF00497
GBI_12299	PPIL2_HUMAN	PPIL2_HUMAN	942.254	-0.330605	0.152971	-2.16122	0.0306781	1.51317	0.211795	0	Similar__to__CYPA:__Peptidyl-prolyl__cis-trans__isomerase__(Blattella__germanica__OX%3D6973);	GO:0000413,GO:0003755	InterPro:IPR002130,InterPro:IPR027799,Pfam:PF00160,Pfam:PF04641
GBI_00630	NRDE2_MOUSE	NRDE2_MOUSE	605.815	-0.330591	0.174985	-1.88926	0.0588571	1.2302	0.290642	0	Similar__to__CN102:__CN102__protein__(Fopius__arisanus__OX%3D64838);	n.a	InterPro:IPR013633,Pfam:PF08424
GBI_18011		GBI_18011	1400.29	-0.330577	0.521059	-0.634433	0.525798	0.279181	0.794949	0	Protein__of__unknown__function;	n.a	n.a
GBIG_010421	HIW_DROME	HIW_DROME	537.909	-0.330461	0.330959	-0.998494	0.31804	0.497518	0.648271	0	Similar__to__HERC2:__Probable__E3__ubiquitin-protein__ligase__HERC2__(Drosophila__melanogaster__OX%3D7227);	n.a	InterPro:IPR000408,InterPro:IPR012983,Pfam:PF00415,Pfam:PF08005,Pfam:PF13540
GBIG_010421	HIW_DROME	HIW_DROME	537.909	-0.330461	0.330959	-0.998494	0.31804	0.497518	0.648271	0	Similar__to__MYCBP2_1:__E3__ubiquitin-protein__ligase__MYCBP2__(Blattella__germanica__OX%3D6973);	n.a	n.a
GBIG_010421	HIW_DROME	HIW_DROME	537.909	-0.330461	0.330959	-0.998494	0.31804	0.497518	0.648271	0	Similar__to__AMK59_6105:__Uncharacterized__protein__(Fragment)__(Oryctes__borbonicus__OX%3D1629725);	n.a	InterPro:IPR003646,Pfam:PF08239
GBI_01775	LOLA1_DROME	LOLA1_DROME	439.135	-0.330074	0.192049	-1.7187	0.0856699	1.06717	0.353591	0	Similar__to__su(Hw):__Protein__suppressor__of__hairy__wing__(Drosophila__melanogaster__OX%3D7227);	GO:0005515	InterPro:IPR000210,Pfam:PF00096,Pfam:PF00651,Pfam:PF13909
GBI_02544	VA725_ARATH	VA725_ARATH	1410.59	-0.329974	0.150238	-2.19634	0.0280674	1.5518	0.200615	0	Similar__to__Syb:__Synaptobrevin__(Drosophila__melanogaster__OX%3D7227);	GO:0016021,GO:0016192	InterPro:IPR001388,InterPro:IPR010908,Pfam:PF00957,Pfam:PF13774
GBI_15497	Y34F_DROME	Y34F_DROME	114.82	-0.329764	0.38819	-0.849492	0.395608	0.402735	0.711237	0	Similar__to__CG43867:__Uncharacterized__protein__CG43867__(Drosophila__melanogaster__OX%3D7227);	GO:0005856	InterPro:IPR000857,Pfam:PF00784
GBI_04624	AK1A1_CHICK	AK1A1_CHICK	488.277	-0.329545	0.252489	-1.30518	0.19183	0.717083	0.515506	0	Similar__to__akr2e:__Aldo-keto__reductase__AKR2E4__(Bombyx__mori__OX%3D7091);	n.a	InterPro:IPR023210,Pfam:PF00248
GBI_13501		GBI_13501	11015.9	-0.329441	0.195964	-1.68113	0.0927382	1.03274	0.368284	0	Similar__to__B7P43_G08179:__Uncharacterized__protein__(Fragment)__(Cryptotermes__secundus__OX%3D105785);	n.a	n.a
GBI_14586	HIP1_HUMAN	HIP1_HUMAN	4088.98	-0.32912	0.166513	-1.97655	0.0480928	1.31792	0.263064	0	Similar__to__CLUMA_CG017588:__CLUMA_CG017588%2C__isoform__A__(Clunio__marinus__OX%3D568069);	GO:0003779,GO:0005543	InterPro:IPR002558,InterPro:IPR011417,Pfam:PF01608,Pfam:PF07651
GBI_12869	KPC1_DROME	KPC1_DROME	2973.07	-0.328969	0.202307	-1.62608	0.103932	0.983251	0.390334	0	Similar__to__Pkc53E:__Protein__kinase__C%2C__brain__isozyme__(Drosophila__melanogaster__OX%3D7227);	GO:0004672,GO:0004674,GO:0005524,GO:0006468	InterPro:IPR000008,InterPro:IPR000719,InterPro:IPR017892,Pfam:PF00069,Pfam:PF00168,Pfam:PF00433
GBI_05207	NSMA_DROME	NSMA_DROME	979.212	-0.328889	0.212964	-1.54434	0.122505	0.911845	0.419784	0	Similar__to__CG12034:__Putative__neutral__sphingomyelinase__(Drosophila__melanogaster__OX%3D7227);	n.a	InterPro:IPR005135,Pfam:PF03372
GBI_03561	CBPC5_XENTR	CBPC5_XENTR	1848.08	-0.328833	0.155704	-2.11192	0.0346935	1.45975	0.223345	0	Similar__to__Nna1:__Cytosolic__carboxypeptidase__Nna1__(Drosophila__melanogaster__OX%3D7227);	GO:0004181,GO:0006508,GO:0008270	InterPro:IPR000834,Pfam:PF00246
GBIG_022957	E75_METEN	E75_METEN	801.879	-0.328816	0.199053	-1.6519	0.0985539	1.00633	0.37984	0	Similar__to__RR46_02048:__S-antigen__protein__(Papilio__xuthus__OX%3D66420);	n.a	n.a
GBIG_022957	E75_METEN	E75_METEN	801.879	-0.328816	0.199053	-1.6519	0.0985539	1.00633	0.37984	0	Similar__to__EcR:__Ecdysone__receptor__(Lucilia__cuprina__OX%3D7375);	n.a	InterPro:IPR000536,Pfam:PF00104
GBI_20173	CARL1_HUMAN	CARL1_HUMAN	3209.65	-0.328701	0.131584	-2.49803	0.0124884	1.90349	0.125403	0	Similar__to__L798_10731:__Leucine-rich__repeat-containing__protein__16A__(Zootermopsis__nevadensis__OX%3D136037);	GO:0005515	InterPro:IPR001611,InterPro:IPR031943,Pfam:PF13516,Pfam:PF16000
GBI_00969	KANK1_HUMAN	KANK1_HUMAN	3791.58	-0.328682	0.159543	-2.06014	0.0393848	1.40467	0.238445	0	Similar__to__mask:__Ankyrin__repeat__and__KH__domain-containing__protein__mask__(Drosophila__melanogaster__OX%3D7227);	n.a	InterPro:IPR020683,InterPro:IPR021939,Pfam:PF12075,Pfam:PF12796,Pfam:PF13857
GBI_22124		GBI_22124	1113.43	-0.328567	0.202941	-1.61902	0.105442	0.976985	0.392382	0	Protein__of__unknown__function;	n.a	n.a
GBIG_019514		GBIG_019514	64.333	-0.328485	0.419388	-0.783248	0.433481	0.36303	0.736214	0	GBI_M__0001G_019514	.	.	.
GBI_11080		GBI_11080	1386.04	-0.328158	0.28636	-1.14597	0.251809	0.598928	0.584677	0	Similar__to__L798_04847:__Uncharacterized__protein__(Zootermopsis__nevadensis__OX%3D136037);	GO:0016021	InterPro:IPR004031,Pfam:PF13903
GBI_18395	CC130_DROME	CC130_DROME	618.643	-0.328063	0.160616	-2.04254	0.0410984	1.38617	0.24324	0	Similar__to__CG15084:__Coiled-coil__domain-containing__protein__130__homolog__(Drosophila__melanogaster__OX%3D7227);	n.a	InterPro:IPR007590,Pfam:PF04502
GBI_13003		GBI_13003	1110.95	-0.327359	0.184004	-1.77908	0.0752261	1.12363	0.329992	0	Similar__to__g.1366:__Uncharacterized__protein__(Graphocephala__atropunctata__OX%3D36148);	n.a	n.a
GBI_16914	STRN3_BOVIN	STRN3_BOVIN	3958.52	-0.327276	0.128578	-2.54535	0.010917	1.9619	0.115681	0	Similar__to__Lis-1:__Lissencephaly-1__homolog__(Drosophila__grimshawi__OX%3D7222);	GO:0005515	InterPro:IPR001680,InterPro:IPR013258,Pfam:PF00400,Pfam:PF08232
GBI_19894	SMCR8_HUMAN	SMCR8_HUMAN	392.973	-0.326675	0.25458	-1.28319	0.199424	0.700222	0.524992	0	Similar__to__B7P43_G02036:__Uncharacterized__protein__(Cryptotermes__secundus__OX%3D105785);	n.a	n.a
GBI_10437	MIC60_DROME	MIC60_DROME	10066.2	-0.32657	0.128312	-2.54513	0.0109237	1.96163	0.115681	0	Similar__to__Mitofilin:__MICOS__complex__subunit__Mic60__(Drosophila__melanogaster__OX%3D7227);	n.a	InterPro:IPR019133,Pfam:PF09731
GBI_06111	CBPB_ASTAS	CBPB_ASTAS	174.145	-0.326548	0.362123	-0.901759	0.367185	0.435115	0.689148	0	Similar__to__GA14587:__Zinc__carboxypeptidase__A__1__(Drosophila__pseudoobscura__pseudoobscura__OX%3D46245);	GO:0004180,GO:0004181,GO:0006508,GO:0008270	InterPro:IPR000834,InterPro:IPR003146,Pfam:PF00246,Pfam:PF02244
GBI_10923	KAZRA_DANRE	KAZRA_DANRE	100.078	-0.326515	0.350444	-0.931718	0.351482	0.454096	0.677668	0	Similar__to__B7P43_G14213:__Uncharacterized__protein__(Fragment)__(Cryptotermes__secundus__OX%3D105785);	n.a	n.a
GBI_06827		GBI_06827	3044.42	-0.325845	0.158494	-2.05589	0.0397935	1.40019	0.239802	0	Similar__to__AAEL012975:__AAEL012975-PA__(Aedes__aegypti__OX%3D7159);	n.a	n.a
GBIG_002149		GBIG_002149	94.4726	-0.325532	0.372177	-0.874669	0.381754	0.418217	0.700764	0	GBI_M__0001G_002149	.	.	.
GBI_00039	RNH1_HUMAN	RNH1_HUMAN	1131.53	-0.324921	0.167913	-1.93506	0.0529834	1.27586	0.276541	0	Similar__to__B7P43_G14357:__Uncharacterized__protein__(Cryptotermes__secundus__OX%3D105785);	GO:0003676,GO:0004523	InterPro:IPR002156,InterPro:IPR011320,Pfam:PF00075,Pfam:PF01693
GBI_11942		GBI_11942	261.584	-0.324558	0.220263	-1.4735	0.140616	0.851965	0.446422	0	Protein__of__unknown__function;	n.a	n.a
GBI_20783	ANAG_HUMAN	ANAG_HUMAN	3546.22	-0.324177	0.248112	-1.30658	0.191356	0.718158	0.515209	0	Similar__to__CSON005991:__CSON005991__protein__(Culicoides__sonorensis__OX%3D179676);	n.a	InterPro:IPR024240,InterPro:IPR024732,InterPro:IPR024733,Pfam:PF05089,Pfam:PF12971,Pfam:PF12972
GBIG_005845	TRRAP_HUMAN	TRRAP_HUMAN	782.197	-0.323844	0.235167	-1.37708	0.168487	0.773432	0.484154	0	Similar__to__Nipped-A:__Transcription-associated__protein__1__(Drosophila__melanogaster__OX%3D7227);	GO:0005515	InterPro:IPR000403,InterPro:IPR003151,InterPro:IPR003152,Pfam:PF00454,Pfam:PF02259,Pfam:PF02260
GBIG_005845	TRRAP_HUMAN	TRRAP_HUMAN	782.197	-0.323844	0.235167	-1.37708	0.168487	0.773432	0.484154	0	Protein__of__unknown__function;	n.a	n.a
GBI_16063	PIGS_BOVIN	PIGS_BOVIN	1798.76	-0.323785	0.124294	-2.60499	0.00918767	2.03679	0.103374	0	Similar__to__Pigs:__GPI__transamidase__component__PIG-S__(Blattella__germanica__OX%3D6973);	GO:0016255,GO:0042765	InterPro:IPR019540,Pfam:PF10510
GBI_13640	CCAPR_DROME	CCAPR_DROME	817.118	-0.323776	0.308384	-1.04991	0.293757	0.532011	0.627109	0	Similar__to__CCAP-R:__Cardioacceleratory__peptide__receptor__(Drosophila__melanogaster__OX%3D7227);	GO:0004930,GO:0007186,GO:0016021	InterPro:IPR000276,Pfam:PF00001
GBIG_011143	TMTC1_HUMAN	TMTC1_HUMAN	181.704	-0.323519	0.303809	-1.06487	0.286933	0.54222	0.621513	0	Similar__to__CG4341:__Protein__O-mannosyl-transferase__TMTC2__(Drosophila__melanogaster__OX%3D7227);	n.a	InterPro:IPR013618,Pfam:PF08409
GBIG_011143	TMTC1_HUMAN	TMTC1_HUMAN	181.704	-0.323519	0.303809	-1.06487	0.286933	0.54222	0.621513	0	Similar__to__B7P43_G03584:__Uncharacterized__protein__(Cryptotermes__secundus__OX%3D105785);	n.a	Pfam:PF13414,Pfam:PF13431
GBIG_011143	TMTC1_HUMAN	TMTC1_HUMAN	181.704	-0.323519	0.303809	-1.06487	0.286933	0.54222	0.621513	0	Similar__to__EAI_16651:__Uncharacterized__protein__(Harpegnathos__saltator__OX%3D610380);	n.a	n.a
GBIG_021482	NPL4_DROME	NPL4_DROME	1736.48	-0.322816	0.133605	-2.41619	0.0156839	1.80455	0.142982	0	Similar__to__Npl4_0:__Nuclear__protein__localization__protein__4__(Blattella__germanica__OX%3D6973);	n.a	InterPro:IPR007717,Pfam:PF05021
GBIG_021482	NPL4_DROME	NPL4_DROME	1736.48	-0.322816	0.133605	-2.41619	0.0156839	1.80455	0.142982	0	Similar__to__Npl4:__Nuclear__protein__localization__protein__4__homolog__(Drosophila__melanogaster__OX%3D7227);	n.a	InterPro:IPR007716,InterPro:IPR007717,InterPro:IPR024682,Pfam:PF05020,Pfam:PF05021,Pfam:PF11543
GBI_12067	XXLT1_MOUSE	XXLT1_MOUSE	2350.28	-0.322726	0.181404	-1.77905	0.0752324	1.1236	0.329992	0	Similar__to__L798_14155:__Uncharacterized__protein__(Zootermopsis__nevadensis__OX%3D136037);	n.a	n.a
GBI_10881		GBI_10881	75.9443	-0.32266	1.42892	-0.225807	0.821351	0.0854711	0.935617	0	Protein__of__unknown__function;	n.a	n.a
GBI_14704		GBI_14704	45.3303	-0.322553	0.643873	-0.500958	0.6164	0.210137	0.844117	0	Similar__to__Aef1:__Adult__enhancer__factor__1__(Drosophila__melanogaster__OX%3D7227);	n.a	Pfam:PF00096
GBI_14178	EDEM2_HUMAN	EDEM2_HUMAN	1122.48	-0.322127	0.172945	-1.86259	0.0625194	1.20399	0.299544	0	Similar__to__alpha-Man-Ia:__Mannosyl-oligosaccharide__alpha-1%2C2-mannosidase__IA__(Drosophila__melanogaster__OX%3D7227);	GO:0004571,GO:0005509,GO:0016020	InterPro:IPR001382,Pfam:PF01532
GBIG_016422	GAPR1_HUMAN	GAPR1_HUMAN	2125.57	-0.322072	0.205502	-1.56725	0.117057	0.931603	0.410831	0	Protein__of__unknown__function;	n.a	n.a
GBIG_016422	GAPR1_HUMAN	GAPR1_HUMAN	2125.57	-0.322072	0.205502	-1.56725	0.117057	0.931603	0.410831	0	Similar__to__Venom__allergen__3__(Solenopsis__richteri__OX%3D30203);	n.a	InterPro:IPR014044,Pfam:PF00188
GBI_00821		GBI_00821	125.067	-0.322018	0.400857	-0.803322	0.421788	0.374905	0.729342	0	Protein__of__unknown__function;	n.a	n.a
GBI_10988	PASK_HUMAN	PASK_HUMAN	972.564	-0.321735	0.167082	-1.92561	0.0541529	1.26638	0.279337	0	Similar__to__CASK:__Peripheral__plasma__membrane__protein__CASK__(Drosophila__melanogaster__OX%3D7227);	GO:0004672,GO:0005524,GO:0006468	InterPro:IPR000014,InterPro:IPR000719,Pfam:PF00069,Pfam:PF13426
GBI_15196	TSN31_DANRE	TSN31_DANRE	8452.95	-0.321645	0.137167	-2.34492	0.0190312	1.72053	0.158942	0	Similar__to__TSN31:__Tetraspanin-31__(Fragment)__(Anoplophora__glabripennis__OX%3D217634);	GO:0016021	InterPro:IPR018499,Pfam:PF00335
GBI_18022		GBI_18022	434.387	-0.321593	0.158304	-2.0315	0.0422046	1.37464	0.246508	0	Similar__to__Kr:__Protein__krueppel__(Drosophila__melanogaster__OX%3D7227);	n.a	Pfam:PF00096
GBI_20239	DCAF6_PONAB	DCAF6_PONAB	1305.54	-0.32147	0.130004	-2.47277	0.013407	1.87267	0.130378	0	Similar__to__Wdr82:__WD__repeat-containing__protein__82__(Drosophila__melanogaster__OX%3D7227);	GO:0005515	InterPro:IPR001680,Pfam:PF00400
GBI_14782	GOGA2_HUMAN	GOGA2_HUMAN	1164.64	-0.321387	0.163319	-1.96785	0.0490852	1.30905	0.265111	0	Similar__to__L798_10994:__Golgin__subfamily__A__member__2__(Zootermopsis__nevadensis__OX%3D136037);	GO:0005794	InterPro:IPR024858,Pfam:PF15070
GBI_01893	MBOA1_MOUSE	MBOA1_MOUSE	1455.76	-0.321224	0.2634	-1.21953	0.222644	0.652388	0.550573	0	Similar__to__nes:__Lysophospholipid__acyltransferase__5__(Drosophila__melanogaster__OX%3D7227);	n.a	InterPro:IPR004299,Pfam:PF03062
GBI_16377	NU2M_AEDAE	NU2M_AEDAE	98163.2	-0.320883	0.214543	-1.49566	0.134743	0.870493	0.438614	0	Similar__to__mt:ND2:__NADH-ubiquinone__oxidoreductase__chain__2__(Drosophila__melanogaster__OX%3D7227);	n.a	n.a
GBI_16680	XPO6_HUMAN	XPO6_HUMAN	325.074	-0.320697	0.217835	-1.47221	0.140965	0.850888	0.446923	0	Similar__to__XPO6_1:__Exportin-6__(Lygus__hesperus__OX%3D30085);	n.a	InterPro:IPR013598,Pfam:PF08389
GBIG_024338	ACSF2_DANRE	ACSF2_DANRE	2078.61	-0.320284	0.317089	-1.01008	0.312459	0.505207	0.64303	0	Similar__to__CG4500:__Long-chain-fatty-acid--CoA__ligase__bubblegum-like__(Drosophila__melanogaster__OX%3D7227);	GO:0003824,GO:0008152	InterPro:IPR000873,InterPro:IPR025110,Pfam:PF00501,Pfam:PF13193
GBIG_024338	ACSF2_DANRE	ACSF2_DANRE	2078.61	-0.320284	0.317089	-1.01008	0.312459	0.505207	0.64303	0	Protein__of__unknown__function;	n.a	n.a
GBI_14702	EIPR1_RAT	EIPR1_RAT	607.423	-0.319952	0.177281	-1.80477	0.0711108	1.14806	0.320269	0	Similar__to__Caf1:__Probable__histone-binding__protein__Caf1__(Drosophila__melanogaster__OX%3D7227);	GO:0005515	InterPro:IPR001680,Pfam:PF00400
GBI_07182	CNOT1_HUMAN	CNOT1_HUMAN	3637.56	-0.319764	0.139047	-2.29968	0.0214666	1.66824	0.171018	0	Similar__to__L798_06583:__Uncharacterized__protein__(Zootermopsis__nevadensis__OX%3D136037);	n.a	InterPro:IPR007196,InterPro:IPR024557,InterPro:IPR032191,InterPro:IPR032193,InterPro:IPR032194,Pfam:PF04054,Pfam:PF12842,Pfam:PF16415,Pfam:PF16417,Pfam:PF16418
GBIG_025855		GBIG_025855	56.8188	-0.319688	0.577735	-0.553348	0.580025	0.236553	0.82499	0	GBI_M__0001G_025855	.	.	.
GBI_15045		GBI_15045	358.388	-0.319101	0.26066	-1.22421	0.220875	0.655854	0.548284	0	Similar__to__g.14510:__Uncharacterized__protein__(Schizaphis__graminum__OX%3D13262);	n.a	n.a
GBI_07330	LARG1_MOUSE	LARG1_MOUSE	2224.3	-0.318959	0.151547	-2.10469	0.0353183	1.452	0.226294	0	Similar__to__WH47_07271:__Glycosyltransferase-like__protein__LARGE1__(Habropoda__laboriosa__OX%3D597456);	GO:0016757	InterPro:IPR002495,Pfam:PF01501,Pfam:PF13896
GBI_02366	DCP2_HUMAN	DCP2_HUMAN	841.02	-0.318909	0.170823	-1.8669	0.0619156	1.2082	0.298172	0	Similar__to__DCP2:__M7GpppN-mRNA__hydrolase__(Cryptotermes__secundus__OX%3D105785);	GO:0003723,GO:0016787,GO:0030145	InterPro:IPR000086,InterPro:IPR007722,Pfam:PF00293,Pfam:PF05026
GBI_17885		GBI_17885	37.942	-0.318841	0.475636	-0.670347	0.502637	0.298746	0.779798	0	Similar__to__L798_11294:__Uncharacterized__protein__(Zootermopsis__nevadensis__OX%3D136037);	n.a	n.a
GBI_02702	CP6A2_DROME	CP6A2_DROME	846.656	-0.318768	0.269919	-1.18098	0.237612	0.624132	0.567968	0	Similar__to__L798_02926:__Uncharacterized__protein__(Zootermopsis__nevadensis__OX%3D136037);	GO:0004970,GO:0016020	InterPro:IPR001320,Pfam:PF00060
GBIG_003597		GBIG_003597	97.7951	-0.31867	1.12383	-0.283559	0.776749	0.109719	0.9175	0	GBI_M__0001G_003597	.	.	.
GBI_18824	HERC1_HUMAN	HERC1_HUMAN	123.087	-0.318083	0.346487	-0.918021	0.358608	0.44538	0.683215	0	Similar__to__B7P43_G07995:__Uncharacterized__protein__(Fragment)__(Cryptotermes__secundus__OX%3D105785);	n.a	n.a
GBI_13991	ELOV4_HUMAN	ELOV4_HUMAN	638.446	-0.318079	0.274141	-1.16028	0.245936	0.609177	0.577956	0	Similar__to__AAEL008004:__Elongation__of__very__long__chain__fatty__acids__protein__AAEL008004__(Aedes__aegypti__OX%3D7159);	GO:0016021	InterPro:IPR002076,Pfam:PF01151
GBI_16519	MED14_AEDAE	MED14_AEDAE	1322.66	-0.318044	0.14253	-2.23143	0.0256529	1.59086	0.189902	0	Similar__to__MED14:__Mediator__of__RNA__polymerase__II__transcription__subunit__14__(Aedes__aegypti__OX%3D7159);	GO:0003712,GO:0006357,GO:0016592	InterPro:IPR013947,Pfam:PF08638
GBI_08882	ADRO_SALFO	ADRO_SALFO	1494.63	-0.317924	0.181254	-1.75402	0.0794263	1.10004	0.3393	0	Protein__of__unknown__function;	n.a	n.a
GBI_13134	HIRP3_MOUSE	HIRP3_MOUSE	1569.51	-0.317908	0.126211	-2.51885	0.0117737	1.92909	0.121385	0	Similar__to__100679697:__Uncharacterized__protein__(Nasonia__vitripennis__OX%3D7425);	n.a	n.a
GBIG_013645		GBIG_013645	41.5104	-0.317762	0.446495	-0.711682	0.476662	0.321789	0.7657	0	GBI_M__0001G_013645	.	.	.
GBIG_017713	NPAS3_MOUSE	NPAS3_MOUSE	53.8729	-0.317465	0.48063	-0.660518	0.508921	0.293349	0.7843	0	GBI_M__0001G_017713	sp|Q24119|TRH_DROME^sp|Q24119|TRH_DROME^Q:133-450,H:83-183^78.3%ID^E:3e-38^.^.	GO:0005634^cellular_component^nucleus`GO:0003700^molecular_function^DNA-binding__transcription__factor__activity`GO:0000981^molecular_function^DNA-binding__transcription__factor__activity,__RNA__polymerase__II-specific`GO:0046982^molecular_function^protein__heterodimerization__activity`GO:0000977^molecular_function^RNA__polymerase__II__transcription__regulatory__region__sequence-specific__DNA__bi…	KEGG:dme:Dmel_CG42865
GBIG_017713	NPAS3_MOUSE	NPAS3_MOUSE	53.8729	-0.317465	0.48063	-0.660518	0.508921	0.293349	0.7843	0	GBI_M__0001G_017713	sp|Q24119|TRH_DROME^sp|Q24119|TRH_DROME^Q:160-477,H:83-183^78.3%ID^E:5.5e-38^.^.	GO:0005634^cellular_component^nucleus`GO:0003700^molecular_function^DNA-binding__transcription__factor__activity`GO:0000981^molecular_function^DNA-binding__transcription__factor__activity,__RNA__polymerase__II-specific`GO:0046982^molecular_function^protein__heterodimerization__activity`GO:0000977^molecular_function^RNA__polymerase__II__transcription__regulatory__region__sequence-specific__DNA__bi…	KEGG:dme:Dmel_CG42865
GBIG_017713	NPAS3_MOUSE	NPAS3_MOUSE	53.8729	-0.317465	0.48063	-0.660518	0.508921	0.293349	0.7843	0	GBI_M__0001G_017713	sp|Q24119|TRH_DROME^sp|Q24119|TRH_DROME^Q:181-498,H:83-183^78.3%ID^E:5.7e-38^.^.	GO:0005634^cellular_component^nucleus`GO:0003700^molecular_function^DNA-binding__transcription__factor__activity`GO:0000981^molecular_function^DNA-binding__transcription__factor__activity,__RNA__polymerase__II-specific`GO:0046982^molecular_function^protein__heterodimerization__activity`GO:0000977^molecular_function^RNA__polymerase__II__transcription__regulatory__region__sequence-specific__DNA__bi…	KEGG:dme:Dmel_CG42865
GBIG_017713	NPAS3_MOUSE	NPAS3_MOUSE	53.8729	-0.317465	0.48063	-0.660518	0.508921	0.293349	0.7843	0	GBI_M__0001G_017713	sp|Q24119|TRH_DROME^sp|Q24119|TRH_DROME^Q:25-546,H:1-183^61.5%ID^E:6.7e-48^.^.	GO:0005634^cellular_component^nucleus`GO:0003700^molecular_function^DNA-binding__transcription__factor__activity`GO:0000981^molecular_function^DNA-binding__transcription__factor__activity,__RNA__polymerase__II-specific`GO:0046982^molecular_function^protein__heterodimerization__activity`GO:0000977^molecular_function^RNA__polymerase__II__transcription__regulatory__region__sequence-specific__DNA__bi…	KEGG:dme:Dmel_CG42865
GBIG_017713	NPAS3_MOUSE	NPAS3_MOUSE	53.8729	-0.317465	0.48063	-0.660518	0.508921	0.293349	0.7843	0	GBI_M__0001G_017713	sp|Q24119|TRH_DROME^sp|Q24119|TRH_DROME^Q:71-451,H:62-183^67.7%ID^E:8e-39^.^.	GO:0005634^cellular_component^nucleus`GO:0003700^molecular_function^DNA-binding__transcription__factor__activity`GO:0000981^molecular_function^DNA-binding__transcription__factor__activity,__RNA__polymerase__II-specific`GO:0046982^molecular_function^protein__heterodimerization__activity`GO:0000977^molecular_function^RNA__polymerase__II__transcription__regulatory__region__sequence-specific__DNA__bi…	KEGG:dme:Dmel_CG42865
GBIG_017713	NPAS3_MOUSE	NPAS3_MOUSE	53.8729	-0.317465	0.48063	-0.660518	0.508921	0.293349	0.7843	0	GBI_M__0001G_017713	sp|Q9QZQ0|NPAS3_MOUSE^sp|Q9QZQ0|NPAS3_MOUSE^Q:154-483,H:51-161^73.2%ID^E:1.9e-38^.^.	GO:0005654^cellular_component^nucleoplasm`GO:0005634^cellular_component^nucleus`GO:0000981^molecular_function^DNA-binding__transcription__factor__activity,__RNA__polymerase__II-specific`GO:0046982^molecular_function^protein__heterodimerization__activity`GO:0000977^molecular_function^RNA__polymerase__II__transcription__regulatory__region__sequence-specific__DNA__binding`GO:0007626^biological_proce…	.
GBIG_017713	NPAS3_MOUSE	NPAS3_MOUSE	53.8729	-0.317465	0.48063	-0.660518	0.508921	0.293349	0.7843	0	GBI_M__0001G_017713	sp|Q9QZQ0|NPAS3_MOUSE^sp|Q9QZQ0|NPAS3_MOUSE^Q:70-429,H:41-161^69.9%ID^E:7.6e-39^.^.	GO:0005654^cellular_component^nucleoplasm`GO:0005634^cellular_component^nucleus`GO:0000981^molecular_function^DNA-binding__transcription__factor__activity,__RNA__polymerase__II-specific`GO:0046982^molecular_function^protein__heterodimerization__activity`GO:0000977^molecular_function^RNA__polymerase__II__transcription__regulatory__region__sequence-specific__DNA__binding`GO:0007626^biological_proce…	.
GBI_01988	GPAT1_PIG	GPAT1_PIG	2835.02	-0.317307	0.141873	-2.23655	0.0253155	1.59661	0.1883	0	Similar__to__APICC_08095:__Glycerol-3-phosphate__acyltransferase__1__(Apis__cerana__cerana__OX%3D94128);	GO:0008152,GO:0016746	InterPro:IPR002123,Pfam:PF01553
GBI_06595	LIN9_HUMAN	LIN9_HUMAN	580.681	-0.317254	0.224321	-1.41429	0.157278	0.803333	0.47022	0	Similar__to__LIN9_1:__Lin-9-like__protein__(Cryptotermes__secundus__OX%3D105785);	n.a	InterPro:IPR033471,Pfam:PF06584
GBI_16175	CNOT9_BOVIN	CNOT9_BOVIN	716.88	-0.317059	0.131035	-2.41966	0.0155352	1.80868	0.141852	0	Similar__to__Protein__involved__in__cell__differentiation/sexual__development__(Corethrella__appendiculata__OX%3D1370023);	n.a	Pfam:PF04078
GBI_06786	ACH1_DROME	ACH1_DROME	26767.5	-0.316986	0.234737	-1.35039	0.176891	0.752293	0.496165	0	Similar__to__nAChRalpha1:__Acetylcholine__receptor__subunit__alpha-like__1__(Drosophila__melanogaster__OX%3D7227);	GO:0005230,GO:0006811,GO:0016021	InterPro:IPR006029,InterPro:IPR006202,Pfam:PF02931,Pfam:PF02932
GBI_02924	PBO4_CAEEL	PBO4_CAEEL	1857.89	-0.316981	0.153463	-2.06552	0.0388737	1.41034	0.23713	0	Similar__to__B7P43_G17075:__Sodium/hydrogen__exchanger__(Cryptotermes__secundus__OX%3D105785);	GO:0006812,GO:0015299,GO:0016021,GO:0055085	InterPro:IPR006153,Pfam:PF00999
GBI_13102	SNX29_BOVIN	SNX29_BOVIN	1294.48	-0.316977	0.141534	-2.23959	0.0251176	1.60002	0.187726	0	Similar__to__L798_15226:__Sorting__nexin-29__(Zootermopsis__nevadensis__OX%3D136037);	n.a	InterPro:IPR004012,Pfam:PF02759
GBIG_017386	COX2_ACHDO	COX2_ACHDO	65098	-0.316838	0.199259	-1.59008	0.111816	0.951494	0.40483	0	GBI_M__0001G_017386	sp|P29870|COX2_ACHDO^sp|P29870|COX2_ACHDO^Q:1888-1274,H:1-205^81.5%ID^E:8.7e-87^.^.	.	.
GBI_05406	SEPIA_DROME	SEPIA_DROME	2355.53	-0.31682	0.223382	-1.41829	0.156106	0.80658	0.468431	0	Similar__to__se:__Pyrimidodiazepine__synthase__(Drosophila__melanogaster__OX%3D7227);	GO:0005515	InterPro:IPR004045,Pfam:PF13410,Pfam:PF13417
GBI_16284	CGAS_HUMAN	CGAS_HUMAN	1158.4	-0.316425	0.287702	-1.09984	0.271403	0.566385	0.60685	0	Similar__to__Uncharacterized__protein__(Lygus__hesperus__OX%3D30085);	n.a	InterPro:IPR024810,Pfam:PF03281
GBI_01959	RPC1_BOVIN	RPC1_BOVIN	779.991	-0.316356	0.137696	-2.29749	0.0215905	1.66574	0.171424	0	Similar__to__RpII215:__DNA-directed__RNA__polymerase__II__subunit__RPB1__(Drosophila__melanogaster__OX%3D7227);	GO:0003677,GO:0003899,GO:0006351	InterPro:IPR000722,InterPro:IPR007066,InterPro:IPR007080,InterPro:IPR007081,InterPro:IPR007083,Pfam:PF00623,Pfam:PF04983,Pfam:PF04997,Pfam:PF04998,Pfam:PF05000
GBIG_002764		GBIG_002764	221.457	-0.316172	0.322084	-0.981645	0.326275	0.486417	0.654654	0	GBI_M__0001G_002764	.	.	.
GBIG_000925	ANPRA_HUMAN	ANPRA_HUMAN	135.105	-0.316102	0.410273	-0.770467	0.441023	0.355539	0.741048	0	Similar__to__Gycalpha99B:__Head-specific__guanylate__cyclase__(Drosophila__melanogaster__OX%3D7227);	GO:0004383,GO:0006182	InterPro:IPR011645,Pfam:PF07701
GBIG_000925	ANPRA_HUMAN	ANPRA_HUMAN	135.105	-0.316102	0.410273	-0.770467	0.441023	0.355539	0.741048	0	Similar__to__Gyc32E:__Guanylate__cyclase__32E__(Drosophila__melanogaster__OX%3D7227);	GO:0009190,GO:0016849,GO:0035556	InterPro:IPR001054,Pfam:PF00211
GBIG_001188		GBIG_001188	33.2388	-0.315746	0.588788	-0.536264	0.591776	0.227843	0.832191	0	GBI_M__0001G_001188	.	.	.
GBI_07834	NEK2_MOUSE	NEK2_MOUSE	106.026	-0.315579	0.3868	-0.815872	0.414574	0.382398	0.724979	0	Similar__to__polo:__Serine/threonine-protein__kinase__polo__(Drosophila__melanogaster__OX%3D7227);	GO:0004672,GO:0005524,GO:0006468	InterPro:IPR000719,Pfam:PF00069
GBI_15803		GBI_15803	33.3879	-0.315562	0.617154	-0.511318	0.609129	0.215291	0.840081	0	Similar__to__CG6966:__Protein__fem-1__homolog__CG6966__(Drosophila__melanogaster__OX%3D7227);	n.a	InterPro:IPR020683,Pfam:PF12796
GBI_01141		GBI_01141	151.938	-0.315425	0.400569	-0.787443	0.431022	0.3655	0.73399	0	Protein__of__unknown__function;	n.a	n.a
GBI_09245		GBI_09245	1125.73	-0.315243	0.235922	-1.33622	0.181479	0.741175	0.503756	0	Similar__to__WN51_05893:__Protein__quiver__(Melipona__quadrifasciata__OX%3D166423);	GO:0030431,GO:0032222,GO:0034235,GO:1903818	InterPro:IPR031424,Pfam:PF17064
GBI_06882	SMC6_MOUSE	SMC6_MOUSE	836.018	-0.315171	0.20106	-1.56755	0.116987	0.931863	0.410831	0	Similar__to__B7P43_G08450:__Structural__maintenance__of__chromosomes__protein__6__(Cryptotermes__secundus__OX%3D105785);	n.a	InterPro:IPR003395,Pfam:PF02463
GBI_08103	PTN4_HUMAN	PTN4_HUMAN	1125.83	-0.31479	0.219229	-1.4359	0.151032	0.820932	0.463258	0	Similar__to__cora:__Protein__4.1__homolog__(Drosophila__melanogaster__OX%3D7227);	GO:0004725,GO:0006470	InterPro:IPR000242,InterPro:IPR014847,InterPro:IPR018979,InterPro:IPR018980,InterPro:IPR019748,Pfam:PF00102,Pfam:PF00373,Pfam:PF08736,Pfam:PF09379,Pfam:PF09380
GBI_00853		GBI_00853	366.608	-0.314602	0.164932	-1.90746	0.0564612	1.24825	0.285015	0	Similar__to__C0J52_14262:__Uncharacterized__protein__(Blattella__germanica__OX%3D6973);	n.a	n.a
GBI_03447	DYT2B_DANRE	DYT2B_DANRE	1299.7	-0.314598	0.12004	-2.62077	0.00877319	2.05684	0.100573	0	Similar__to__Dlc90F:__Dynein__light__chain__Tctex-type__(Drosophila__melanogaster__OX%3D7227);	n.a	InterPro:IPR005334,Pfam:PF03645
GBI_18695		GBI_18695	545.954	-0.31452	0.345559	-0.910177	0.362729	0.440417	0.68554	0	Protein__of__unknown__function;	n.a	n.a
GBI_01507	OTC_CHICK	OTC_CHICK	185.182	-0.31451	0.423611	-0.742449	0.457816	0.339309	0.752782	0	Similar__to__g.2005:__Uncharacterized__protein__(Graphocephala__atropunctata__OX%3D36148);	GO:0006520,GO:0016597,GO:0016743	InterPro:IPR006131,InterPro:IPR006132,Pfam:PF00185,Pfam:PF02729
GBI_09857		GBI_09857	52.3676	-0.314498	0.382811	-0.821549	0.411334	0.385806	0.722095	0	Protein__of__unknown__function;	n.a	n.a
GBIG_007741	CYB_OSTNU	CYB_OSTNU	87841.8	-0.314468	0.213855	-1.47047	0.141435	0.849443	0.448069	0	GBI_M__0001G_007741	sp|Q8WBV2|CYB_OSTNU^sp|Q8WBV2|CYB_OSTNU^Q:35-169,H:5-49^68.9%ID^E:6.8e-09^.^.	.	.
GBIG_012930	DHYS_DROME	DHYS_DROME	1018.35	-0.31441	0.159538	-1.97075	0.0487526	1.312	0.264002	0	Similar__to__CG8005:__Probable__deoxyhypusine__synthase__(Drosophila__melanogaster__OX%3D7227);	GO:0008612	InterPro:IPR002773,Pfam:PF01916
GBIG_012930	DHYS_DROME	DHYS_DROME	1018.35	-0.31441	0.159538	-1.97075	0.0487526	1.312	0.264002	0	Protein__of__unknown__function;	n.a	n.a
GBI_05871	SHPRH_HUMAN	SHPRH_HUMAN	534.341	-0.314323	0.212972	-1.47589	0.139973	0.853955	0.445176	0	Similar__to__lds:__Transcription__termination__factor__2__(Drosophila__melanogaster__OX%3D7227);	GO:0005524	InterPro:IPR000330,InterPro:IPR001650,InterPro:IPR001841,Pfam:PF00176,Pfam:PF00271,Pfam:PF13639
GBI_20639	SLBP_DROME	SLBP_DROME	530.383	-0.314302	0.147567	-2.1299	0.0331801	1.47912	0.219529	0	Similar__to__Slbp:__Histone__RNA__hairpin-binding__protein__(Drosophila__melanogaster__OX%3D7227);	GO:0003723	InterPro:IPR029344,Pfam:PF15247
GBIG_005892	PIGC_BOVIN	PIGC_BOVIN	276.208	-0.314301	0.21053	-1.4929	0.135463	0.868179	0.439192	0	Similar__to__PIGC:__Phosphatidylinositol__N-acetylglucosaminyltransferase__subunit__C__(Blattella__germanica__OX%3D6973);	GO:0006506,GO:0016021,GO:0017176	InterPro:IPR009450,Pfam:PF06432
GBIG_005892	PIGC_BOVIN	PIGC_BOVIN	276.208	-0.314301	0.21053	-1.4929	0.135463	0.868179	0.439192	0	Protein__of__unknown__function;	n.a	n.a
GBIG_005892	PIGC_BOVIN	PIGC_BOVIN	276.208	-0.314301	0.21053	-1.4929	0.135463	0.868179	0.439192	0	Protein__of__unknown__function;	n.a	n.a
GBIG_005892	PIGC_BOVIN	PIGC_BOVIN	276.208	-0.314301	0.21053	-1.4929	0.135463	0.868179	0.439192	0	Protein__of__unknown__function;	n.a	n.a
GBIG_008932	SMO2A_XENLA	SMO2A_XENLA	1211.5	-0.314199	0.152557	-2.05955	0.0394411	1.40405	0.238603	0	GBI_M__0001G_008932	sp|P61955|SUMO2_BOVIN^sp|P61955|SUMO2_BOVIN^Q:758-886,H:52-94^72.1%ID^E:1.6e-10^.^.`sp|P61955|SUMO2_BOVIN^sp|P61955|SUMO2_BOVIN^Q:363-494,H:7-50^63.6%ID^E:4.8e-07^.^.	.	KEGG:bta:286807
GBIG_008932	SMO2A_XENLA	SMO2A_XENLA	1211.5	-0.314199	0.152557	-2.05955	0.0394411	1.40405	0.238603	0	GBI_M__0001G_008932	sp|P61955|SUMO2_BOVIN^sp|P61955|SUMO2_BOVIN^Q:782-910,H:52-94^72.1%ID^E:2.8e-10^.^.`sp|P61955|SUMO2_BOVIN^sp|P61955|SUMO2_BOVIN^Q:513-644,H:7-50^63.6%ID^E:4.9e-07^.^.	.	KEGG:bta:286807
GBIG_008932	SMO2A_XENLA	SMO2A_XENLA	1211.5	-0.314199	0.152557	-2.05955	0.0394411	1.40405	0.238603	0	GBI_M__0001G_008932	sp|Q7SZ22|SUMO3_XENLA^sp|Q7SZ22|SUMO3_XENLA^Q:501-776,H:1-93^66.7%ID^E:5.4e-27^.^.	GO:0005737^cellular_component^cytoplasm`GO:0016605^cellular_component^PML__body	KEGG:xla:379449
GBIG_008932	SMO2A_XENLA	SMO2A_XENLA	1211.5	-0.314199	0.152557	-2.05955	0.0394411	1.40405	0.238603	0	GBI_M__0001G_008932	sp|Q7ZTK7|SMO2A_XENLA^sp|Q7ZTK7|SMO2A_XENLA^Q:439-696,H:8-93^67.4%ID^E:2.7e-26^.^.	.	KEGG:xla:379777
GBIG_025886	PO2F1_PIG	PO2F1_PIG	93.1834	-0.314138	0.465087	-0.675439	0.499397	0.301554	0.778458	0	Protein__of__unknown__function;	n.a	n.a
GBIG_025886	PO2F1_PIG	PO2F1_PIG	93.1834	-0.314138	0.465087	-0.675439	0.499397	0.301554	0.778458	0	Similar__to__nub:__Protein__nubbin__(Drosophila__melanogaster__OX%3D7227);	GO:0003677,GO:0003700,GO:0006355	InterPro:IPR000327,InterPro:IPR001356,Pfam:PF00046,Pfam:PF00157
GBIG_007566	SSUH2_HUMAN	SSUH2_HUMAN	2276.82	-0.314062	0.215416	-1.45793	0.14486	0.839051	0.453039	0	Similar__to__ssuh2_1:__SSUH2-like__protein__(Cryptotermes__secundus__OX%3D105785);	n.a	n.a
GBIG_007566	SSUH2_HUMAN	SSUH2_HUMAN	2276.82	-0.314062	0.215416	-1.45793	0.14486	0.839051	0.453039	0	Protein__of__unknown__function;	n.a	n.a
GBI_08247	DDX6_DROME	DDX6_DROME	4040.51	-0.313742	0.13151	-2.38568	0.0170475	1.76834	0.1498	0	Similar__to__me31B:__Putative__ATP-dependent__RNA__helicase__me31b__(Drosophila__melanogaster__OX%3D7227);	GO:0003676,GO:0005524	InterPro:IPR001650,InterPro:IPR011545,Pfam:PF00270,Pfam:PF00271
GBIG_018707		GBIG_018707	59.576	-0.313681	0.562785	-0.557372	0.577273	0.238618	0.823334	0	GBI_M__0001G_018707	.	.	.
GBI_06785	TTKA_DROME	TTKA_DROME	2019.02	-0.313672	0.127064	-2.46862	0.0135635	1.86763	0.131043	0	Similar__to__ttk:__Protein__tramtrack%2C__beta__isoform__(Drosophila__melanogaster__OX%3D7227);	GO:0005515	InterPro:IPR000210,Pfam:PF00651
GBIG_022179	AMPE_BOVIN	AMPE_BOVIN	9278.71	-0.313544	0.151703	-2.06684	0.0387497	1.41173	0.236837	0	Similar__to__cnc:__Segmentation__protein__cap'n'collar__(Drosophila__melanogaster__OX%3D7227);	GO:0003677,GO:0005634,GO:0006355	InterPro:IPR004826,Pfam:PF03131
GBIG_022179	AMPE_BOVIN	AMPE_BOVIN	9278.71	-0.313544	0.151703	-2.06684	0.0387497	1.41173	0.236837	0	Similar__to__C0J52_14080:__Uncharacterized__protein__(Blattella__germanica__OX%3D6973);	n.a	n.a
GBIG_022179	AMPE_BOVIN	AMPE_BOVIN	9278.71	-0.313544	0.151703	-2.06684	0.0387497	1.41173	0.236837	0	Similar__to__APN1:__Aminopeptidase__N__(Plutella__xylostella__OX%3D51655);	GO:0008237,GO:0008270	InterPro:IPR014782,InterPro:IPR024571,Pfam:PF01433,Pfam:PF11838
GBI_10746	ATG7_CHICK	ATG7_CHICK	2025.93	-0.313435	0.227918	-1.37521	0.169066	0.771945	0.48487	0	Similar__to__Uncharacterized__protein__(Lutzomyia__longipalpis__OX%3D7200);	GO:0008641	InterPro:IPR000594,InterPro:IPR032197,Pfam:PF00899,Pfam:PF16420
GBI_01023	CHSS2_MOUSE	CHSS2_MOUSE	4114.78	-0.313337	0.119649	-2.6188	0.00882404	2.05433	0.100841	0	Similar__to__Chpf:__Hexosyltransferase__(Blattella__germanica__OX%3D6973);	GO:0008376,GO:0032580	InterPro:IPR008428,Pfam:PF05679
GBIG_016869		GBIG_016869	105.048	-0.313312	0.306864	-1.02101	0.307248	0.512511	0.637733	0	GBI_M__0001G_016869	.	.	.
GBI_20591	PACS1_HUMAN	PACS1_HUMAN	1376.17	-0.312903	0.20441	-1.53076	0.125828	0.900224	0.424566	0	Similar__to__g.20606:__Uncharacterized__protein__(Fragment)__(Homalodisca__liturata__OX%3D320908);	n.a	InterPro:IPR019381,Pfam:PF10254
GBI_17359	HERC1_HUMAN	HERC1_HUMAN	178.571	-0.31277	0.316446	-0.988382	0.322965	0.490844	0.652904	0	Similar__to__HERC2:__Probable__E3__ubiquitin-protein__ligase__HERC2__(Drosophila__melanogaster__OX%3D7227);	n.a	InterPro:IPR000408,Pfam:PF00415
GBI_10772		GBI_10772	479.343	-0.312429	0.208706	-1.49698	0.134397	0.87161	0.438373	0	Similar__to__B5V51_2690:__Uncharacterized__protein__(Heliothis__virescens__OX%3D7102);	n.a	InterPro:IPR027918,Pfam:PF15311
GBI_18317	RIOK3_BOVIN	RIOK3_BOVIN	3696.23	-0.312185	0.122432	-2.54986	0.0107766	1.96752	0.115012	0	Similar__to__RIOK3:__Serine/threonine-protein__kinase__RIO3__(Blattella__germanica__OX%3D6973);	n.a	Pfam:PF01163
GBI_19132		GBI_19132	1995.52	-0.31217	0.163264	-1.91205	0.0558695	1.25283	0.283656	0	Similar__to__B7P43_G04721:__Uncharacterized__protein__(Cryptotermes__secundus__OX%3D105785);	n.a	n.a
GBI_15007	YL_DROME	YL_DROME	427.179	-0.312055	0.832913	-0.374655	0.707917	0.150018	0.885359	0	Similar__to__VgR:__Vitellogenin__receptor__(Solenopsis__invicta__OX%3D13686);	GO:0005509,GO:0005515	InterPro:IPR000033,InterPro:IPR001881,InterPro:IPR002172,Pfam:PF00057,Pfam:PF00058,Pfam:PF07645,Pfam:PF14670
GBI_12044	PAQRB_HUMAN	PAQRB_HUMAN	2534.97	-0.311981	0.163282	-1.91069	0.0560445	1.25147	0.284195	0	Similar__to__L798_09916:__Monocyte__to__macrophage__differentiation__factor__2__(Zootermopsis__nevadensis__OX%3D136037);	GO:0016021	InterPro:IPR004254,Pfam:PF03006
GBIG_013537	NU6M_CERCA	NU6M_CERCA	39406.9	-0.311893	0.260706	-1.19634	0.231564	0.635329	0.561871	0	GBI_M__0001G_013537	sp|Q34050|NU6M_CERCA^sp|Q34050|NU6M_CERCA^Q:606-235,H:20-145^48%ID^E:4.1e-15^.^.	.	.
GBI_16154	PXDC2_HUMAN	PXDC2_HUMAN	15165.2	-0.311875	0.135844	-2.29583	0.0216858	1.66382	0.171994	0	Similar__to__106083568:__Uncharacterized__protein__(Stomoxys__calcitrans__OX%3D35570);	n.a	n.a
GBIG_017172	MAGI1_MOUSE	MAGI1_MOUSE	1445.9	-0.311726	0.257132	-1.21232	0.225391	0.647064	0.553816	0	Similar__to__B7P43_G05086:__Uncharacterized__protein__(Cryptotermes__secundus__OX%3D105785);	GO:0005515	InterPro:IPR001478,Pfam:PF00595
GBIG_017172	MAGI1_MOUSE	MAGI1_MOUSE	1445.9	-0.311726	0.257132	-1.21232	0.225391	0.647064	0.553816	0	Similar__to__scrib:__Protein__lap4__(Drosophila__melanogaster__OX%3D7227);	GO:0005515	InterPro:IPR001202,InterPro:IPR001478,InterPro:IPR008145,Pfam:PF00397,Pfam:PF00595,Pfam:PF00625
GBI_06075	TF2H1_DROME	TF2H1_DROME	1504.61	-0.311546	0.192834	-1.61562	0.106177	0.973971	0.393819	0	Similar__to__Tfb1:__General__transcription__factor__IIH__subunit__1__(Drosophila__melanogaster__OX%3D7227);	n.a	InterPro:IPR005607,InterPro:IPR013876,InterPro:IPR025451,Pfam:PF03909,Pfam:PF08567,Pfam:PF13926
GBIG_013555	ABCG1_HUMAN	ABCG1_HUMAN	533.328	-0.311543	0.55208	-0.564308	0.572545	0.242191	0.821287	0	Similar__to__W:__Protein__white__(Ceratitis__capitata__OX%3D7213);	GO:0005524,GO:0016020,GO:0016887	InterPro:IPR003439,InterPro:IPR013525,Pfam:PF00005,Pfam:PF01061
GBIG_013555	ABCG1_HUMAN	ABCG1_HUMAN	533.328	-0.311543	0.55208	-0.564308	0.572545	0.242191	0.821287	0	Protein__of__unknown__function;	n.a	n.a
GBIG_016509	CP6J1_BLAGE	CP6J1_BLAGE	2470.52	-0.311414	0.162433	-1.91718	0.055215	1.25794	0.282523	0	Similar__to__PGAP3:__Post-GPI__attachment__to__proteins__factor__3__(Drosophila__melanogaster__OX%3D7227);	n.a	InterPro:IPR007217,Pfam:PF04080
GBIG_016509	CP6J1_BLAGE	CP6J1_BLAGE	2470.52	-0.311414	0.162433	-1.91718	0.055215	1.25794	0.282523	0	Protein__of__unknown__function;	n.a	n.a
GBIG_016509	CP6J1_BLAGE	CP6J1_BLAGE	2470.52	-0.311414	0.162433	-1.91718	0.055215	1.25794	0.282523	0	Similar__to__CYP9E2:__Cytochrome__P450__9e2__(Blattella__germanica__OX%3D6973);	GO:0005506,GO:0016705,GO:0020037,GO:0055114	InterPro:IPR001128,Pfam:PF00067
GBIG_018424		GBIG_018424	72646.6	-0.311363	0.239196	-1.30171	0.193016	0.714406	0.51687	0	GBI_M__0001G_018424	.	.	.
GBI_03644	SNX27_BOVIN	SNX27_BOVIN	1858.11	-0.311324	0.142328	-2.18738	0.0287149	1.54189	0.202797	0	Similar__to__dlg1:__Disks__large__1__tumor__suppressor__protein__(Drosophila__melanogaster__OX%3D7227);	GO:0005515,GO:0007165,GO:0035091	InterPro:IPR000159,InterPro:IPR001478,InterPro:IPR001683,Pfam:PF00595,Pfam:PF00787,Pfam:PF00788
GBIG_005277	UGT2_DACCO	UGT2_DACCO	8284.66	-0.311265	0.30105	-1.03393	0.301168	0.521192	0.63252	0	Similar__to__EGT:__Ecdysteroid__UDP-glucosyltransferase__(Mamestra__brassicae__nuclear__polyhedrosis__virus__OX%3D78219);	GO:0008152,GO:0016758	InterPro:IPR002213,Pfam:PF00201
GBIG_005277	UGT2_DACCO	UGT2_DACCO	8284.66	-0.311265	0.30105	-1.03393	0.301168	0.521192	0.63252	0	Similar__to__C0J52_03501:__Uncharacterized__protein__(Blattella__germanica__OX%3D6973);	GO:0008152,GO:0016758	InterPro:IPR002213,Pfam:PF00201
GBI_08395	NITO_DROME	NITO_DROME	841.047	-0.310995	0.209181	-1.48673	0.137087	0.863004	0.441145	0	Similar__to__nito:__RNA-binding__protein__spenito__(Drosophila__melanogaster__OX%3D7227);	GO:0003676	InterPro:IPR000504,InterPro:IPR012921,Pfam:PF00076,Pfam:PF07744
GBI_20317	S12A9_XENLA	S12A9_XENLA	2122.17	-0.31092	0.171614	-1.81174	0.0700269	1.15474	0.317217	0	Similar__to__Bumetanide-sensitive__sodium-(potassium)-chloride__cotransporter__(Manduca__sexta__OX%3D7130);	GO:0005215,GO:0006811,GO:0016020,GO:0055085	InterPro:IPR004841,InterPro:IPR018491,Pfam:PF00324,Pfam:PF03522
GBI_05936	HAYAN_DROME	HAYAN_DROME	98.6361	-0.310702	0.341218	-0.910568	0.362523	0.440664	0.68554	0	Similar__to__Hayan:__Serine__protease__Hayan__(Drosophila__melanogaster__OX%3D7227);	GO:0004252,GO:0006508	InterPro:IPR001254,Pfam:PF00089
GBI_06840	EDRF1_PONAB	EDRF1_PONAB	4562.41	-0.310415	0.139101	-2.23158	0.0256425	1.59104	0.189902	0	Similar__to__Npc1b:__NPC__intracellular__cholesterol__transporter__1__homolog__1b__(Drosophila__melanogaster__OX%3D7227);	GO:0016021	InterPro:IPR003392,InterPro:IPR032190,Pfam:PF02460,Pfam:PF16414
GBIG_019088		GBIG_019088	76.7312	-0.310129	0.3206	-0.967337	0.333376	0.477066	0.6608	0	GBI_M__0001G_019088	.	.	.
GBI_01890	LIMS2_MOUSE	LIMS2_MOUSE	5171.48	-0.31012	0.162085	-1.91331	0.0557079	1.25408	0.282951	0	Similar__to__pk:__Protein__prickle__(Drosophila__pseudoobscura__pseudoobscura__OX%3D46245);	n.a	InterPro:IPR001781,Pfam:PF00412
GBI_00073	DNJC7_HUMAN	DNJC7_HUMAN	11390.9	-0.309907	0.162457	-1.90762	0.0564405	1.24841	0.285015	0	Similar__to__DnaJ-1:__DnaJ__protein__homolog__1__(Drosophila__melanogaster__OX%3D7227);	GO:0005515	InterPro:IPR001623,InterPro:IPR013105,InterPro:IPR019734,Pfam:PF00226,Pfam:PF07719,Pfam:PF12895,Pfam:PF13181
GBI_08267	PABP1_MOUSE	PABP1_MOUSE	43421.9	-0.309887	0.15	-2.06592	0.0388364	1.41076	0.23713	0	Similar__to__pAbp:__Polyadenylate-binding__protein__(Drosophila__melanogaster__OX%3D7227);	GO:0003676,GO:0003723	InterPro:IPR000504,InterPro:IPR002004,Pfam:PF00076,Pfam:PF00658
GBIG_008257		GBIG_008257	12415.5	-0.309621	0.234358	-1.32115	0.186451	0.729434	0.509081	0	GBI_M__0001G_008257	.	.	.
GBIG_010803		GBIG_010803	79.8244	-0.309502	0.345424	-0.896006	0.370249	0.431506	0.690302	0	GBI_M__0001G_010803	.	.	.
GBI_04819	CFC_TACTR	CFC_TACTR	145.235	-0.309452	0.555631	-0.556937	0.57757	0.238395	0.82338	0	Similar__to__Uncharacterized__protein__(Anopheles__albimanus__OX%3D7167);	GO:0004252,GO:0006508	InterPro:IPR001254,Pfam:PF00089
GBI_00867	LOLA1_DROME	LOLA1_DROME	70.4278	-0.309331	0.337477	-0.916597	0.359354	0.444478	0.683397	0	Protein__of__unknown__function;	n.a	n.a
GBIG_018391		GBIG_018391	63.0616	-0.309193	0.328619	-0.940888	0.346762	0.459968	0.673493	0	GBI_M__0001G_018391	.	.	.
GBI_20605	IQGA1_HUMAN	IQGA1_HUMAN	143.091	-0.308981	0.33439	-0.924014	0.355479	0.449186	0.680993	0	Similar__to__Mp20:__Muscle-specific__protein__20__(Drosophila__melanogaster__OX%3D7227);	GO:0005515,GO:0043087	InterPro:IPR000048,InterPro:IPR000593,InterPro:IPR001715,InterPro:IPR001936,Pfam:PF00307,Pfam:PF00612,Pfam:PF00616,Pfam:PF03836
GBI_12682	REV3L_MOUSE	REV3L_MOUSE	48.0108	-0.308934	0.512966	-0.60225	0.547008	0.262006	0.809071	0	Similar__to__B7P43_G16349:__Uncharacterized__protein__(Cryptotermes__secundus__OX%3D105785);	n.a	InterPro:IPR006133,Pfam:PF03104
GBI_18918	PEPT1_DROME	PEPT1_DROME	541.239	-0.308735	0.403173	-0.765763	0.443817	0.352796	0.742424	0	Similar__to__yin:__Peptide__transporter__family__1__(Drosophila__melanogaster__OX%3D7227);	GO:0016020,GO:0022857,GO:0055085	InterPro:IPR000109,Pfam:PF00854
GBI_00705	RASF8_HUMAN	RASF8_HUMAN	2093.24	-0.308522	0.138929	-2.22071	0.0263704	1.57888	0.192691	0	Similar__to__ALC53_12755:__Ras__association__domain-containing__protein__8__(Atta__colombica__OX%3D520822);	GO:0007165	InterPro:IPR000159,Pfam:PF00788
GBIG_019127	NU4LM_LOCMI	NU4LM_LOCMI	615.216	-0.308165	0.268207	-1.14898	0.250564	0.601081	0.58379	0	GBI_M__0001G_019127	sp|Q36423|NU4LM_LOCMI^sp|Q36423|NU4LM_LOCMI^Q:242-6,H:13-92^61.2%ID^E:8e-20^.^.	.	.
GBI_03061	RB39A_MOUSE	RB39A_MOUSE	2003.71	-0.308016	0.233047	-1.32169	0.186273	0.729851	0.508774	0	Similar__to__Rab26:__Ras-related__protein__Rab-26__(Drosophila__melanogaster__OX%3D7227);	GO:0003924,GO:0005525	InterPro:IPR001806,Pfam:PF00071
GBIG_021629		GBIG_021629	1984.6	-0.307976	0.205296	-1.50016	0.133574	0.874279	0.437292	0	GBI_M__0001G_021629	.	.	.
GBI_01705	KLDC3_BOVIN	KLDC3_BOVIN	815.272	-0.30793	0.146359	-2.10393	0.0353843	1.45119	0.226503	0	Similar__to__dbo:__Kelch-like__protein__diablo__(Anopheles__gambiae__OX%3D7165);	GO:0005515	InterPro:IPR011498,Pfam:PF07646,Pfam:PF13854
GBIG_011281	BAIP3_HUMAN	BAIP3_HUMAN	923.636	-0.307787	0.299714	-1.02694	0.304451	0.516483	0.635949	0	Similar__to__stac:__Protein__unc-13__homolog__4B__(Drosophila__melanogaster__OX%3D7227);	n.a	InterPro:IPR000008,InterPro:IPR019558,Pfam:PF00168,Pfam:PF10540
GBIG_011281	BAIP3_HUMAN	BAIP3_HUMAN	923.636	-0.307787	0.299714	-1.02694	0.304451	0.516483	0.635949	0	Similar__to__C0J52_05382:__Uncharacterized__protein__(Fragment)__(Blattella__germanica__OX%3D6973);	n.a	n.a
GBI_05650	KL61_DROME	KL61_DROME	143.074	-0.307732	0.636993	-0.483101	0.629024	0.201333	0.849236	0	Similar__to__Klp61F:__Kinesin-like__protein__Klp61F__(Drosophila__melanogaster__OX%3D7227);	GO:0003777,GO:0005524,GO:0007018,GO:0008017	InterPro:IPR001752,InterPro:IPR025901,Pfam:PF00225,Pfam:PF13931
GBI_10198	KLDC3_BOVIN	KLDC3_BOVIN	612.947	-0.307576	0.275989	-1.11445	0.265087	0.576612	0.599553	0	Protein__of__unknown__function;	n.a	n.a
GBI_12689	LANC3_DROME	LANC3_DROME	3481.84	-0.307532	0.163114	-1.88538	0.0593784	1.22637	0.29189	0	Similar__to__GA15215:__LanC-like__protein__3__homolog__(Drosophila__pseudoobscura__pseudoobscura__OX%3D46245);	n.a	InterPro:IPR007822,Pfam:PF05147
GBIG_020260		GBIG_020260	136.282	-0.307434	0.471519	-0.652009	0.514396	0.288703	0.788221	0	Protein__of__unknown__function;	n.a	n.a
GBIG_020260		GBIG_020260	136.282	-0.307434	0.471519	-0.652009	0.514396	0.288703	0.788221	0	Similar__to__Ufd4:__E3__ubiquitin-protein__ligase__Ufd4__(Drosophila__melanogaster__OX%3D7227);	n.a	InterPro:IPR020683,Pfam:PF12796
GBIG_012022		GBIG_012022	99.2495	-0.307314	0.3398	-0.904395	0.365786	0.436773	0.687316	0	GBI_M__0001G_012022	.	.	.
GBI_04203	STX5_DROME	STX5_DROME	2683.87	-0.307252	0.133167	-2.30726	0.0210402	1.67695	0.169465	0	Similar__to__Syx5:__Syntaxin-5__(Drosophila__melanogaster__OX%3D7227);	n.a	InterPro:IPR000727,InterPro:IPR021538,Pfam:PF05739,Pfam:PF11416
GBIG_014335		GBIG_014335	71.6726	-0.30696	0.466741	-0.657667	0.510752	0.29179	0.785374	0	GBI_M__0001G_014335	.	.	.
GBIG_000772	CO9A1_HUMAN	CO9A1_HUMAN	7900.2	-0.306954	0.230187	-1.3335	0.182369	0.73905	0.505208	0	Similar__to__Col4a1:__Collagen__alpha-1(IV)__chain__(Drosophila__melanogaster__OX%3D7227);	n.a	InterPro:IPR008160,Pfam:PF01391
GBIG_000772	CO9A1_HUMAN	CO9A1_HUMAN	7900.2	-0.306954	0.230187	-1.3335	0.182369	0.73905	0.505208	0	Protein__of__unknown__function;	n.a	n.a
GBI_15162	MABP1_MOUSE	MABP1_MOUSE	2477.92	-0.306821	0.183795	-1.66937	0.0950445	1.02207	0.372867	0	Similar__to__RF55_6055:__Mitogen-activated__protein__kinase-binding__protein__1__(Lasius__niger__OX%3D67767);	GO:0005515	InterPro:IPR001680,Pfam:PF00400
GBI_10938	STRT1_DROME	STRT1_DROME	1567.97	-0.306102	0.137221	-2.23073	0.0256991	1.59008	0.189918	0	Similar__to__Start1:__Steroidogenic__acute__regulatory__protein-like__(Drosophila__melanogaster__OX%3D7227);	GO:0008289	InterPro:IPR002913,InterPro:IPR019498,Pfam:PF01852,Pfam:PF10457
GBI_07831	CAPON_MOUSE	CAPON_MOUSE	341.188	-0.306017	0.268625	-1.1392	0.25462	0.594107	0.58752	0	Similar__to__CG42673:__Capon-like__protein__(Drosophila__melanogaster__OX%3D7227);	n.a	n.a
GBI_05848	HIBCH_DANRE	HIBCH_DANRE	7297.19	-0.305824	0.173363	-1.76407	0.0777206	1.10946	0.335352	0	Similar__to__hibch:__3-hydroxyisobutyryl-CoA__hydrolase%2C__mitochondrial__(Blattella__germanica__OX%3D6973);	GO:0003860	InterPro:IPR032259,Pfam:PF16113
GBI_08804		GBI_08804	1692.28	-0.305577	0.154898	-1.97277	0.0485223	1.31406	0.263722	0	Protein__of__unknown__function;	n.a	n.a
GBI_01997	S5A3A_DANRE	S5A3A_DANRE	995.169	-0.305438	0.21115	-1.44655	0.148024	0.829667	0.457975	0	Similar__to__KGM_209445:__Riboflavin__transporter__2-A__like__protein__(Danaus__plexippus__plexippus__OX%3D278856);	GO:0005887,GO:0032217,GO:0032218	InterPro:IPR009357,Pfam:PF06237
GBI_14494	AGRA3_HUMAN	AGRA3_HUMAN	643.039	-0.305324	0.190367	-1.60387	0.108743	0.963599	0.398766	0	Similar__to__sli:__Protein__slit__(Drosophila__melanogaster__OX%3D7227);	GO:0004930,GO:0005515,GO:0007186,GO:0016021	InterPro:IPR000832,InterPro:IPR001611,Pfam:PF00002,Pfam:PF13855
GBI_09775		GBI_09775	218.109	-0.305315	0.447982	-0.681535	0.495533	0.304927	0.776	0	Similar__to__C0J52_03015:__Uncharacterized__protein__(Blattella__germanica__OX%3D6973);	n.a	n.a
GBI_13170		GBI_13170	1299.74	-0.305163	0.188422	-1.61957	0.105325	0.97747	0.392061	0	Similar__to__X777_05527:__Uncharacterized__protein__(Ooceraea__biroi__OX%3D2015173);	n.a	InterPro:IPR029428,Pfam:PF14799
GBI_16016	TTC5_HUMAN	TTC5_HUMAN	1315.31	-0.304694	0.117127	-2.60139	0.0092848	2.03223	0.10409	0	Similar__to__B7P43_G06873:__Tetratricopeptide__repeat__protein__5__(Cryptotermes__secundus__OX%3D105785);	GO:0005515	InterPro:IPR001440,InterPro:IPR019734,InterPro:IPR032076,Pfam:PF00515,Pfam:PF13181,Pfam:PF16669
GBI_16639	MTREX_HUMAN	MTREX_HUMAN	992.136	-0.304358	0.136566	-2.22865	0.0258372	1.58776	0.190586	0	Similar__to__mus308:__DNA__polymerase__theta__(Drosophila__melanogaster__OX%3D7227);	GO:0003676,GO:0005524	InterPro:IPR001650,InterPro:IPR011545,InterPro:IPR012961,InterPro:IPR025696,Pfam:PF00270,Pfam:PF00271,Pfam:PF08148,Pfam:PF13234
GBI_15027	GPX3_HYLLA	GPX3_HYLLA	15737.9	-0.303508	0.228107	-1.33056	0.183335	0.736754	0.505747	0	Similar__to__Gpx6:__Glutathione__peroxidase__6__(Cryptotermes__secundus__OX%3D105785);	GO:0004602,GO:0006979,GO:0055114	InterPro:IPR000889,Pfam:PF00255
GBI_01656	BRE4_CAEBR	BRE4_CAEBR	700.6	-0.302965	0.466755	-0.649088	0.516281	0.287114	0.789846	0	Similar__to__Beta-1%2C4-galactosyltransferase__(Papilio__xuthus__OX%3D66420);	n.a	InterPro:IPR027791,InterPro:IPR027995,Pfam:PF02709,Pfam:PF13733
GBI_12526		GBI_12526	505.429	-0.302895	0.195014	-1.5532	0.120376	0.919459	0.416564	0	Similar__to__Kr-h1:__Krueppel__homolog__1__(Drosophila__melanogaster__OX%3D7227);	n.a	Pfam:PF00096
GBIG_015533		GBIG_015533	268.338	-0.302866	0.343351	-0.882087	0.37773	0.422819	0.697788	0	GBI_M__0001G_015533	.	.	.
GBI_06036	MPP7_DANRE	MPP7_DANRE	4837.33	-0.302824	0.140236	-2.1594	0.0308195	1.51117	0.211795	0	Similar__to__CASK:__Peripheral__plasma__membrane__protein__CASK__(Drosophila__melanogaster__OX%3D7227);	GO:0005515	InterPro:IPR001452,InterPro:IPR001478,InterPro:IPR008145,InterPro:IPR014775,Pfam:PF00595,Pfam:PF00625,Pfam:PF02828,Pfam:PF07653
GBI_09698	JHD1_DROME	JHD1_DROME	1371.84	-0.302808	0.14305	-2.11679	0.0342775	1.46499	0.222029	0	Similar__to__Kdm2:__JmjC__domain-containing__histone__demethylation__protein__1__(Drosophila__melanogaster__OX%3D7227);	GO:0003677,GO:0005515,GO:0008270	InterPro:IPR001611,InterPro:IPR001810,InterPro:IPR002857,InterPro:IPR019787,Pfam:PF02008,Pfam:PF12937,Pfam:PF13516,Pfam:PF16866
GBI_00448	CUED2_DANRE	CUED2_DANRE	1026	-0.302784	0.155686	-1.94483	0.0517951	1.28571	0.273225	0	Similar__to__L798_05635:__CUE__domain-containing__protein__2__(Zootermopsis__nevadensis__OX%3D136037);	n.a	n.a
GBI_01027	EPHA5_CHICK	EPHA5_CHICK	1792.24	-0.302687	0.167662	-1.80535	0.0710204	1.14862	0.320209	0	Similar__to__FER:__Tyrosine-protein__kinase__Fer__(Drosophila__melanogaster__OX%3D7227);	GO:0004672,GO:0005515,GO:0006468	InterPro:IPR001090,InterPro:IPR001245,InterPro:IPR001660,InterPro:IPR003961,InterPro:IPR027936,Pfam:PF00041,Pfam:PF00536,Pfam:PF01404,Pfam:PF07714,Pfam:PF14575
GBI_10329	TBA1A_CRIGR	TBA1A_CRIGR	190.915	-0.302342	0.242722	-1.24563	0.2129	0.671825	0.539797	0	Similar__to__B7P43_G12573:__Uncharacterized__protein__(Cryptotermes__secundus__OX%3D105785);	n.a	InterPro:IPR027996,Pfam:PF14970
GBIG_005388		GBIG_005388	48.3588	-0.302325	0.470559	-0.64248	0.520561	0.283528	0.792344	0	GBI_M__0001G_005388	.	.	.
GBI_17072		GBI_17072	42.0105	-0.302045	0.930284	-0.32468	0.745423	0.127597	0.90313	0	Protein__of__unknown__function;	n.a	n.a
GBI_06118	RNF37_HUMAN	RNF37_HUMAN	179.535	-0.301392	0.288052	-1.04631	0.295418	0.529563	0.628272	0	Similar__to__L798_00286:__RING__finger__protein__37__(Zootermopsis__nevadensis__OX%3D136037);	GO:0004842,GO:0016567	InterPro:IPR003613,Pfam:PF04564
GBI_02600	TM135_XENLA	TM135_XENLA	2266.08	-0.301298	0.224846	-1.34002	0.180239	0.744151	0.501991	0	Similar__to__L798_10708:__Uncharacterized__protein__(Zootermopsis__nevadensis__OX%3D136037);	n.a	InterPro:IPR031926,Pfam:PF15982
GBI_13473		GBI_13473	677.363	-0.30098	0.193168	-1.55812	0.119204	0.923708	0.414604	0	Similar__to__Commd3:__COMM__domain-containing__protein__3__(Cryptotermes__secundus__OX%3D105785);	n.a	InterPro:IPR017920,Pfam:PF07258
GBI_15607	NDL1A_DANRE	NDL1A_DANRE	5617.74	-0.30075	0.118951	-2.52835	0.0114602	1.94081	0.119539	0	Similar__to__nudE:__Nuclear__distribution__protein__nudE__homolog__(Drosophila__melanogaster__OX%3D7227);	n.a	InterPro:IPR006964,Pfam:PF04880
GBI_08437		GBI_08437	148.898	-0.300699	0.628437	-0.478488	0.632303	0.199075	0.850485	0	Similar__to__g.25900:__Uncharacterized__protein__(Fragment)__(Graphocephala__atropunctata__OX%3D36148);	n.a	n.a
GBI_19461		GBI_19461	78.4136	-0.300588	0.444886	-0.675652	0.499261	0.301672	0.778458	0	Similar__to__LAC:__Lachesin__(Schistocerca__americana__OX%3D7009);	n.a	Pfam:PF13927
GBI_13368	HINFP_MOUSE	HINFP_MOUSE	457.998	-0.300311	0.176555	-1.70096	0.0889513	1.05085	0.360114	0	Similar__to__su(Hw):__Protein__suppressor__of__hairy__wing__(Drosophila__virilis__OX%3D7244);	n.a	n.a
GBI_06342		GBI_06342	724.604	-0.300199	0.1653	-1.81609	0.0693569	1.15891	0.316248	0	Similar__to__erm:__Fez__family__zinc__finger__protein__erm__(Drosophila__melanogaster__OX%3D7227);	n.a	Pfam:PF00096,Pfam:PF13912
GBI_22172		GBI_22172	370.005	-0.299965	0.185104	-1.62052	0.105121	0.978312	0.391515	0	Similar__to__stmA:__Protein__EFR3__homolog__cmp44E__(Drosophila__melanogaster__OX%3D7227);	n.a	n.a
GBI_08035	FACR1_DROME	FACR1_DROME	6130.45	-0.299949	0.185953	-1.61304	0.106736	0.971688	0.394407	0	Similar__to__CG5065:__Putative__fatty__acyl-CoA__reductase__CG5065__(Drosophila__melanogaster__OX%3D7227);	n.a	InterPro:IPR013120,InterPro:IPR033640,Pfam:PF03015,Pfam:PF07993
GBIG_002718	LNX2_MOUSE	LNX2_MOUSE	1933.57	-0.299889	0.164069	-1.82782	0.0675762	1.17021	0.311797	0	Similar__to__g.22081:__Uncharacterized__protein__(Clastoptera__arizonana__OX%3D38151);	n.a	Pfam:PF13920
GBIG_002718	LNX2_MOUSE	LNX2_MOUSE	1933.57	-0.299889	0.164069	-1.82782	0.0675762	1.17021	0.311797	0	Similar__to__scrib:__Protein__lap4__(Drosophila__melanogaster__OX%3D7227);	GO:0005515	InterPro:IPR001478,Pfam:PF00595
GBIG_017512		GBIG_017512	36.6738	-0.299888	0.569171	-0.526885	0.598273	0.2231	0.834833	0	GBI_M__0001G_017512	.	.	.
GBI_00943		GBI_00943	9273.65	-0.299871	0.216393	-1.38577	0.165817	0.780371	0.480555	0	Similar__to__B7P43_G03610:__Uncharacterized__protein__(Cryptotermes__secundus__OX%3D105785);	GO:0008017,GO:0046600	InterPro:IPR029136,Pfam:PF15501
GBI_08258	MAS_DROME	MAS_DROME	343.607	-0.299677	0.246313	-1.21665	0.223737	0.650263	0.551758	0	Similar__to__mas:__Protein__masquerade__(Drosophila__melanogaster__OX%3D7227);	GO:0004252,GO:0006508	InterPro:IPR001254,Pfam:PF00089
GBI_10056		GBI_10056	372.478	-0.299523	0.418952	-0.714935	0.474649	0.323627	0.764554	0	Protein__of__unknown__function;	n.a	n.a
GBI_17704	Y3730_DICDI	Y3730_DICDI	608.749	-0.29949	0.233572	-1.28222	0.199766	0.699478	0.525616	0	Similar__to__B7P43_G06994:__Uncharacterized__protein__(Cryptotermes__secundus__OX%3D105785);	n.a	n.a
GBIG_023562	MFRN2_DANRE	MFRN2_DANRE	2061.6	-0.299443	0.153853	-1.94629	0.0516194	1.28719	0.272877	0	Similar__to__AMK59_3909:__Uncharacterized__protein__(Fragment)__(Oryctes__borbonicus__OX%3D1629725);	n.a	n.a
GBIG_023562	MFRN2_DANRE	MFRN2_DANRE	2061.6	-0.299443	0.153853	-1.94629	0.0516194	1.28719	0.272877	0	Similar__to__mfrn:__Mitoferrin__(Drosophila__melanogaster__OX%3D7227);	n.a	InterPro:IPR018108,Pfam:PF00153
GBI_08054	TNPO1_BOVIN	TNPO1_BOVIN	2831.11	-0.299403	0.144545	-2.07135	0.0383259	1.41651	0.235233	0	Similar__to__Fs(2)Ket:__Importin__subunit__beta__(Drosophila__melanogaster__OX%3D7227);	GO:0005515,GO:0006886,GO:0008536	InterPro:IPR000357,InterPro:IPR001494,Pfam:PF02985,Pfam:PF03810,Pfam:PF13513
GBI_15762		GBI_15762	131.816	-0.299397	1.11076	-0.269542	0.787513	0.103742	0.922213	0	Similar__to__mask:__Ankyrin__repeat__and__KH__domain-containing__protein__mask__(Drosophila__melanogaster__OX%3D7227);	n.a	InterPro:IPR020683,Pfam:PF12796,Pfam:PF13637
GBI_18046		GBI_18046	144.304	-0.299394	0.326379	-0.91732	0.358975	0.444936	0.683215	0	Protein__of__unknown__function;	n.a	n.a
GBI_02340	FBXW2_BOVIN	FBXW2_BOVIN	493.509	-0.299078	0.158364	-1.88854	0.0589534	1.22949	0.290887	0	Similar__to__B7P43_G03536:__Uncharacterized__protein__(Cryptotermes__secundus__OX%3D105785);	n.a	n.a
GBI_04451	MIER1_MOUSE	MIER1_MOUSE	1100.61	-0.298922	0.181292	-1.64885	0.0991789	1.00358	0.381274	0	Similar__to__CoRest:__REST__corepressor__(Drosophila__melanogaster__OX%3D7227);	n.a	InterPro:IPR000949,Pfam:PF01448
GBI_17413	KCNH2_CANLF	KCNH2_CANLF	379.233	-0.298366	0.399677	-0.746517	0.455355	0.341649	0.751219	0	Similar__to__eag:__Potassium__voltage-gated__channel__protein__eag__(Drosophila__melanogaster__OX%3D7227);	GO:0005216,GO:0006811,GO:0016020,GO:0055085	InterPro:IPR000595,InterPro:IPR005821,InterPro:IPR013099,Pfam:PF00027,Pfam:PF00520,Pfam:PF07885
GBI_05619		GBI_05619	268.114	-0.298199	0.374948	-0.795306	0.426435	0.370147	0.732075	0	Similar__to__L798_00092:__WD__repeat-containing__protein__60__(Zootermopsis__nevadensis__OX%3D136037);	n.a	n.a
GBI_15169	AT2C1_MOUSE	AT2C1_MOUSE	9699.92	-0.298108	0.141788	-2.10248	0.0355109	1.44964	0.22705	0	Similar__to__CG17726:__Protein__arginine__methyltransferase__NDUFAF7__homolog%2C__mitochondrial__(Drosophila__melanogaster__OX%3D7227);	n.a	InterPro:IPR003788,InterPro:IPR004014,InterPro:IPR006068,Pfam:PF00122,Pfam:PF00689,Pfam:PF00690,Pfam:PF02636,Pfam:PF13246
GBI_08922	BAB2_DROME	BAB2_DROME	1134.11	-0.298033	0.286349	-1.04081	0.297966	0.525833	0.630272	0	Similar__to__dbo:__Kelch-like__protein__diablo__(Drosophila__yakuba__OX%3D7245);	GO:0005515	InterPro:IPR000210,InterPro:IPR018379,Pfam:PF00651,Pfam:PF10523
GBIG_025242		GBIG_025242	59.6023	-0.297836	0.463698	-0.642306	0.520674	0.283434	0.792344	0	GBI_M__0001G_025242	.	.	.
GBI_00475	PKNX2_HUMAN	PKNX2_HUMAN	2613.61	-0.297829	0.179199	-1.662	0.0965128	1.01542	0.375886	0	Similar__to__hth:__Homeobox__protein__homothorax__(Drosophila__melanogaster__OX%3D7227);	GO:0003677,GO:0006355	InterPro:IPR008422,InterPro:IPR032453,Pfam:PF05920,Pfam:PF16493
GBIG_022350	OSBL1_HUMAN	OSBL1_HUMAN	6978.96	-0.297763	0.157447	-1.8912	0.0585973	1.23212	0.29005	0	Similar__to__Tnks:__Poly__[ADP-ribose]__polymerase__tankyrase__(Drosophila__melanogaster__OX%3D7227);	n.a	InterPro:IPR020683,Pfam:PF12796,Pfam:PF13857
GBIG_022350	OSBL1_HUMAN	OSBL1_HUMAN	6978.96	-0.297763	0.157447	-1.8912	0.0585973	1.23212	0.29005	0	Similar__to__B7P43_G00420:__Oxysterol-binding__protein__(Cryptotermes__secundus__OX%3D105785);	n.a	InterPro:IPR000648,Pfam:PF01237
GBI_02198	PLCX2_HUMAN	PLCX2_HUMAN	1324.45	-0.297713	0.188667	-1.57798	0.114569	0.940932	0.407342	0	Similar__to__L798_02069:__PI-PLC__X__domain-containing__protein__3__(Zootermopsis__nevadensis__OX%3D136037);	n.a	n.a
GBIG_009557	TONSL_DROME	TONSL_DROME	80.5041	-0.297366	0.334516	-0.888943	0.374033	0.42709	0.694076	0	Similar__to__pyx:__Transient__receptor__potential__channel__pyrexia__(Drosophila__melanogaster__OX%3D7227);	GO:0005515	InterPro:IPR001611,InterPro:IPR019734,InterPro:IPR020683,Pfam:PF12796,Pfam:PF13181,Pfam:PF13424,Pfam:PF13516,Pfam:PF13857
GBIG_009557	TONSL_DROME	TONSL_DROME	80.5041	-0.297366	0.334516	-0.888943	0.374033	0.42709	0.694076	0	Protein__of__unknown__function;	n.a	n.a
GBI_18865		GBI_18865	219.055	-0.297313	0.311694	-0.953862	0.340154	0.468325	0.666804	0	Protein__of__unknown__function;	n.a	n.a
GBI_02488	AMY1_DROAN	AMY1_DROAN	116.02	-0.297071	1.17816	-0.252147	0.800928	0.0964068	0.927891	0	Similar__to__Amy58:__Alpha-amylase__2__(Drosophila__ananassae__OX%3D7217);	GO:0003824,GO:0005975,GO:0043169	InterPro:IPR006047,InterPro:IPR006048,Pfam:PF00128,Pfam:PF02806
GBIG_007198		GBIG_007198	2170.83	-0.297014	0.43248	-0.68677	0.492228	0.307834	0.774005	0	Similar__to__pyx:__Transient__receptor__potential__channel__pyrexia__(Drosophila__melanogaster__OX%3D7227);	n.a	InterPro:IPR020683,Pfam:PF12796,Pfam:PF13637
GBIG_007198		GBIG_007198	2170.83	-0.297014	0.43248	-0.68677	0.492228	0.307834	0.774005	0	Similar__to__C0J52_00988:__Uncharacterized__protein__(Blattella__germanica__OX%3D6973);	n.a	InterPro:IPR020683,Pfam:PF12796
GBIG_025788		GBIG_025788	41.2106	-0.296658	0.548521	-0.540833	0.588622	0.230163	0.829434	0	GBI_M__0001G_025788	.	.	.
GBIG_009644		GBIG_009644	1037.79	-0.296577	0.174396	-1.70059	0.0890194	1.05052	0.360114	0	GBI_M__0001G_009644	.	.	.
GBIG_014592	I2B2A_DANRE	I2B2A_DANRE	46.6213	-0.296429	0.448909	-0.660331	0.509041	0.293247	0.7843	0	GBI_M__0001G_014592	sp|Q6NZT6|I2B2A_DANRE^sp|Q6NZT6|I2B2A_DANRE^Q:360-599,H:10-87^67.5%ID^E:3.3e-24^.^.	.	KEGG:dre:335866
GBI_09993	FOXJ1_XENTR	FOXJ1_XENTR	109.406	-0.296397	0.426912	-0.694281	0.487506	0.31202	0.772314	0	Similar__to__slp2:__Fork__head__domain__transcription__factor__slp2__(Drosophila__melanogaster__OX%3D7227);	GO:0003700,GO:0006355,GO:0043565	InterPro:IPR001766,Pfam:PF00250
GBI_08957	SIDT1_HUMAN	SIDT1_HUMAN	1220.64	-0.296316	0.158233	-1.87266	0.0611148	1.21385	0.295804	0	Similar__to__sirC:__Sid-1-related__C__(Tribolium__castaneum__OX%3D7070);	GO:0016021,GO:0033227,GO:0051033	InterPro:IPR025958,Pfam:PF13965
GBIG_016786		GBIG_016786	1017.94	-0.296153	0.150312	-1.97026	0.048809	1.3115	0.264193	0	GBI_M__0001G_016786	.	.	.
GBIG_008116		GBIG_008116	1221.24	-0.295975	0.423659	-0.698615	0.484793	0.314444	0.770763	0	GBI_M__0001G_008116	.	.	.
GBI_03976	MED23_AEDAE	MED23_AEDAE	632.873	-0.295963	0.138789	-2.13247	0.0329679	1.48191	0.218918	0	Similar__to__MED23:__Mediator__of__RNA__polymerase__II__transcription__subunit__23__(Aedes__aegypti__OX%3D7159);	n.a	InterPro:IPR021629,Pfam:PF11573
GBI_19600	ARP3_DROME	ARP3_DROME	5418.96	-0.295581	0.146215	-2.02155	0.043223	1.36429	0.248533	0	Similar__to__Arp3:__Actin-related__protein__3__(Drosophila__melanogaster__OX%3D7227);	n.a	InterPro:IPR004000,Pfam:PF00022
GBI_09248		GBI_09248	1696.72	-0.295295	0.222417	-1.32766	0.18429	0.734499	0.506296	0	Similar__to__Tollo:__Toll-like__receptor__Tollo__(Drosophila__melanogaster__OX%3D7227);	GO:0005515	InterPro:IPR001611,Pfam:PF00560,Pfam:PF13516,Pfam:PF13855
GBI_19412	RAC1_BOVIN	RAC1_BOVIN	3544.93	-0.29527	0.216784	-1.36205	0.173182	0.761497	0.490425	0	Similar__to__Rac1:__Ras-related__protein__Rac1__(Drosophila__melanogaster__OX%3D7227);	GO:0003924,GO:0005525	InterPro:IPR001806,Pfam:PF00071
GBIG_018141		GBIG_018141	72.8097	-0.29501	0.32943	-0.895518	0.370511	0.431199	0.690628	0	GBI_M__0001G_018141	.	.	.
GBI_07930		GBI_07930	2615.67	-0.294947	0.191892	-1.53705	0.124282	0.905592	0.422189	0	Similar__to__B7P43_G14466:__Uncharacterized__protein__(Cryptotermes__secundus__OX%3D105785);	n.a	InterPro:IPR001849,InterPro:IPR004012,Pfam:PF00169,Pfam:PF02759
GBI_09375	CLU_AEDAE	CLU_AEDAE	6852.69	-0.29451	0.141537	-2.0808	0.0374519	1.42653	0.232329	0	Similar__to__CPIJ001445:__Clustered__mitochondria__protein__homolog__(Culex__quinquefasciatus__OX%3D7176);	n.a	InterPro:IPR007967,InterPro:IPR025697,InterPro:IPR028275,InterPro:IPR033646,Pfam:PF05303,Pfam:PF12807,Pfam:PF13236,Pfam:PF13374,Pfam:PF13424,Pfam:PF15044
GBI_16077	CPR1_DROME	CPR1_DROME	26283.4	-0.29441	0.197042	-1.49415	0.135136	0.869228	0.438614	0	Similar__to__Cp1:__Cathepsin__L__(Drosophila__melanogaster__OX%3D7227);	GO:0004869,GO:0006508,GO:0008234	InterPro:IPR000010,InterPro:IPR000668,InterPro:IPR013201,Pfam:PF00031,Pfam:PF00112,Pfam:PF08246
GBI_20479	RASF2_MOUSE	RASF2_MOUSE	1910.65	-0.294386	0.162345	-1.81333	0.0697805	1.15627	0.316916	0	Similar__to__AMK59_6067:__LIM__domain__containing__protein__(Oryctes__borbonicus__OX%3D1629725);	GO:0007165	InterPro:IPR000159,InterPro:IPR011524,Pfam:PF00788,Pfam:PF16517
GBI_10443	SFXN3_MOUSE	SFXN3_MOUSE	1917.63	-0.294309	0.248844	-1.1827	0.236926	0.625387	0.56731	0	Similar__to__Sfxn3:__Sideroflexin__(Cryptotermes__secundus__OX%3D105785);	GO:0006811,GO:0015075,GO:0016020,GO:0055085	InterPro:IPR004686,Pfam:PF03820
GBI_20213	PTHD3_MOUSE	PTHD3_MOUSE	7239	-0.294303	0.178702	-1.64689	0.0995807	1.00182	0.382228	0	Similar__to__Npc1b:__NPC__intracellular__cholesterol__transporter__1__homolog__1b__(Drosophila__melanogaster__OX%3D7227);	GO:0016021	InterPro:IPR000731,InterPro:IPR003392,Pfam:PF02460,Pfam:PF12349
GBI_21924	AKT1_DROME	AKT1_DROME	50.0976	-0.294249	0.525974	-0.559436	0.575864	0.23968	0.823117	0	Similar__to__Akt1:__RAC__serine/threonine-protein__kinase__(Drosophila__melanogaster__OX%3D7227);	n.a	InterPro:IPR001849,Pfam:PF00169
GBIG_013146		GBIG_013146	11627.1	-0.294139	0.222951	-1.3193	0.187069	0.727999	0.509081	0	GBI_M__0001G_013146	.	.	.
GBI_10371		GBI_10371	35.4751	-0.294104	0.506622	-0.580519	0.561564	0.2506	0.815605	0	Protein__of__unknown__function;	n.a	n.a
GBIG_004674	ABLM1_HUMAN	ABLM1_HUMAN	10722.2	-0.294063	0.118246	-2.48687	0.0128871	1.88984	0.127579	0	Protein__of__unknown__function;	n.a	n.a
GBIG_004674	ABLM1_HUMAN	ABLM1_HUMAN	10722.2	-0.294063	0.118246	-2.48687	0.0128871	1.88984	0.127579	0	Similar__to__LIMK1:__LIM__domain__kinase__1__(Drosophila__melanogaster__OX%3D7227);	GO:0003779,GO:0007010	InterPro:IPR001781,InterPro:IPR003128,Pfam:PF00412,Pfam:PF02209
GBIG_004674	ABLM1_HUMAN	ABLM1_HUMAN	10722.2	-0.294063	0.118246	-2.48687	0.0128871	1.88984	0.127579	0	Protein__of__unknown__function;	n.a	n.a
GBI_18421	STING_CRAGI	STING_CRAGI	627.18	-0.294052	0.224108	-1.3121	0.189487	0.72242	0.512267	0	Similar__to__B7P43_G01701:__Uncharacterized__protein__(Cryptotermes__secundus__OX%3D105785);	GO:0002218,GO:0032481	InterPro:IPR029158,Pfam:PF15009
GBI_01521	BTAF1_HUMAN	BTAF1_HUMAN	743.312	-0.294026	0.199945	-1.47054	0.141416	0.849503	0.448069	0	Similar__to__dom:__Helicase__domino__(Drosophila__melanogaster__OX%3D7227);	GO:0005524	InterPro:IPR000330,InterPro:IPR001650,InterPro:IPR022707,Pfam:PF00176,Pfam:PF00271,Pfam:PF12054
GBI_18001	CYHR1_DROME	CYHR1_DROME	1053.18	-0.294002	0.130688	-2.24964	0.0244719	1.61133	0.185462	0	Similar__to__CG32486:__Cysteine__and__histidine-rich__protein__1__homolog__(Drosophila__melanogaster__OX%3D7227);	n.a	Pfam:PF13920
GBI_13765	PED1A_HUMAN	PED1A_HUMAN	55.4173	-0.293909	0.384857	-0.763684	0.445056	0.351586	0.743321	0	Similar__to__B7P43_G05025:__Uncharacterized__protein__(Cryptotermes__secundus__OX%3D105785);	n.a	n.a
GBI_10040	WDR83_MOUSE	WDR83_MOUSE	554.738	-0.293861	0.388422	-0.756552	0.449318	0.347446	0.746305	0	Similar__to__wds:__Protein__will__die__slowly__(Drosophila__melanogaster__OX%3D7227);	GO:0005515	InterPro:IPR001680,Pfam:PF00400
GBI_17530		GBI_17530	481.126	-0.293355	0.207136	-1.41625	0.156703	0.804923	0.469364	0	Similar__to__C0J52_01969:__Uncharacterized__protein__(Blattella__germanica__OX%3D6973);	n.a	n.a
GBI_18465	GBRA2_HUMAN	GBRA2_HUMAN	35.0846	-0.293218	0.560093	-0.523516	0.600615	0.221403	0.835191	0	Similar__to__Lcch3:__Gamma-aminobutyric__acid__receptor__subunit__beta-like__(Drosophila__melanogaster__OX%3D7227);	GO:0005230,GO:0006811,GO:0016021	InterPro:IPR006029,InterPro:IPR006202,Pfam:PF02931,Pfam:PF02932
GBIG_013580	MOCS3_CULQU	MOCS3_CULQU	924.67	-0.29298	0.162783	-1.79982	0.0718891	1.14334	0.322352	0	GBI_M__0001G_013580	sp|B0W377|MOCS3_CULQU^sp|B0W377|MOCS3_CULQU^Q:348-1547,H:6-399^59.9%ID^E:2.6e-129^.^.	GO:0005829^cellular_component^cytosol`GO:0005524^molecular_function^ATP__binding`GO:0046872^molecular_function^metal__ion__binding`GO:0061605^molecular_function^molybdopterin-synthase__adenylyltransferase__activity`GO:0061604^molecular_function^molybdopterin-synthase__sulfurtransferase__activity`GO:0004792^molecular_function^thiosulfate__sulfurtransferase__activity`GO:0008641^molecular_function^u…	KEGG:cqu:CpipJ_CPIJ001621
GBIG_013580	MOCS3_CULQU	MOCS3_CULQU	924.67	-0.29298	0.162783	-1.79982	0.0718891	1.14334	0.322352	0	GBI_M__0001G_013580	sp|B0W377|MOCS3_CULQU^sp|B0W377|MOCS3_CULQU^Q:350-1048,H:6-234^67.4%ID^E:5e-84^.^.`sp|B0W377|MOCS3_CULQU^sp|B0W377|MOCS3_CULQU^Q:1108-1344,H:233-311^57%ID^E:2e-16^.^.	GO:0005829^cellular_component^cytosol`GO:0005524^molecular_function^ATP__binding`GO:0046872^molecular_function^metal__ion__binding`GO:0061605^molecular_function^molybdopterin-synthase__adenylyltransferase__activity`GO:0061604^molecular_function^molybdopterin-synthase__sulfurtransferase__activity`GO:0004792^molecular_function^thiosulfate__sulfurtransferase__activity`GO:0008641^molecular_function^u…	KEGG:cqu:CpipJ_CPIJ001621
GBIG_013580	MOCS3_CULQU	MOCS3_CULQU	924.67	-0.29298	0.162783	-1.79982	0.0718891	1.14334	0.322352	0	GBI_M__0001G_013580	sp|B0W377|MOCS3_CULQU^sp|B0W377|MOCS3_CULQU^Q:350-1663,H:6-438^58.4%ID^E:1.9e-139^.^.	GO:0005829^cellular_component^cytosol`GO:0005524^molecular_function^ATP__binding`GO:0046872^molecular_function^metal__ion__binding`GO:0061605^molecular_function^molybdopterin-synthase__adenylyltransferase__activity`GO:0061604^molecular_function^molybdopterin-synthase__sulfurtransferase__activity`GO:0004792^molecular_function^thiosulfate__sulfurtransferase__activity`GO:0008641^molecular_function^u…	KEGG:cqu:CpipJ_CPIJ001621
GBIG_013580	MOCS3_CULQU	MOCS3_CULQU	924.67	-0.29298	0.162783	-1.79982	0.0718891	1.14334	0.322352	0	GBI_M__0001G_013580	sp|B0W377|MOCS3_CULQU^sp|B0W377|MOCS3_CULQU^Q:547-1353,H:43-311^69.1%ID^E:5.2e-105^.^.	GO:0005829^cellular_component^cytosol`GO:0005524^molecular_function^ATP__binding`GO:0046872^molecular_function^metal__ion__binding`GO:0061605^molecular_function^molybdopterin-synthase__adenylyltransferase__activity`GO:0061604^molecular_function^molybdopterin-synthase__sulfurtransferase__activity`GO:0004792^molecular_function^thiosulfate__sulfurtransferase__activity`GO:0008641^molecular_function^u…	KEGG:cqu:CpipJ_CPIJ001621
GBIG_013580	MOCS3_CULQU	MOCS3_CULQU	924.67	-0.29298	0.162783	-1.79982	0.0718891	1.14334	0.322352	0	GBI_M__0001G_013580	sp|B0W377|MOCS3_CULQU^sp|B0W377|MOCS3_CULQU^Q:547-1554,H:43-311^38.1%ID^E:8.4e-43^.^.	.	KEGG:cqu:CpipJ_CPIJ001621
GBIG_013580	MOCS3_CULQU	MOCS3_CULQU	924.67	-0.29298	0.162783	-1.79982	0.0718891	1.14334	0.322352	0	GBI_M__0001G_013580	.	.	.
GBI_07876	V223_FOWPN	V223_FOWPN	174.561	-0.292956	0.467847	-0.62618	0.531197	0.274744	0.799336	0	Similar__to__mask:__Ankyrin__repeat__and__KH__domain-containing__protein__mask__(Drosophila__melanogaster__OX%3D7227);	n.a	InterPro:IPR020683,Pfam:PF12796
GBIG_009932		GBIG_009932	200.199	-0.292546	0.231229	-1.26518	0.205808	0.686538	0.533001	0	GBI_M__0001G_009932	.	.	.
GBI_09513		GBI_09513	321.235	-0.292413	0.378029	-0.773518	0.439216	0.357322	0.739795	0	Similar__to__C0J52_04343:__Uncharacterized__protein__(Blattella__germanica__OX%3D6973);	n.a	InterPro:IPR002404,Pfam:PF02174
GBI_00291	BGBP_TENMO	BGBP_TENMO	3594.95	-0.292041	0.206514	-1.41415	0.157319	0.80322	0.47022	0	Similar__to__GRP:__Beta-1%2C3-glucan-binding__protein__(Tenebrio__molitor__OX%3D7067);	GO:0030246	InterPro:IPR031756,Pfam:PF15886
GBI_11678	PK3CB_MOUSE	PK3CB_MOUSE	1015.71	-0.291808	0.150231	-1.94239	0.0520898	1.28325	0.273735	0	Similar__to__tefu:__Serine/threonine-protein__kinase__ATM__(Drosophila__melanogaster__OX%3D7227);	n.a	InterPro:IPR000341,InterPro:IPR000403,InterPro:IPR001263,InterPro:IPR002420,InterPro:IPR003113,Pfam:PF00454,Pfam:PF00613,Pfam:PF00792,Pfam:PF00794,Pfam:PF02192
GBI_00806	CHIC2_HUMAN	CHIC2_HUMAN	2565.07	-0.291701	0.137807	-2.11674	0.0342815	1.46494	0.222029	0	Similar__to__CHIC2:__Cysteine-rich__hydrophobic__domain-containing__protein__2__(Blattella__germanica__OX%3D6973);	n.a	InterPro:IPR019383,Pfam:PF10256
GBIG_021408	ESMB_DROME	ESMB_DROME	72.2248	-0.291641	0.364149	-0.800883	0.423199	0.373455	0.730071	0	Similar__to__E(spl)mgamma-HLH:__Enhancer__of__split__mgamma__protein__(Drosophila__melanogaster__OX%3D7227);	GO:0003677,GO:0006355,GO:0046983	InterPro:IPR003650,InterPro:IPR011598,Pfam:PF00010,Pfam:PF07527
GBIG_021408	ESMB_DROME	ESMB_DROME	72.2248	-0.291641	0.364149	-0.800883	0.423199	0.373455	0.730071	0	Similar__to__dpn:__Protein__deadpan__(Drosophila__melanogaster__OX%3D7227);	GO:0003677,GO:0006355,GO:0046983	InterPro:IPR003650,InterPro:IPR011598,Pfam:PF00010,Pfam:PF07527
GBIG_013224	CF1A_DROME	CF1A_DROME	84.211	-0.291242	0.361353	-0.805978	0.420256	0.376486	0.728711	0	GBI_M__0001G_013224	sp|P16241|CF1A_DROME^sp|P16241|CF1A_DROME^Q:26-1021,H:57-370^64%ID^E:9.5e-96^.^.	GO:0005634^cellular_component^nucleus`GO:0001228^molecular_function^DNA-binding__transcription__activator__activity,__RNA__polymerase__II-specific`GO:0000981^molecular_function^DNA-binding__transcription__factor__activity,__RNA__polymerase__II-specific`GO:0000978^molecular_function^RNA__polymerase__II__cis-regulatory__region__sequence-specific__DNA__binding`GO:0000977^molecular_function^RNA__poly…	KEGG:dme:Dmel_CG10037
GBI_15284	INX2_SCHAM	INX2_SCHAM	818.515	-0.291109	0.202638	-1.4366	0.150831	0.821508	0.463022	0	Similar__to__inx2:__Innexin__inx2__(Schistocerca__americana__OX%3D7009);	n.a	InterPro:IPR000990,Pfam:PF00876
GBIG_013767	M3K4_HUMAN	M3K4_HUMAN	557.199	-0.29092	0.228548	-1.27291	0.203051	0.692395	0.52969	0	Protein__of__unknown__function;	n.a	n.a
GBIG_013767	M3K4_HUMAN	M3K4_HUMAN	557.199	-0.29092	0.228548	-1.27291	0.203051	0.692395	0.52969	0	Similar__to__hpo:__Serine/threonine-protein__kinase__hippo__(Drosophila__melanogaster__OX%3D7227);	GO:0004672,GO:0005524,GO:0006468	InterPro:IPR000719,Pfam:PF00069
GBIG_003907	RTXE_DROME	RTXE_DROME	45.2056	-0.290634	0.65308	-0.445021	0.656305	0.182895	0.860933	0	GBI_M__0001G_003907	sp|Q9NBX4|RTXE_DROME^sp|Q9NBX4|RTXE_DROME^Q:1681-1163,H:461-632^29.1%ID^E:1.4e-09^.^.	.	.
GBIG_003907	RTXE_DROME	RTXE_DROME	45.2056	-0.290634	0.65308	-0.445021	0.656305	0.182895	0.860933	0	GBI_M__0001G_003907	.	.	.
GBI_02290	SRP68_DROME	SRP68_DROME	4681.6	-0.290238	0.122516	-2.36899	0.0178366	1.74869	0.152929	0	Similar__to__su(Hw):__Protein__suppressor__of__hairy__wing__(Drosophila__ananassae__OX%3D7217);	GO:0005047,GO:0005786,GO:0006614,GO:0008312,GO:0030942	InterPro:IPR026258,Pfam:PF00096,Pfam:PF13912,Pfam:PF16969
GBI_14849	SIAS_MOUSE	SIAS_MOUSE	488.281	-0.289948	0.218366	-1.32781	0.184242	0.734612	0.506296	0	Similar__to__NANS:__Sialic__acid__synthase__(Drosophila__melanogaster__OX%3D7227);	GO:0016051	InterPro:IPR013132,InterPro:IPR013974,Pfam:PF03102,Pfam:PF08666
GBI_04877	SKEL1_DROME	SKEL1_DROME	567.839	-0.289789	0.500528	-0.578967	0.562612	0.249791	0.816554	0	Similar__to__Skeletor:__Protein__Skeletor%2C__isoforms__B/C__(Drosophila__melanogaster__OX%3D7227);	n.a	InterPro:IPR005018,InterPro:IPR019545,Pfam:PF03351,Pfam:PF10517
GBI_06735	DYL1_DROME	DYL1_DROME	8602.41	-0.289753	0.127045	-2.28072	0.0225652	1.64656	0.176162	0	Similar__to__ctp:__Dynein__light__chain__1%2C__cytoplasmic__(Drosophila__melanogaster__OX%3D7227);	GO:0007017,GO:0030286	InterPro:IPR001372,Pfam:PF01221
GBI_09202		GBI_09202	683.678	-0.289425	0.151923	-1.90507	0.0567703	1.24588	0.285499	0	Similar__to__su(Hw):__Protein__suppressor__of__hairy__wing__(Drosophila__melanogaster__OX%3D7227);	GO:0005634,GO:0008270	InterPro:IPR012934,Pfam:PF00096,Pfam:PF07776
GBIG_010999		GBIG_010999	161.283	-0.289294	0.66826	-0.432906	0.665083	0.177124	0.866384	0	GBI_M__0001G_010999	.	.	.
GBI_05796	BCAP_HUMAN	BCAP_HUMAN	2556.9	-0.289096	0.150973	-1.91489	0.0555068	1.25565	0.282737	0	Similar__to__C0J52_16272:__Uncharacterized__protein__(Blattella__germanica__OX%3D6973);	n.a	InterPro:IPR017893,Pfam:PF14545
GBI_15903	RLGPB_HUMAN	RLGPB_HUMAN	907.219	-0.288927	0.195807	-1.47557	0.140059	0.853688	0.445185	0	Similar__to__L798_07589:__Uncharacterized__protein__(Zootermopsis__nevadensis__OX%3D136037);	n.a	n.a
GBI_07414		GBI_07414	44.1215	-0.288869	0.858901	-0.336324	0.736626	0.132753	0.899097	0	Similar__to__mask:__Ankyrin__repeat__and__KH__domain-containing__protein__mask__(Drosophila__melanogaster__OX%3D7227);	n.a	InterPro:IPR020683,Pfam:PF12796
GBIG_005484		GBIG_005484	378.955	-0.288838	0.249816	-1.1562	0.247598	0.606252	0.579702	0	GBI_M__0001G_005484	.	.	.
GBI_14991	TM201_MOUSE	TM201_MOUSE	597.362	-0.288798	0.193268	-1.49429	0.1351	0.869343	0.438614	0	Similar__to__B7P43_G15149:__Uncharacterized__protein__(Cryptotermes__secundus__OX%3D105785);	n.a	InterPro:IPR018617,Pfam:PF09779
GBI_12693	VPS13_DROME	VPS13_DROME	227.991	-0.288716	0.351452	-0.821494	0.411365	0.385773	0.722095	0	Similar__to__Vps13:__Vacuolar__protein__sorting-associated__protein__13__(Drosophila__melanogaster__OX%3D7227);	n.a	InterPro:IPR026854,InterPro:IPR031646,Pfam:PF12624,Pfam:PF16908
GBI_13408	SUFU_MOUSE	SUFU_MOUSE	779.895	-0.28861	0.157873	-1.82812	0.0675316	1.17049	0.311797	0	Similar__to__B7P43_G10266:__Suppressor__of__fused__homolog__(Cryptotermes__secundus__OX%3D105785);	GO:0005515	InterPro:IPR020941,InterPro:IPR024314,Pfam:PF05076,Pfam:PF12470
GBI_06684	HPS1_HUMAN	HPS1_HUMAN	1405.65	-0.288588	0.134034	-2.15309	0.0313114	1.5043	0.213852	0	Similar__to__ALC56_00228:__Hermansky-Pudlak__syndrome__1__protein__like__protein__(Trachymyrmex__septentrionalis__OX%3D34720);	n.a	n.a
GBIG_007736	BRC1_DROME	BRC1_DROME	1848.61	-0.288521	0.160956	-1.79255	0.0730447	1.13641	0.324632	0	Protein__of__unknown__function;	n.a	n.a
GBIG_007736	BRC1_DROME	BRC1_DROME	1848.61	-0.288521	0.160956	-1.79255	0.0730447	1.13641	0.324632	0	Similar__to__lolal:__Longitudinals__lacking__protein-like__(Drosophila__melanogaster__OX%3D7227);	GO:0005515	InterPro:IPR000210,Pfam:PF00096,Pfam:PF00651
GBI_11800	UTP18_DROME	UTP18_DROME	5297.1	-0.288426	0.140462	-2.05341	0.0400325	1.39759	0.240493	0	Similar__to__wcd:__U3__small__nucleolar__RNA-associated__protein__18__homolog__(Drosophila__melanogaster__OX%3D7227);	n.a	n.a
GBIG_018056		GBIG_018056	203.01	-0.288309	0.251726	-1.14533	0.252073	0.598474	0.584677	0	GBI_M__0001G_018056	.	.	.
GBI_11190	SENJU_DROME	SENJU_DROME	2510.08	-0.288038	0.126028	-2.28552	0.0222826	1.65203	0.174833	0	Similar__to__senju:__UDP-galactose__transporter__senju__(Drosophila__melanogaster__OX%3D7227);	GO:0000139,GO:0015165,GO:0016021,GO:0090481	InterPro:IPR007271,Pfam:PF04142
GBI_13345	LYSM2_DANRE	LYSM2_DANRE	2101.82	-0.288036	0.112447	-2.56152	0.0104214	1.98207	0.113162	0	Similar__to__B7P43_G08772:__Uncharacterized__protein__(Cryptotermes__secundus__OX%3D105785);	n.a	InterPro:IPR018392,Pfam:PF01476
GBI_17318		GBI_17318	277.331	-0.288003	0.386119	-0.745891	0.455733	0.341289	0.751417	0	Protein__of__unknown__function;	n.a	n.a
GBI_13543	ABHD5_MOUSE	ABHD5_MOUSE	2483.12	-0.287851	0.168729	-1.70599	0.0880095	1.05547	0.35814	0	Similar__to__Putative__hydrolase/acyltransferase__alpha/beta__hydrolase__superfamily__(Fragment)__(Corethrella__appendiculata__OX%3D1370023);	n.a	InterPro:IPR000073,Pfam:PF00561
GBI_06698	PLD1_CRIGR	PLD1_CRIGR	2473.78	-0.287793	0.162018	-1.7763	0.0756838	1.121	0.330807	0	Similar__to__B5V51_9018:__Phospholipase__(Heliothis__virescens__OX%3D7102);	GO:0003824,GO:0035091	InterPro:IPR001683,InterPro:IPR001736,InterPro:IPR025202,Pfam:PF00614,Pfam:PF00787,Pfam:PF13091
GBI_07379	TPC13_DANRE	TPC13_DANRE	255.691	-0.287659	0.227172	-1.26626	0.205419	0.687359	0.532653	0	Similar__to__CG4953:__Probable__trafficking__protein__particle__complex__subunit__13__homolog__(Drosophila__melanogaster__OX%3D7227);	n.a	InterPro:IPR010378,Pfam:PF06159
GBI_08843	RHG44_RAT	RHG44_RAT	2240.21	-0.287531	0.129314	-2.2235	0.0261818	1.582	0.191655	0	Similar__to__RhoGAP92B:__Rho__GTPase-activating__protein__92B__(Drosophila__melanogaster__OX%3D7227);	GO:0005515,GO:0005737,GO:0007165	InterPro:IPR000198,InterPro:IPR004148,Pfam:PF00620,Pfam:PF03114
GBIG_007532	ATG2A_XENTR	ATG2A_XENTR	8046.77	-0.287476	0.140007	-2.0533	0.0400435	1.39747	0.240493	0	Similar__to__L798_11701:__Uncharacterized__protein__(Zootermopsis__nevadensis__OX%3D136037);	n.a	n.a
GBIG_007532	ATG2A_XENTR	ATG2A_XENTR	8046.77	-0.287476	0.140007	-2.0533	0.0400435	1.39747	0.240493	0	Protein__of__unknown__function;	n.a	n.a
GBI_13029	GBB1_HOMAM	GBB1_HOMAM	20123.5	-0.287411	0.184258	-1.55983	0.118801	0.925181	0.413813	0	Similar__to__Gbeta13F:__Guanine__nucleotide-binding__protein__subunit__beta-1__(Drosophila__melanogaster__OX%3D7227);	GO:0005515	InterPro:IPR001680,Pfam:PF00400
GBI_03541	ROP1L_XENLA	ROP1L_XENLA	917.158	-0.287333	0.192202	-1.49495	0.134927	0.869901	0.438614	0	Similar__to__APICC_08427:__Ropporin-1__protein__(Apis__cerana__cerana__OX%3D94128);	n.a	n.a
GBI_10597	NFYB_HUMAN	NFYB_HUMAN	1478.67	-0.287315	0.143744	-1.9988	0.0456305	1.34074	0.255775	0	Similar__to__NC2beta:__Protein__Dr1__(Drosophila__melanogaster__OX%3D7227);	n.a	InterPro:IPR003958,Pfam:PF00808
GBI_13542	MCM4_DROME	MCM4_DROME	853.764	-0.287196	0.201561	-1.42486	0.154198	0.811922	0.466416	0	Similar__to__dpa:__DNA__replication__licensing__factor__MCM4__(Drosophila__melanogaster__OX%3D7227);	GO:0003677,GO:0005524,GO:0006270	InterPro:IPR001208,InterPro:IPR027925,InterPro:IPR033762,Pfam:PF00493,Pfam:PF14551,Pfam:PF17207
GBI_01281		GBI_01281	35.1971	-0.287094	0.834823	-0.343898	0.730923	0.136128	0.897357	0	Protein__of__unknown__function;	n.a	n.a
GBI_04117	CT2NL_DROME	CT2NL_DROME	1388.72	-0.287046	0.121207	-2.36822	0.0178738	1.74778	0.153077	0	Similar__to__CG10915:__Uncharacterized__protein__CG10915__(Drosophila__melanogaster__OX%3D7227);	n.a	InterPro:IPR019131,Pfam:PF09727
GBI_06302	L259_DROME	L259_DROME	2373.6	-0.286845	0.217413	-1.31935	0.187052	0.728039	0.509081	0	Similar__to__l(2)03659_7:__L(2)03659_7__protein__(Fopius__arisanus__OX%3D64838);	GO:0005524,GO:0016021,GO:0016887,GO:0042626,GO:0055085	InterPro:IPR003439,InterPro:IPR011527,Pfam:PF00005,Pfam:PF00664
GBI_20984		GBI_20984	2069.05	-0.286633	0.136779	-2.0956	0.036118	1.44228	0.228756	0	Similar__to__C0J52_09514:__Uncharacterized__protein__(Blattella__germanica__OX%3D6973);	GO:0003677	InterPro:IPR011722,Pfam:PF08755
GBIG_023090	PROH3_APIME	PROH3_APIME	14807.4	-0.286539	0.255859	-1.11991	0.262752	0.580454	0.596985	0	GBI_M__0001G_023090	sp|P85828|PROH3_APIME^sp|P85828|PROH3_APIME^Q:164-784,H:95-300^55.5%ID^E:1.6e-63^.^.	GO:0016020^cellular_component^membrane	.
GBIG_021972	NU2M_DROYA	NU2M_DROYA	229.279	-0.286491	0.265371	-1.07959	0.280327	0.552336	0.615561	0	GBI_M__0001G_021972	sp|P03895|NU2M_DROYA^sp|P03895|NU2M_DROYA^Q:1036-812,H:3-77^50.7%ID^E:1.7e-10^.^.	.	KEGG:dya:ND2
GBI_03968		GBI_03968	675.231	-0.286366	0.217047	-1.31937	0.187045	0.728055	0.509081	0	Similar__to__L798_04781:__Loss__of__heterozygosity__12__chromosomal__region__1__protein-like__protein__(Zootermopsis__nevadensis__OX%3D136037);	GO:0032418	InterPro:IPR018780,Pfam:PF10158
GBI_00471	CAH2_BOVIN	CAH2_BOVIN	1413.08	-0.286143	0.131202	-2.18093	0.0291887	1.53478	0.204522	0	Similar__to__WN55_02230:__LMBR1__domain-containing__protein__2__like__protein__(Dufourea__novaeangliae__OX%3D178035);	n.a	InterPro:IPR001148,InterPro:IPR006876,Pfam:PF00194,Pfam:PF04791
GBI_10775	CDK5_XENLA	CDK5_XENLA	791.418	-0.286039	0.165845	-1.72474	0.0845744	1.07276	0.351029	0	Similar__to__Cdk5:__Cyclin-dependent__kinase__5__homolog__(Glossina__morsitans__morsitans__OX%3D37546);	GO:0004672,GO:0005524,GO:0006468	InterPro:IPR000719,Pfam:PF00069
GBI_09722	LRWD1_XENLA	LRWD1_XENLA	146.464	-0.286032	0.279273	-1.0242	0.30574	0.514648	0.636728	0	Similar__to__g.12447:__Uncharacterized__protein__(Clastoptera__arizonana__OX%3D38151);	n.a	n.a
GBI_21893	P3C2B_HUMAN	P3C2B_HUMAN	115.357	-0.285939	0.353745	-0.808318	0.418907	0.377882	0.727955	0	Similar__to__B7P43_G10961:__Uncharacterized__protein__(Cryptotermes__secundus__OX%3D105785);	n.a	InterPro:IPR001263,Pfam:PF00613
GBIG_011699	YH24_CAEEL	YH24_CAEEL	878.226	-0.285864	0.318895	-0.896421	0.370028	0.431765	0.690187	0	GBI_M__0001G_011699	sp|Q27245|YH24_CAEEL^sp|Q27245|YH24_CAEEL^Q:111-776,H:15-242^40.3%ID^E:2.4e-38^.^.	.	KEGG:cel:CELE_W07G4.4
GBIG_011699	YH24_CAEEL	YH24_CAEEL	878.226	-0.285864	0.318895	-0.896421	0.370028	0.431765	0.690187	0	GBI_M__0001G_011699	sp|Q27245|YH24_CAEEL^sp|Q27245|YH24_CAEEL^Q:24-215,H:179-242^50%ID^E:5.9e-11^.^.	.	KEGG:cel:CELE_W07G4.4
GBIG_011699	YH24_CAEEL	YH24_CAEEL	878.226	-0.285864	0.318895	-0.896421	0.370028	0.431765	0.690187	0	GBI_M__0001G_011699	sp|Q27245|YH24_CAEEL^sp|Q27245|YH24_CAEEL^Q:347-1012,H:15-242^40.3%ID^E:4e-38^.^.	GO:0005737^cellular_component^cytoplasm`GO:0030145^molecular_function^manganese__ion__binding`GO:0070006^molecular_function^metalloaminopeptidase__activity`GO:0008233^molecular_function^peptidase__activity`GO:0006508^biological_process^proteolysis	KEGG:cel:CELE_W07G4.4
GBIG_011699	YH24_CAEEL	YH24_CAEEL	878.226	-0.285864	0.318895	-0.896421	0.370028	0.431765	0.690187	0	GBI_M__0001G_011699	sp|Q27245|YH24_CAEEL^sp|Q27245|YH24_CAEEL^Q:63-383,H:137-242^46.8%ID^E:7.4e-17^.^.	.	KEGG:cel:CELE_W07G4.4
GBIG_011699	YH24_CAEEL	YH24_CAEEL	878.226	-0.285864	0.318895	-0.896421	0.370028	0.431765	0.690187	0	GBI_M__0001G_011699	sp|Q27245|YH24_CAEEL^sp|Q27245|YH24_CAEEL^Q:65-796,H:2-242^38.8%ID^E:8.3e-39^.^.	.	KEGG:cel:CELE_W07G4.4
GBI_03752	SC24C_HUMAN	SC24C_HUMAN	5283.15	-0.28578	0.142664	-2.00317	0.0451595	1.34525	0.254744	0	Similar__to__g.37795:__Uncharacterized__protein__(Cuerna__arida__OX%3D1464854);	GO:0006886,GO:0006888,GO:0008270,GO:0030127	InterPro:IPR006895,InterPro:IPR006896,InterPro:IPR006900,InterPro:IPR007123,InterPro:IPR012990,Pfam:PF00626,Pfam:PF04810,Pfam:PF04811,Pfam:PF04815,Pfam:PF08033
GBI_11935	ATLAS_DROME	ATLAS_DROME	3100.62	-0.285695	0.163291	-1.7496	0.0801868	1.0959	0.340508	0	Similar__to__atl:__Atlastin__(Drosophila__melanogaster__OX%3D7227);	GO:0003924,GO:0005525	InterPro:IPR003191,InterPro:IPR015894,Pfam:PF02263,Pfam:PF02841
GBI_17055	SENP1_MOUSE	SENP1_MOUSE	1642.71	-0.285673	0.147862	-1.93203	0.0533559	1.27282	0.277692	0	Similar__to__B7P43_G01872:__Uncharacterized__protein__(Cryptotermes__secundus__OX%3D105785);	GO:0006508,GO:0008234	InterPro:IPR003653,Pfam:PF02902
GBIG_007099		GBIG_007099	74.7223	-0.285503	0.495664	-0.576002	0.564614	0.248249	0.817762	0	GBI_M__0001G_007099	.	.	.
GBI_17329	SRGP1_HUMAN	SRGP1_HUMAN	3106.77	-0.285496	0.139167	-2.05146	0.0402219	1.39554	0.241124	0	Similar__to__CdGAPr:__GTPase-activating__protein__CdGAPr__(Drosophila__melanogaster__OX%3D7227);	GO:0005515,GO:0007165	InterPro:IPR000198,InterPro:IPR001452,Pfam:PF00018,Pfam:PF00620
GBIG_021345	NCKX3_HUMAN	NCKX3_HUMAN	15721.9	-0.285295	0.223726	-1.2752	0.20224	0.694133	0.528936	0	Similar__to__SLC24A5:__Sodium/potassium/calcium__exchanger__5__(Blattella__germanica__OX%3D6973);	GO:0016021,GO:0055085	InterPro:IPR004837,Pfam:PF01699
GBIG_021345	NCKX3_HUMAN	NCKX3_HUMAN	15721.9	-0.285295	0.223726	-1.2752	0.20224	0.694133	0.528936	0	Similar__to__Potassium-dependent__sodium-calcium__exchanger__(Fragment)__(Triatoma__infestans__OX%3D30076);	n.a	n.a
GBIG_021345	NCKX3_HUMAN	NCKX3_HUMAN	15721.9	-0.285295	0.223726	-1.2752	0.20224	0.694133	0.528936	0	Similar__to__B7P43_G03824:__Uncharacterized__protein__(Cryptotermes__secundus__OX%3D105785);	GO:0016021,GO:0055085	InterPro:IPR004837,Pfam:PF01699
GBIG_021345	NCKX3_HUMAN	NCKX3_HUMAN	15721.9	-0.285295	0.223726	-1.2752	0.20224	0.694133	0.528936	0	Similar__to__CM83_42423:__Putative__sodium/potassium/calcium__exchanger__CG1090__(Lygus__hesperus__OX%3D30085);	GO:0016021,GO:0055085	InterPro:IPR004837,Pfam:PF01699
GBIG_021345	NCKX3_HUMAN	NCKX3_HUMAN	15721.9	-0.285295	0.223726	-1.2752	0.20224	0.694133	0.528936	0	Protein__of__unknown__function;	n.a	n.a
GBI_04665		GBI_04665	75.1748	-0.285083	0.550908	-0.517478	0.604822	0.218372	0.837611	0	Similar__to__C0J52_24906:__Uncharacterized__protein__(Fragment)__(Blattella__germanica__OX%3D6973);	n.a	n.a
GBI_07268	WDR19_MOUSE	WDR19_MOUSE	1028.78	-0.285077	0.187926	-1.51696	0.129277	0.88848	0.431204	0	Similar__to__L798_08553:__WD__repeat-containing__protein__19__(Zootermopsis__nevadensis__OX%3D136037);	n.a	Pfam:PF15911
GBIG_015414		GBIG_015414	797.599	-0.285048	0.402787	-0.707689	0.479138	0.319539	0.766158	0	GBI_M__0001G_015414	.	.	.
GBI_18024		GBI_18024	250.049	-0.284927	0.2298	-1.23989	0.215015	0.667532	0.541579	0	Similar__to__arx:__Gametocyte-specific__factor__1__homolog__(Drosophila__melanogaster__OX%3D7227);	n.a	InterPro:IPR022776,Pfam:PF05253
GBI_02272	SGCE_PONAB	SGCE_PONAB	3079.35	-0.284869	0.126604	-2.25008	0.0244442	1.61182	0.185365	0	Similar__to__B7P43_G03815:__Uncharacterized__protein__(Cryptotermes__secundus__OX%3D105785);	GO:0016012	InterPro:IPR008908,Pfam:PF05510
GBI_11494		GBI_11494	735.56	-0.284657	0.207078	-1.37464	0.169243	0.771489	0.484981	0	Similar__to__Su(var)205:__Heterochromatin__protein__1__(Drosophila__melanogaster__OX%3D7227);	n.a	InterPro:IPR023780,Pfam:PF00385
GBI_10285		GBI_10285	387.839	-0.284581	0.22405	-1.27016	0.204026	0.690315	0.530817	0	Similar__to__B7P43_G04922:__Uncharacterized__protein__(Cryptotermes__secundus__OX%3D105785);	n.a	n.a
GBIG_001499	DCA11_BOVIN	DCA11_BOVIN	2245.66	-0.284453	0.133932	-2.12386	0.0336819	1.4726	0.220462	0	Similar__to__wds:__Protein__will__die__slowly__(Drosophila__melanogaster__OX%3D7227);	GO:0005515	InterPro:IPR001680,Pfam:PF00400
GBIG_001499	DCA11_BOVIN	DCA11_BOVIN	2245.66	-0.284453	0.133932	-2.12386	0.0336819	1.4726	0.220462	0	Similar__to__Putative__tan__(Fragment)__(Psorophora__albipes__OX%3D869069);	n.a	InterPro:IPR005079,Pfam:PF03417
GBIG_024798		GBIG_024798	36.138	-0.284439	1.21166	-0.234751	0.814402	0.0891611	0.932587	0	GBI_M__0001G_024798	.	.	.
GBI_00031		GBI_00031	1595.99	-0.284413	0.153508	-1.85276	0.0639167	1.19439	0.302886	0	Similar__to__L798_12204:__Uncharacterized__protein__(Zootermopsis__nevadensis__OX%3D136037);	n.a	n.a
GBIG_004319	DRD2L_DROME	DRD2L_DROME	44.8946	-0.284394	0.861234	-0.330217	0.741236	0.130043	0.900864	0	GBI_M__0001G_004319	sp|Q8IS44|DRD2L_DROME^sp|Q8IS44|DRD2L_DROME^Q:399-1,H:303-436^51.1%ID^E:2.4e-17^.^.	GO:0016020^cellular_component^membrane`GO:0005886^cellular_component^plasma__membrane`GO:0045202^cellular_component^synapse`GO:0001591^molecular_function^dopamine__neurotransmitter__receptor__activity,__coupled__via__Gi/Go`GO:0008227^molecular_function^G__protein-coupled__amine__receptor__activity`GO:0004930^molecular_function^G__protein-coupled__receptor__activity`GO:0071880^biological_process^a…	KEGG:dme:Dmel_CG33517
GBIG_004319	DRD2L_DROME	DRD2L_DROME	44.8946	-0.284394	0.861234	-0.330217	0.741236	0.130043	0.900864	0	GBI_M__0001G_004319	sp|Q8IS44|DRD2L_DROME^sp|Q8IS44|DRD2L_DROME^Q:399-1,H:303-436^51.1%ID^E:2.4e-17^.^.	.	KEGG:dme:Dmel_CG33517
GBIG_004319	DRD2L_DROME	DRD2L_DROME	44.8946	-0.284394	0.861234	-0.330217	0.741236	0.130043	0.900864	0	GBI_M__0001G_004319	sp|Q8IS44|DRD2L_DROME^sp|Q8IS44|DRD2L_DROME^Q:473-177,H:344-436^61%ID^E:4.1e-17^.^.	GO:0016020^cellular_component^membrane`GO:0005886^cellular_component^plasma__membrane`GO:0045202^cellular_component^synapse`GO:0001591^molecular_function^dopamine__neurotransmitter__receptor__activity,__coupled__via__Gi/Go`GO:0008227^molecular_function^G__protein-coupled__amine__receptor__activity`GO:0004930^molecular_function^G__protein-coupled__receptor__activity`GO:0071880^biological_process^a…	KEGG:dme:Dmel_CG33517
GBIG_004319	DRD2L_DROME	DRD2L_DROME	44.8946	-0.284394	0.861234	-0.330217	0.741236	0.130043	0.900864	0	GBI_M__0001G_004319	sp|Q8IS44|DRD2L_DROME^sp|Q8IS44|DRD2L_DROME^Q:473-177,H:344-436^61%ID^E:4.1e-17^.^.	.	KEGG:dme:Dmel_CG33517
GBI_03458	DOP1_DROME	DOP1_DROME	1975.12	-0.284232	0.195766	-1.45189	0.146531	0.83407	0.455662	0	Similar__to__CG15099:__Protein__dopey-1__homolog__(Drosophila__melanogaster__OX%3D7227);	n.a	InterPro:IPR007249,Pfam:PF04118
[truncated: 12,915 more rows]

## Sheet: day_3.updated_DESeq2out_updated
#updated_gene_id	uniprot_rot.fasta_BLASTX	baseMean	log2FoldChange	lfcSE	stat	pvalue	Log10[pvalue]	padj	call	Notes	GO	Dbxref	c000011
[truncated: 11,774 more rows]

[truncated: 1 more sheets: day_7.updated_DESeq2out_updated]
