# Supplementary material for: Integration of a neuronal RNAseq dataset with the draft Gryllus bimaculatus transcriptome refines gene predictions and highlights potential systematic response to injury
Source: bioRxiv. 2025 Jul 18:2025.07.13.663756. Preprint. [Version 1] doi: 10.1101/2025.07.13.663756 (PMC12338758; doi:10.1101/2025.07.13.663756)
Supplement: Supplement 9 — S7 File: Biological process enrichment output from STRING for Day 1, 3, and 7. [file media-9.xlsx]

## Sheet: D1 enrichment.Process
#term ID	term description	genes mapped	genes in set	enrichment score	direction	false discovery rate	method	matching proteins in your input (IDs)	matching proteins in your input (labels)
GO:0002181	Cytoplasmic translation	79	86	0.155686	bottom	1.99e-09	ks	STRG0A58AIJ.GBIG_005164,STRG0A58AIJ.GBIG_011592,STRG0A58AIJ.GBIG_014963,STRG0A58AIJ.GBIG_016272,STRG0A58AIJ.GBIG_025450,STRG0A58AIJ.GBI_00278,STRG0A58AIJ.GBI_00280,STRG0A58AIJ.GBI_00643,STRG0A58AIJ.GBI_00902,STRG0A58AIJ.GBI_01542,STRG0A58AIJ.GBI_01595,STRG0A58AIJ.GBI_02023,STRG0A58AIJ.GBI_02069,STRG0A58AIJ.GBI_02093,STRG0A58AIJ.GBI_02315,STRG0A58AIJ.GBI_02346,STRG0A58AIJ.GBI_02668,STRG0A58AIJ.GBI…	GBIG_005164,RL13_SPOFR,RL8_MAMBR,GBIG_016272,EIF3B_BOMMO,IF4B_MOUSE,RL15_ANOGA,RL30_BRABE,RS2_DROME,RS5A_DROME,RS26_ANOGA,MRT4_HUMAN,RS24_SPOFR,RS27_BOVIN,EIF3D_AEDAE,RLA0_CHICK,EIF3H_BOMMO,GBI_02762,RS28_DROME,EIF3M_AEDAE,RS15_ELAOL,RS25_DROME,RL4_DROME,EIF3E_BOMMO,RLP24_DROME,R10AB_DROME,RL3_DROME,RL36_DROME,RL18A_SPOFR,EIF3K_BOMMO,RL10_BOMMA,RL9_SPOFR,EIF3L_ANOGA,RS30_BOVIN,IF4H_BOVIN,RL13A_SP…
GO:0016197	Endosomal transport	129	141	0.217004	top	4.61e-06	ks	STRG0A58AIJ.GBIG_000189,STRG0A58AIJ.GBIG_006750,STRG0A58AIJ.GBIG_009842,STRG0A58AIJ.GBIG_013214,STRG0A58AIJ.GBIG_016606,STRG0A58AIJ.GBIG_016757,STRG0A58AIJ.GBIG_018213,STRG0A58AIJ.GBIG_023706,STRG0A58AIJ.GBIG_023733,STRG0A58AIJ.GBIG_024482,STRG0A58AIJ.GBI_00135,STRG0A58AIJ.GBI_00227,STRG0A58AIJ.GBI_00248,STRG0A58AIJ.GBI_00519,STRG0A58AIJ.GBI_00526,STRG0A58AIJ.GBI_00631,STRG0A58AIJ.GBI_00697,STRG0…	SKY_DROME,RFIP3_DANRE,GRIP1_RAT,RGP1_HUMAN,MON1A_BOVIN,MTMRD_HUMAN,SY65_DROME,GBIG_023706,PCID2_BOVIN,LRK1_CAEEL,EHD1_ARATH,DEN1A_MOUSE,SNX6_HUMAN,IST1_BOVIN,CHMP5_DROME,HGS_MOUSE,SNF8_HUMAN,EHD1_HUMAN,PICAL_DROME,WASH1_DANRE,WASC4_HUMAN,SYNJ1_MOUSE,SFT2_YEAST,MTOR_HUMAN,VPS51_DROME,RENR_DROME,VPS25_RAT,RAB5C_BOVIN,VP26C_HUMAN,CHMP7_XENTR,ITSN1_RAT,STAM1_MOUSE,S66A2_HUMAN,GBI_03937,FLOWR_DROPE,PK…
GO:0010256	Endomembrane system organization	172	196	0.242105	top	5.19e-06	ks	STRG0A58AIJ.GBIG_000569,STRG0A58AIJ.GBIG_000570,STRG0A58AIJ.GBIG_001506,STRG0A58AIJ.GBIG_003687,STRG0A58AIJ.GBIG_005120,STRG0A58AIJ.GBIG_006062,STRG0A58AIJ.GBIG_006813,STRG0A58AIJ.GBIG_007370,STRG0A58AIJ.GBIG_009276,STRG0A58AIJ.GBIG_010585,STRG0A58AIJ.GBIG_015851,STRG0A58AIJ.GBIG_018183,STRG0A58AIJ.GBIG_020013,STRG0A58AIJ.GBIG_020270,STRG0A58AIJ.GBIG_021490,STRG0A58AIJ.GBIG_021617,STRG0A58AIJ.GBI…	AT8B2_HUMAN,ALG9_MOUSE,OTOF_DANRE,TS101_HUMAN,M313B_XENLA,RNF26_MOUSE,LAM0_DROME,MYBA_HUMAN,GBIG_009276,PIGV_DROPS,AP1G1_HUMAN,LYSM3_HUMAN,PLS1_HUMAN,EST4A_MOUSE,BAIP2_HUMAN,AAAS_MOUSE,BTBDJ_HUMAN,CLH_DROME,ANO1_HUMAN,COG2_HUMAN,COG2_HUMAN,GBIG_023706,UBL4A_HUMAN,TENM_DROME,GBI_00143,DIA_DROME,SNF8_HUMAN,WASH1_DANRE,WASC4_HUMAN,VPS51_DROME,BMBL_DANRE,HS3SB_HUMAN,SC31A_CHICK,MBOA1_MOUSE,GET4_TAEGU…
GO:0006644	Phospholipid metabolic process	139	160	0.245188	top	2.46e-05	ks	STRG0A58AIJ.GBIG_001199,STRG0A58AIJ.GBIG_003949,STRG0A58AIJ.GBIG_004971,STRG0A58AIJ.GBIG_007199,STRG0A58AIJ.GBIG_007607,STRG0A58AIJ.GBIG_009489,STRG0A58AIJ.GBIG_009807,STRG0A58AIJ.GBIG_010585,STRG0A58AIJ.GBIG_013698,STRG0A58AIJ.GBIG_014659,STRG0A58AIJ.GBIG_014795,STRG0A58AIJ.GBIG_015002,STRG0A58AIJ.GBIG_018052,STRG0A58AIJ.GBIG_018569,STRG0A58AIJ.GBIG_019577,STRG0A58AIJ.GBIG_023012,STRG0A58AIJ.GBI…	LSM6_HUMAN,ASM3A_BOVIN,SAMD8_MOUSE,PIGS_HUMAN,DGK2_DROME,EFTU_MOUSE,GBIG_009807,PIGV_DROPS,PLB1_CAVPO,AP3S1_BOVIN,EAS_DROME,IMPA1_BOVIN,PIGT_HUMAN,PIGH_MOUSE,INO1B_XENLA,LOLA1_DROME,MTMR8_CHICK,LGAT1_MOUSE,SOCS7_HUMAN,MTMR9_BOVIN,P3C2B_HUMAN,BPNT1_RAT,SYNJ1_MOUSE,HDHD5_MOUSE,PLCC_HUMAN,PCY1A_HUMAN,MBOA7_XENLA,PI5PA_HUMAN,GPAT1_PIG,ASM_HUMAN,PK3C3_MOUSE,ACK1_BOVIN,I5P1_HUMAN,INP5E_DROME,BSCL2_DROM…
GO:0006650	Glycerophospholipid metabolic process	108	115	0.250775	top	7.65e-05	ks	STRG0A58AIJ.GBIG_001199,STRG0A58AIJ.GBIG_007199,STRG0A58AIJ.GBIG_007607,STRG0A58AIJ.GBIG_009489,STRG0A58AIJ.GBIG_010585,STRG0A58AIJ.GBIG_014795,STRG0A58AIJ.GBIG_015002,STRG0A58AIJ.GBIG_018052,STRG0A58AIJ.GBIG_018569,STRG0A58AIJ.GBIG_023785,STRG0A58AIJ.GBIG_024689,STRG0A58AIJ.GBI_00225,STRG0A58AIJ.GBI_00361,STRG0A58AIJ.GBI_00431,STRG0A58AIJ.GBI_00569,STRG0A58AIJ.GBI_00983,STRG0A58AIJ.GBI_01059,STR…	LSM6_HUMAN,PIGS_HUMAN,DGK2_DROME,EFTU_MOUSE,PIGV_DROPS,EAS_DROME,IMPA1_BOVIN,PIGT_HUMAN,PIGH_MOUSE,MTMR8_CHICK,LGAT1_MOUSE,SOCS7_HUMAN,MTMR9_BOVIN,P3C2B_HUMAN,BPNT1_RAT,SYNJ1_MOUSE,HDHD5_MOUSE,PLCC_HUMAN,PCY1A_HUMAN,MBOA7_XENLA,PI5PA_HUMAN,GPAT1_PIG,PK3C3_MOUSE,I5P1_HUMAN,INP5E_DROME,BSCL2_DROME,ABD12_DANRE,NOTUM_DROME,I5P2_HUMAN,DOP1_HUMAN,BPNT1_DICDI,CHKB_HUMAN,SWS_DROME,DHRS7_ANOGA,GPAM1_PONAB…
GO:0043087	Regulation of GTPase activity	115	123	0.260149	top	0.00017	ks	STRG0A58AIJ.GBIG_000189,STRG0A58AIJ.GBIG_000330,STRG0A58AIJ.GBIG_000983,STRG0A58AIJ.GBIG_004061,STRG0A58AIJ.GBIG_004262,STRG0A58AIJ.GBIG_004826,STRG0A58AIJ.GBIG_006391,STRG0A58AIJ.GBIG_007317,STRG0A58AIJ.GBIG_008603,STRG0A58AIJ.GBIG_012546,STRG0A58AIJ.GBIG_012902,STRG0A58AIJ.GBIG_013214,STRG0A58AIJ.GBIG_015385,STRG0A58AIJ.GBIG_016598,STRG0A58AIJ.GBIG_016606,STRG0A58AIJ.GBIG_017358,STRG0A58AIJ.GBI…	SKY_DROME,SIF1_DROME,TBC30_HUMAN,RPGF2_CANLF,CEG1A_DROME,BRUN_DROME,RGPS1_CHICK,PLXB_DROME,RBGP1_HUMAN,RGL1_DANRE,EVI5_DROME,RGP1_HUMAN,RGRF1_HUMAN,RGS20_HUMAN,MON1A_BOVIN,PLXA3_DANRE,TSC2_HUMAN,GARL3_CHICK,RPGF4_HUMAN,GBIG_022697,GBIG_023706,RG1BA_DANRE,DOC11_MOUSE,CHIN_HUMAN,GRT1A_DANRE,GAP1_DROME,TBC12_XENTR,MAZ_HUMAN,TBC16_HUMAN,SIF1_DROME,DOCK1_HUMAN,ASAP_DROME,DHB4_DROME,AGFG1_BOVIN,RGS6_HU…
GO:0016050	Vesicle organization	112	126	0.241726	top	0.00021	ks	STRG0A58AIJ.GBIG_003287,STRG0A58AIJ.GBIG_003686,STRG0A58AIJ.GBIG_003687,STRG0A58AIJ.GBIG_006062,STRG0A58AIJ.GBIG_010136,STRG0A58AIJ.GBIG_010191,STRG0A58AIJ.GBIG_011442,STRG0A58AIJ.GBIG_015596,STRG0A58AIJ.GBIG_015851,STRG0A58AIJ.GBIG_018723,STRG0A58AIJ.GBIG_021544,STRG0A58AIJ.GBIG_021617,STRG0A58AIJ.GBIG_021950,STRG0A58AIJ.GBIG_022059,STRG0A58AIJ.GBIG_022263,STRG0A58AIJ.GBIG_023706,STRG0A58AIJ.GBI…	STX1A_DROME,WASL_HUMAN,TS101_HUMAN,RNF26_MOUSE,VPS45_MOUSE,COQ3_MOUSE,FMR1_DROME,Y3556_DROME,AP1G1_HUMAN,STX1A_DROME,GBIG_021544,AAAS_MOUSE,BTBDJ_HUMAN,GBIG_022059,CLH_DROME,GBIG_023706,ZNHI3_MACMU,SYT4_MOUSE,SNX6_HUMAN,CHMP5_DROME,SNF8_HUMAN,PICAL_DROME,WASC4_HUMAN,HERC5_HUMAN,HS3SB_HUMAN,SC31A_CHICK,RBNS5_HUMAN,GBI_02347,RAB5C_BOVIN,STX17_BOVIN,VA725_ARATH,CHMP7_XENTR,UVRAG_MOUSE,I5P2_HUMAN,UN1…
GO:0046486	Glycerolipid metabolic process	131	146	0.234711	top	0.00022	ks	STRG0A58AIJ.GBIG_001199,STRG0A58AIJ.GBIG_007199,STRG0A58AIJ.GBIG_007607,STRG0A58AIJ.GBIG_009489,STRG0A58AIJ.GBIG_010585,STRG0A58AIJ.GBIG_010932,STRG0A58AIJ.GBIG_014795,STRG0A58AIJ.GBIG_015002,STRG0A58AIJ.GBIG_018052,STRG0A58AIJ.GBIG_018569,STRG0A58AIJ.GBIG_019582,STRG0A58AIJ.GBIG_022920,STRG0A58AIJ.GBIG_023140,STRG0A58AIJ.GBIG_023785,STRG0A58AIJ.GBIG_024689,STRG0A58AIJ.GBI_00225,STRG0A58AIJ.GBI_0…	LSM6_HUMAN,PIGS_HUMAN,DGK2_DROME,EFTU_MOUSE,PIGV_DROPS,ABHD2_DROME,EAS_DROME,IMPA1_BOVIN,PIGT_HUMAN,PIGH_MOUSE,LIPS_PIG,GLPK2_MOUSE,DGKH_DROER,MTMR8_CHICK,LGAT1_MOUSE,SOCS7_HUMAN,MTMR9_BOVIN,P3C2B_HUMAN,BPNT1_RAT,SYNJ1_MOUSE,HDHD5_MOUSE,PLCC_HUMAN,PCY1A_HUMAN,MBOA7_XENLA,DGKQ_HUMAN,PI5PA_HUMAN,GPAT1_PIG,PK3C3_MOUSE,I5P1_HUMAN,INP5E_DROME,LPIN2_HUMAN,BSCL2_DROME,ABD12_DANRE,PLCE1_CAEEL,DGAT1_BOVIN…
GO:0006302	Double-strand break repair	114	138	0.207488	top	0.00031	ks	STRG0A58AIJ.GBIG_001105,STRG0A58AIJ.GBIG_001271,STRG0A58AIJ.GBIG_001288,STRG0A58AIJ.GBIG_001777,STRG0A58AIJ.GBIG_005845,STRG0A58AIJ.GBIG_007469,STRG0A58AIJ.GBIG_009557,STRG0A58AIJ.GBIG_017408,STRG0A58AIJ.GBI_00476,STRG0A58AIJ.GBI_00941,STRG0A58AIJ.GBI_00967,STRG0A58AIJ.GBI_01665,STRG0A58AIJ.GBI_01693,STRG0A58AIJ.GBI_01829,STRG0A58AIJ.GBI_01882,STRG0A58AIJ.GBI_02201,STRG0A58AIJ.GBI_02226,STRG0A58A…	CP302_DROME,DPOZ_DROME,NU160_DROME,F172A_DROME,TRRAP_HUMAN,FACD2_MOUSE,TONSL_DROME,PP4C_BOVIN,XRCC2_HUMAN,GBI_00941,GBI_00967,CDC45_XENLA,REV1_DROME,GBI_01829,BABA2_BRAFL,ATM_HUMAN,RT18C_MOUSE,GEN_DROME,CA1AA_XENLA,NDUV1_PONPY,RECQ5_HUMAN,CYCG_DROME,DPOLB_BOVIN,GBI_03578,WDR48_PONAB,RAD21_BOVIN,MUS81_DANRE,GBI_04432,DDX1_DROME,ALDR_RAT,BRCA2_RAT,NBN_PONAB,DNLI4_CHICK,SLD5_RAT,MCM7B_XENLA,SMG1_HUM…
GO:0060341	Regulation of cellular localization	164	179	0.186892	top	0.00034	ks	STRG0A58AIJ.GBIG_000569,STRG0A58AIJ.GBIG_001032,STRG0A58AIJ.GBIG_001288,STRG0A58AIJ.GBIG_002502,STRG0A58AIJ.GBIG_003099,STRG0A58AIJ.GBIG_004077,STRG0A58AIJ.GBIG_005618,STRG0A58AIJ.GBIG_007594,STRG0A58AIJ.GBIG_008932,STRG0A58AIJ.GBIG_010149,STRG0A58AIJ.GBIG_010230,STRG0A58AIJ.GBIG_010509,STRG0A58AIJ.GBIG_010554,STRG0A58AIJ.GBIG_011567,STRG0A58AIJ.GBIG_012902,STRG0A58AIJ.GBIG_013212,STRG0A58AIJ.GBI…	AT8B2_HUMAN,MYS9_DROME,NU160_DROME,ABL_DROME,CRB_DROME,COX18_MOUSE,DPY30_MOUSE,KS6A1_HUMAN,SMO2A_XENLA,STAC2_MOUSE,TTD14_DROME,MPP5_CANLF,PROS_DROVI,LASP1_CAEEL,EVI5_DROME,DNM3B_HUMAN,ATS1_HUMAN,GBIG_014943,GPC5_HUMAN,FLOT2_DROME,SY65_DROME,GOPC_MOUSE,GAWKY_DROME,GBIG_021413,APKC_DROME,PCID2_BOVIN,CART_DROME,RAB2A_CHICK,CCNY_HUMAN,TIM_DROME,LZTL1_HUMAN,ESTD_BOVIN,HGS_MOUSE,WASH1_DANRE,ADRL_DROME,…
GO:0048193	Golgi vesicle transport	128	136	0.132473	top	0.00037	ks	STRG0A58AIJ.GBIG_002478,STRG0A58AIJ.GBIG_004826,STRG0A58AIJ.GBIG_009276,STRG0A58AIJ.GBIG_014423,STRG0A58AIJ.GBIG_015550,STRG0A58AIJ.GBIG_015851,STRG0A58AIJ.GBIG_016699,STRG0A58AIJ.GBIG_021617,STRG0A58AIJ.GBIG_023137,STRG0A58AIJ.GBIG_023606,STRG0A58AIJ.GBIG_023607,STRG0A58AIJ.GBIG_025442,STRG0A58AIJ.GBI_00650,STRG0A58AIJ.GBI_00767,STRG0A58AIJ.GBI_00768,STRG0A58AIJ.GBI_01428,STRG0A58AIJ.GBI_01462,S…	EXOC5_DROME,BRUN_DROME,GBIG_009276,YIF1B_DANRE,FUCT1_BOVIN,AP1G1_HUMAN,COPB2_RAT,AAAS_MOUSE,GBIG_023137,COG2_HUMAN,COG2_HUMAN,RAB2A_CHICK,CNIH4_BOVIN,NRBP_DROME,NRBP_DROME,YKT6_XENTR,VPS51_DROME,SC31A_CHICK,COG6_DROME,STX17_BOVIN,GOGA7_BOVIN,VA725_ARATH,DOP1_DROME,GO45_RAT,SC24C_HUMAN,SC24A_HUMAN,STX5_DROME,SC23A_MOUSE,SEC20_HUMAN,AP3S1_BOVIN,IR3IP_RAT,TPC2A_HUMAN,ANR29_HUMAN,EXOC1_DROME,STAR_DRO…
GO:0007264	Small GTPase mediated signal transduction	90	95	0.26865	top	0.00048	ks	STRG0A58AIJ.GBIG_000330,STRG0A58AIJ.GBIG_004061,STRG0A58AIJ.GBIG_006391,STRG0A58AIJ.GBIG_009756,STRG0A58AIJ.GBIG_009868,STRG0A58AIJ.GBIG_012546,STRG0A58AIJ.GBIG_013420,STRG0A58AIJ.GBIG_014919,STRG0A58AIJ.GBIG_015385,STRG0A58AIJ.GBIG_019434,STRG0A58AIJ.GBIG_022697,STRG0A58AIJ.GBIG_024700,STRG0A58AIJ.GBIG_025442,STRG0A58AIJ.GBI_00720,STRG0A58AIJ.GBI_00888,STRG0A58AIJ.GBI_00981,STRG0A58AIJ.GBI_01867…	SIF1_DROME,RPGF2_CANLF,RGPS1_CHICK,CTNL1_HUMAN,RHBT1_HUMAN,RGL1_DANRE,RAS2_DROME,RHOL_DROME,RGRF1_HUMAN,RPGF4_HUMAN,GBIG_022697,RG1BA_DANRE,RAB2A_CHICK,MIRO_DROPS,RAP1_DROME,DPYL5_HUMAN,KRAF1_DROME,RAB8A_CANLF,ROCK1_RABIT,RAC1_BOVIN,SIF1_DROME,RAB5C_BOVIN,RB39A_MOUSE,RHOU_BOVIN,ARHG1_RAT,RHG10_BOVIN,STA13_MOUSE,RHG07_BOVIN,GDIA_HUMAN,RHG19_XENLA,CDC42_DROPS,RAB23_HUMAN,C3G_DROME,RAE1_RAT,FARP2_HU…
GO:0009896	Positive regulation of catabolic process	169	186	0.182026	top	0.00049	ks	STRG0A58AIJ.GBIG_003083,STRG0A58AIJ.GBIG_005558,STRG0A58AIJ.GBIG_005676,STRG0A58AIJ.GBIG_006270,STRG0A58AIJ.GBIG_007974,STRG0A58AIJ.GBIG_009277,STRG0A58AIJ.GBIG_009992,STRG0A58AIJ.GBIG_011532,STRG0A58AIJ.GBIG_012033,STRG0A58AIJ.GBIG_013376,STRG0A58AIJ.GBIG_014937,STRG0A58AIJ.GBIG_015757,STRG0A58AIJ.GBIG_016236,STRG0A58AIJ.GBIG_016757,STRG0A58AIJ.GBIG_018499,STRG0A58AIJ.GBIG_019952,STRG0A58AIJ.GBI…	NDUF3_XENTR,MBRL_HUMAN,MKLN1_RAT,MARF1_XENTR,ZER1_DROME,GBIG_009277,MITF_RAT,GLD2A_DROME,ACADS_RAT,YTHD3_HUMAN,PUM2_HUMAN,CNOT3_MOUSE,KDM6A_HUMAN,MTMRD_HUMAN,TSC2_HUMAN,GBIG_019952,GAWKY_DROME,CLH_DROME,NPRL2_BOVIN,CCNY_HUMAN,TNKS1_HUMAN,PATL1_RAT,AMFR_HUMAN,CNOT2_HUMAN,SCOCA_DANRE,PAN3_DROME,TUT7_HUMAN,GBI_00954,SYNJ1_MOUSE,TRIPC_DANRE,AXN_DROME,CSTF2_BOVIN,AGO2_HUMAN,DCP2_HUMAN,TRIB2_BOVIN,EXOS…
GO:0007034	Vacuolar transport	66	72	0.244581	top	0.00065	ks	STRG0A58AIJ.GBIG_003687,STRG0A58AIJ.GBIG_013583,STRG0A58AIJ.GBIG_014497,STRG0A58AIJ.GBIG_015851,STRG0A58AIJ.GBIG_016606,STRG0A58AIJ.GBIG_018793,STRG0A58AIJ.GBIG_021444,STRG0A58AIJ.GBIG_023733,STRG0A58AIJ.GBI_00526,STRG0A58AIJ.GBI_00697,STRG0A58AIJ.GBI_01462,STRG0A58AIJ.GBI_02367,STRG0A58AIJ.GBI_02544,STRG0A58AIJ.GBI_02760,STRG0A58AIJ.GBI_03481,STRG0A58AIJ.GBI_03713,STRG0A58AIJ.GBI_03937,STRG0A58A…	TS101_HUMAN,VP13A_HUMAN,GBIG_014497,AP1G1_HUMAN,MON1A_BOVIN,SPE39_DANRE,CCG5_MOUSE,PCID2_BOVIN,CHMP5_DROME,SNF8_HUMAN,VPS51_DROME,VPS25_RAT,VA725_ARATH,CHMP7_XENTR,HGNAT_MOUSE,STAM1_MOUSE,GBI_03937,VPS41_MOUSE,CHM2B_CHICK,AP3S1_BOVIN,CHM6B_XENLA,SPIN_DROME,HGNAT_MOUSE,BECN1_DROME,CKS1_BOVIN,PKHF1_DROME,VPS54_DROME,HPS5_DROME,NOB1_MACFA,VPS13_DROME,GBI_08968,TGFA1_MOUSE,VPS28_BOVIN,GGA1_MOUSE,PKHM…
GO:0051640	Organelle localization	185	206	0.226535	top	0.00065	ks	STRG0A58AIJ.GBIG_000306,STRG0A58AIJ.GBIG_001032,STRG0A58AIJ.GBIG_001489,STRG0A58AIJ.GBIG_001765,STRG0A58AIJ.GBIG_001919,STRG0A58AIJ.GBIG_002478,STRG0A58AIJ.GBIG_002663,STRG0A58AIJ.GBIG_003089,STRG0A58AIJ.GBIG_003287,STRG0A58AIJ.GBIG_005618,STRG0A58AIJ.GBIG_006813,STRG0A58AIJ.GBIG_007672,STRG0A58AIJ.GBIG_007707,STRG0A58AIJ.GBIG_007797,STRG0A58AIJ.GBIG_009685,STRG0A58AIJ.GBIG_010900,STRG0A58AIJ.GBI…	GBIG_000306,MYS9_DROME,AGO2_HUMAN,GBIG_001765,ARL2_HUMAN,EXOC5_DROME,CC186_MOUSE,AGO10_ARATH,STX1A_DROME,DPY30_MOUSE,LAM0_DROME,MILT_DROME,GBIG_007707,PLK2_HUMAN,DLG1_DROME,ARFG2_HUMAN,STNB_DROME,FMR1_DROME,ANKF1_HUMAN,KI13A_HUMAN,MIG15_CAEEL,Y3556_DROME,BICL1_MOUSE,STX1A_DROME,CSKP_DROME,AAAS_MOUSE,APKC_DROME,NUP88_DANRE,FRIS_LYMST,ZNHI3_MACMU,LRK1_CAEEL,PDC6I_MOUSE,SCFD2_HUMAN,HGS_MOUSE,MIRO_DR…
GO:0055082	Cellular chemical homeostasis	100	119	0.280474	top	0.00065	ks	STRG0A58AIJ.GBIG_000008,STRG0A58AIJ.GBIG_001474,STRG0A58AIJ.GBIG_001611,STRG0A58AIJ.GBIG_003984,STRG0A58AIJ.GBIG_004382,STRG0A58AIJ.GBIG_004988,STRG0A58AIJ.GBIG_007120,STRG0A58AIJ.GBIG_010707,STRG0A58AIJ.GBIG_011687,STRG0A58AIJ.GBIG_011752,STRG0A58AIJ.GBIG_012136,STRG0A58AIJ.GBIG_013490,STRG0A58AIJ.GBIG_014909,STRG0A58AIJ.GBIG_016963,STRG0A58AIJ.GBIG_021345,STRG0A58AIJ.GBIG_021403,STRG0A58AIJ.GBI…	ATPB1_DROME,RYR_DROME,S4A10_BOVIN,THADA_CHLAE,DMXL1_HUMAN,S39A5_HUMAN,AT133_HUMAN,DAT_DROME,ATNA_DROME,S39AD_DROME,AT2B1_CHICK,STIM_DROME,ACFR2_MAIZE,VGLU2_BOVIN,NCKX3_HUMAN,CNNM2_HUMAN,AT2B3_HUMAN,SL9A6_HUMAN,GBI_00006,ATPB2_DROME,ATPB2_DROME,ATPB2_DROME,TRPG_DROME,DOPR2_DROME,MTF1_HUMAN,WASH1_DANRE,S39A8_HUMAN,AT133_HUMAN,VPP1_BOVIN,GBI_01369,CCD47_PONAB,GBI_01457,NCKXH_DROME,GBI_01562,KRAF1_DR…
GO:0031331	Positive regulation of cellular catabolic process	141	157	0.188716	top	0.00074	ks	STRG0A58AIJ.GBIG_005676,STRG0A58AIJ.GBIG_006270,STRG0A58AIJ.GBIG_007974,STRG0A58AIJ.GBIG_009277,STRG0A58AIJ.GBIG_009992,STRG0A58AIJ.GBIG_011532,STRG0A58AIJ.GBIG_012033,STRG0A58AIJ.GBIG_013376,STRG0A58AIJ.GBIG_014937,STRG0A58AIJ.GBIG_015757,STRG0A58AIJ.GBIG_016236,STRG0A58AIJ.GBIG_016757,STRG0A58AIJ.GBIG_018499,STRG0A58AIJ.GBIG_019952,STRG0A58AIJ.GBIG_020863,STRG0A58AIJ.GBIG_022263,STRG0A58AIJ.GBI…	MKLN1_RAT,MARF1_XENTR,ZER1_DROME,GBIG_009277,MITF_RAT,GLD2A_DROME,ACADS_RAT,YTHD3_HUMAN,PUM2_HUMAN,CNOT3_MOUSE,KDM6A_HUMAN,MTMRD_HUMAN,TSC2_HUMAN,GBIG_019952,GAWKY_DROME,CLH_DROME,NPRL2_BOVIN,CCNY_HUMAN,TNKS1_HUMAN,PATL1_RAT,AMFR_HUMAN,CNOT2_HUMAN,SCOCA_DANRE,PAN3_DROME,TUT7_HUMAN,SYNJ1_MOUSE,AXN_DROME,CSTF2_BOVIN,AGO2_HUMAN,DCP2_HUMAN,TRIB2_BOVIN,EXOS8_BOVIN,ELOB_HUMAN,DOA_DROME,MP2K7_HUMAN,ZSWM…
GO:0048232	Male gamete generation	197	244	0.169709	top	0.00097	ks	STRG0A58AIJ.GBIG_000362,STRG0A58AIJ.GBIG_001032,STRG0A58AIJ.GBIG_001121,STRG0A58AIJ.GBIG_001139,STRG0A58AIJ.GBIG_001506,STRG0A58AIJ.GBIG_003686,STRG0A58AIJ.GBIG_004826,STRG0A58AIJ.GBIG_005120,STRG0A58AIJ.GBIG_006813,STRG0A58AIJ.GBIG_007672,STRG0A58AIJ.GBIG_007797,STRG0A58AIJ.GBIG_009057,STRG0A58AIJ.GBIG_010140,STRG0A58AIJ.GBIG_010932,STRG0A58AIJ.GBIG_011442,STRG0A58AIJ.GBIG_011567,STRG0A58AIJ.GBI…	NDST_DROME,MYS9_DROME,MLH3_HUMAN,P2R3C_BOVIN,OTOF_DANRE,WASL_HUMAN,BRUN_DROME,M313B_XENLA,LAM0_DROME,MILT_DROME,PLK2_HUMAN,GBIG_009057,GBIG_010140,ABHD2_DROME,FMR1_DROME,LASP1_CAEEL,IF23A_XENLA,E74EF_DROVI,GBIG_016371,LAR_DROME,SPE39_DANRE,GBIG_022059,CLH_DROME,APKC_DROME,MFRN2_DANRE,CSN7A_HUMAN,AKTIP_HUMAN,PDC6I_MOUSE,LZTL1_HUMAN,SUCB1_HUMAN,PA1B3_BOVIN,E74EA_DROME,DDX3X_HUMAN,HYD_DROME,PPID_MOU…
GO:0006873	Cellular ion homeostasis	93	109	0.292015	top	0.0013	ks	STRG0A58AIJ.GBIG_000008,STRG0A58AIJ.GBIG_001474,STRG0A58AIJ.GBIG_001611,STRG0A58AIJ.GBIG_003984,STRG0A58AIJ.GBIG_004382,STRG0A58AIJ.GBIG_004988,STRG0A58AIJ.GBIG_007120,STRG0A58AIJ.GBIG_010707,STRG0A58AIJ.GBIG_011687,STRG0A58AIJ.GBIG_011752,STRG0A58AIJ.GBIG_012136,STRG0A58AIJ.GBIG_013490,STRG0A58AIJ.GBIG_014909,STRG0A58AIJ.GBIG_016963,STRG0A58AIJ.GBIG_021345,STRG0A58AIJ.GBIG_021403,STRG0A58AIJ.GBI…	ATPB1_DROME,RYR_DROME,S4A10_BOVIN,THADA_CHLAE,DMXL1_HUMAN,S39A5_HUMAN,AT133_HUMAN,DAT_DROME,ATNA_DROME,S39AD_DROME,AT2B1_CHICK,STIM_DROME,ACFR2_MAIZE,VGLU2_BOVIN,NCKX3_HUMAN,CNNM2_HUMAN,AT2B3_HUMAN,SL9A6_HUMAN,GBI_00006,ATPB2_DROME,ATPB2_DROME,ATPB2_DROME,TRPG_DROME,DOPR2_DROME,MTF1_HUMAN,WASH1_DANRE,S39A8_HUMAN,AT133_HUMAN,VPP1_BOVIN,GBI_01369,CCD47_PONAB,GBI_01457,NCKXH_DROME,GBI_01562,KRAF1_DR…
GO:0009069	Serine family amino acid metabolic process	24	27	0.37978	bottom	0.0013	ks	STRG0A58AIJ.GBIG_011190,STRG0A58AIJ.GBIG_014462,STRG0A58AIJ.GBI_00939,STRG0A58AIJ.GBI_02316,STRG0A58AIJ.GBI_02419,STRG0A58AIJ.GBI_05145,STRG0A58AIJ.GBI_08088,STRG0A58AIJ.GBI_08160,STRG0A58AIJ.GBI_11330,STRG0A58AIJ.GBI_13513,STRG0A58AIJ.GBI_13514,STRG0A58AIJ.GBI_13515,STRG0A58AIJ.GBI_13516,STRG0A58AIJ.GBI_13517,STRG0A58AIJ.GBI_14841,STRG0A58AIJ.GBI_15405,STRG0A58AIJ.GBI_15906,STRG0A58AIJ.GBI_16258…	GCSP_CHICK,GCST_BOVIN,TDCB_STAA3,THA2_ARATH,DYR_DROME,GCSP_MOUSE,SCLY_MOUSE,SERB_BOVIN,GCSH_DROME,CGL_PIG,CGL_BOVIN,CGL_BOVIN,CGL_BOVIN,CGL_DICDI,CDO1_DANRE,SDHL_MOUSE,SPYA_CALJA,DLDH_CAEEL,SERA_MOUSE,DYR_DROME,CBS_RAT,GLYM_HUMAN,SERC_DROME,PHNW_PSEAE
GO:0043408	Regulation of MAPK cascade	112	124	0.239659	top	0.0013	ks	STRG0A58AIJ.GBIG_000171,STRG0A58AIJ.GBIG_001108,STRG0A58AIJ.GBIG_004621,STRG0A58AIJ.GBIG_006038,STRG0A58AIJ.GBIG_007594,STRG0A58AIJ.GBIG_008932,STRG0A58AIJ.GBIG_009277,STRG0A58AIJ.GBIG_009278,STRG0A58AIJ.GBIG_011895,STRG0A58AIJ.GBIG_013767,STRG0A58AIJ.GBIG_014309,STRG0A58AIJ.GBIG_014942,STRG0A58AIJ.GBIG_015448,STRG0A58AIJ.GBIG_016471,STRG0A58AIJ.GBIG_020230,STRG0A58AIJ.GBIG_021950,STRG0A58AIJ.GBI…	ALK_HUMAN,GBIG_001108,M3K10_XENLA,TRAF4_MOUSE,KS6A1_HUMAN,SMO2A_XENLA,GBIG_009277,CBLB_XENTR,PAQR3_HUMAN,M3K4_HUMAN,GIL_DROME,MIG15_CAEEL,UB2V1_BOVIN,CAPZA_DROME,DEAF1_DROME,BTBDJ_HUMAN,GBIG_022040,KLF3_HUMAN,GBIG_022697,PDC6I_MOUSE,CHIN_HUMAN,PAK1_HUMAN,PRAF3_CHICK,VGFR1_HUMAN,RAP1_DROME,AVE_DROME,KRAF1_DROME,LIMS2_MOUSE,CYH1_CHLAE,AFAD_HUMAN,DOCK1_HUMAN,NFYB_CHICK,M4K3_HUMAN,DHX15_HUMAN,SPRE1_X…
GO:0043547	Positive regulation of GTPase activity	88	95	0.258634	top	0.0013	ks	STRG0A58AIJ.GBIG_000330,STRG0A58AIJ.GBIG_004061,STRG0A58AIJ.GBIG_004262,STRG0A58AIJ.GBIG_006391,STRG0A58AIJ.GBIG_008603,STRG0A58AIJ.GBIG_012546,STRG0A58AIJ.GBIG_012902,STRG0A58AIJ.GBIG_013214,STRG0A58AIJ.GBIG_015385,STRG0A58AIJ.GBIG_016598,STRG0A58AIJ.GBIG_016606,STRG0A58AIJ.GBIG_018499,STRG0A58AIJ.GBIG_019208,STRG0A58AIJ.GBIG_019434,STRG0A58AIJ.GBIG_022697,STRG0A58AIJ.GBIG_023706,STRG0A58AIJ.GBI…	SIF1_DROME,RPGF2_CANLF,CEG1A_DROME,RGPS1_CHICK,RBGP1_HUMAN,RGL1_DANRE,EVI5_DROME,RGP1_HUMAN,RGRF1_HUMAN,RGS20_HUMAN,MON1A_BOVIN,TSC2_HUMAN,GARL3_CHICK,RPGF4_HUMAN,GBIG_022697,GBIG_023706,RG1BA_DANRE,DOC11_MOUSE,CHIN_HUMAN,GRT1A_DANRE,TBC12_XENTR,MAZ_HUMAN,TBC16_HUMAN,SIF1_DROME,DOCK1_HUMAN,ASAP_DROME,DHB4_DROME,RGS6_HUMAN,TBCD9_MOUSE,GDS1B_XENLA,SC23A_MOUSE,TBCD1_BOVIN,TBCD_CHICK,CSN6_BOVIN,CRAG_…
GO:0098771	Inorganic ion homeostasis	125	155	0.241334	top	0.0018	ks	STRG0A58AIJ.GBIG_000008,STRG0A58AIJ.GBIG_001474,STRG0A58AIJ.GBIG_001611,STRG0A58AIJ.GBIG_003984,STRG0A58AIJ.GBIG_004382,STRG0A58AIJ.GBIG_004988,STRG0A58AIJ.GBIG_006006,STRG0A58AIJ.GBIG_007120,STRG0A58AIJ.GBIG_010122,STRG0A58AIJ.GBIG_010707,STRG0A58AIJ.GBIG_011407,STRG0A58AIJ.GBIG_011687,STRG0A58AIJ.GBIG_011752,STRG0A58AIJ.GBIG_012136,STRG0A58AIJ.GBIG_013490,STRG0A58AIJ.GBIG_014909,STRG0A58AIJ.GBI…	ATPB1_DROME,RYR_DROME,S4A10_BOVIN,THADA_CHLAE,DMXL1_HUMAN,S39A5_HUMAN,GBIG_006006,AT133_HUMAN,GBIG_010122,DAT_DROME,GBIG_011407,ATNA_DROME,S39AD_DROME,AT2B1_CHICK,STIM_DROME,ACFR2_MAIZE,VGLU2_BOVIN,TRPCG_DROME,NCKX3_HUMAN,CNNM2_HUMAN,AT2B3_HUMAN,MFRN2_DANRE,SL9A6_HUMAN,GBI_00006,ATPB2_DROME,ATPB2_DROME,ATPB2_DROME,TRPG_DROME,DOPR2_DROME,MTF1_HUMAN,WASH1_DANRE,GBI_00954,MVL_DROME,S39A8_HUMAN,AT133…
GO:1900076	Regulation of cellular response to insulin stimulus	30	35	0.301822	top	0.0018	ks	STRG0A58AIJ.GBIG_007402,STRG0A58AIJ.GBIG_011442,STRG0A58AIJ.GBIG_016884,STRG0A58AIJ.GBIG_018499,STRG0A58AIJ.GBIG_023922,STRG0A58AIJ.GBIG_023923,STRG0A58AIJ.GBI_00153,STRG0A58AIJ.GBI_01350,STRG0A58AIJ.GBI_01375,STRG0A58AIJ.GBI_01970,STRG0A58AIJ.GBI_02314,STRG0A58AIJ.GBI_02540,STRG0A58AIJ.GBI_02768,STRG0A58AIJ.GBI_03049,STRG0A58AIJ.GBI_03810,STRG0A58AIJ.GBI_06643,STRG0A58AIJ.GBI_06862,STRG0A58AIJ.G…	NC2B_DROME,FMR1_DROME,LAR_DROME,TSC2_HUMAN,FOXO_DROSE,GBIG_023923,ECHD3_HUMAN,PP2AA_BOVIN,MTOR_HUMAN,GKP1A_XENLA,CYH1_CHLAE,LPIN2_HUMAN,TRIB2_BOVIN,CYCG_DROME,MELT_DROME,UBP47_CHICK,NCK1_HUMAN,CDC37_DROME,IDE_BOVIN,PTN2_HUMAN,LRP12_MACFA,SORL_CHICK,SIN1_HUMAN,DUSK3_DROME,PPRC1_HUMAN,CHIP_MOUSE,GBI_16819,ATD1A_DANRE,PI42A_CHICK,TSC1_HUMAN
GO:0030003	Cellular cation homeostasis	91	107	0.281416	top	0.0019	ks	STRG0A58AIJ.GBIG_000008,STRG0A58AIJ.GBIG_001474,STRG0A58AIJ.GBIG_001611,STRG0A58AIJ.GBIG_003984,STRG0A58AIJ.GBIG_004382,STRG0A58AIJ.GBIG_004988,STRG0A58AIJ.GBIG_007120,STRG0A58AIJ.GBIG_010707,STRG0A58AIJ.GBIG_011687,STRG0A58AIJ.GBIG_011752,STRG0A58AIJ.GBIG_012136,STRG0A58AIJ.GBIG_013490,STRG0A58AIJ.GBIG_014909,STRG0A58AIJ.GBIG_016963,STRG0A58AIJ.GBIG_021345,STRG0A58AIJ.GBIG_023117,STRG0A58AIJ.GBI…	ATPB1_DROME,RYR_DROME,S4A10_BOVIN,THADA_CHLAE,DMXL1_HUMAN,S39A5_HUMAN,AT133_HUMAN,DAT_DROME,ATNA_DROME,S39AD_DROME,AT2B1_CHICK,STIM_DROME,ACFR2_MAIZE,VGLU2_BOVIN,NCKX3_HUMAN,AT2B3_HUMAN,SL9A6_HUMAN,GBI_00006,ATPB2_DROME,ATPB2_DROME,ATPB2_DROME,TRPG_DROME,DOPR2_DROME,MTF1_HUMAN,WASH1_DANRE,S39A8_HUMAN,AT133_HUMAN,VPP1_BOVIN,GBI_01369,CCD47_PONAB,GBI_01457,NCKXH_DROME,KRAF1_DROME,ZNT2_MOUSE,MCU_DAN…
GO:0034754	Cellular hormone metabolic process	72	133	0.148962	bottom	0.0019	ks	STRG0A58AIJ.GBIG_000075,STRG0A58AIJ.GBIG_000230,STRG0A58AIJ.GBIG_004917,STRG0A58AIJ.GBIG_005037,STRG0A58AIJ.GBIG_005050,STRG0A58AIJ.GBIG_005051,STRG0A58AIJ.GBIG_009057,STRG0A58AIJ.GBIG_013926,STRG0A58AIJ.GBIG_013939,STRG0A58AIJ.GBIG_013941,STRG0A58AIJ.GBIG_013946,STRG0A58AIJ.GBIG_013951,STRG0A58AIJ.GBIG_014585,STRG0A58AIJ.GBIG_015528,STRG0A58AIJ.GBIG_015531,STRG0A58AIJ.GBIG_017403,STRG0A58AIJ.GBI…	C4AA1_DROME,CHDH_HUMAN,CP4C1_BLADI,SDR1_AEDAE,CP4C1_BLADI,CP4C1_BLADI,GBIG_009057,DHR11_BOVIN,DHR11_BOVIN,DHR11_CHICK,DHR11_BOVIN,DHR11_BOVIN,SDR1_AEDAE,DHGL_DROME,DHGL_DROPS,DHGL_DROME,BDH_HUMAN,CP4C1_BLADI,C4G15_DROME,C4AC1_DROME,DHB13_HUMAN,C4AA1_DROME,RDHE2_MOUSE,ZMYM3_MOUSE,DHGL_DROPS,CP315_DROME,NPC1_PIG,NPC1B_DROME,RDH13_HUMAN,CP4C1_BLADI,CP4C1_BLADI,DHGL_DROPS,BDH_MOUSE,EDRF1_PONAB,ALKJ_P…
GO:0043410	Positive regulation of MAPK cascade	56	60	0.22725	top	0.0019	ks	STRG0A58AIJ.GBIG_000171,STRG0A58AIJ.GBIG_001108,STRG0A58AIJ.GBIG_004621,STRG0A58AIJ.GBIG_006038,STRG0A58AIJ.GBIG_008932,STRG0A58AIJ.GBIG_013767,STRG0A58AIJ.GBIG_015448,STRG0A58AIJ.GBIG_020230,STRG0A58AIJ.GBIG_022040,STRG0A58AIJ.GBIG_022697,STRG0A58AIJ.GBI_00277,STRG0A58AIJ.GBI_00578,STRG0A58AIJ.GBI_00656,STRG0A58AIJ.GBI_00888,STRG0A58AIJ.GBI_01706,STRG0A58AIJ.GBI_01867,STRG0A58AIJ.GBI_02314,STRG0…	ALK_HUMAN,GBIG_001108,M3K10_XENLA,TRAF4_MOUSE,SMO2A_XENLA,M3K4_HUMAN,UB2V1_BOVIN,DEAF1_DROME,GBIG_022040,GBIG_022697,PDC6I_MOUSE,PRAF3_CHICK,VGFR1_HUMAN,RAP1_DROME,AVE_DROME,KRAF1_DROME,CYH1_CHLAE,DOCK1_HUMAN,NFYB_CHICK,M4K3_HUMAN,DHX15_HUMAN,PDCD6_MOUSE,MP2K7_HUMAN,MOS_PATPE,GBI_04921,ATG9A_BOVIN,CYLD_HUMAN,VAV_DROME,UBP47_CHICK,MEN1_RAT,RDX_DROME,KSR1_MOUSE,KSR2_MOUSE,RHG01_HUMAN,SH2B2_MOUSE,DR…
GO:0046488	Phosphatidylinositol metabolic process	75	81	0.192098	top	0.0019	ks	STRG0A58AIJ.GBIG_001199,STRG0A58AIJ.GBIG_007199,STRG0A58AIJ.GBIG_007607,STRG0A58AIJ.GBIG_009489,STRG0A58AIJ.GBIG_010585,STRG0A58AIJ.GBIG_015002,STRG0A58AIJ.GBIG_018052,STRG0A58AIJ.GBIG_018569,STRG0A58AIJ.GBIG_023785,STRG0A58AIJ.GBIG_024689,STRG0A58AIJ.GBI_00225,STRG0A58AIJ.GBI_00361,STRG0A58AIJ.GBI_00431,STRG0A58AIJ.GBI_00569,STRG0A58AIJ.GBI_00983,STRG0A58AIJ.GBI_01410,STRG0A58AIJ.GBI_01984,STRG0…	LSM6_HUMAN,PIGS_HUMAN,DGK2_DROME,EFTU_MOUSE,PIGV_DROPS,IMPA1_BOVIN,PIGT_HUMAN,PIGH_MOUSE,MTMR8_CHICK,LGAT1_MOUSE,SOCS7_HUMAN,MTMR9_BOVIN,P3C2B_HUMAN,BPNT1_RAT,SYNJ1_MOUSE,MBOA7_XENLA,PI5PA_HUMAN,PK3C3_MOUSE,I5P1_HUMAN,INP5E_DROME,NOTUM_DROME,I5P2_HUMAN,DOP1_HUMAN,BPNT1_DICDI,P4K2A_DANRE,F102A_MOUSE,TTC7B_HUMAN,MTMR3_HUMAN,PIGB_DANRE,VAC14_CHICK,PIPA_DROME,PIGA_MOUSE,PGAP1_MOUSE,PP4P1_HUMAN,BPNT1_…
GO:0007186	G protein-coupled receptor signaling pathway	177	293	0.0972304	both ends	0.002	ks	STRG0A58AIJ.GBIG_000385,STRG0A58AIJ.GBIG_001342,STRG0A58AIJ.GBIG_001411,STRG0A58AIJ.GBIG_001509,STRG0A58AIJ.GBIG_002129,STRG0A58AIJ.GBIG_003082,STRG0A58AIJ.GBIG_003301,STRG0A58AIJ.GBIG_003693,STRG0A58AIJ.GBIG_004092,STRG0A58AIJ.GBIG_004319,STRG0A58AIJ.GBIG_004999,STRG0A58AIJ.GBIG_005467,STRG0A58AIJ.GBIG_006248,STRG0A58AIJ.GBIG_007230,STRG0A58AIJ.GBIG_007238,STRG0A58AIJ.GBIG_007434,STRG0A58AIJ.GBI…	GNRHR_OCTVU,MTH2_DROYA,ADCY3_HUMAN,GBIG_001509,RYAR_DROME,TM145_XENLA,CAPAR_DROME,CALM1_BRAFL,PK1R_DROME,DRD2L_DROME,GBIG_004999,GBIG_005467,GBIG_006248,ADRA2_LABOS,PRLHR_HUMAN,GBIG_007434,DGK2_DROME,CAPAR_DROME,GBIG_007855,GBIG_008203,ADCY5_CANLF,SIFAR_DROME,GBIG_009627,GBIG_009797,COX2_ACHDO,GBIG_010122,MTH1_DROME,GBIG_010996,GBIG_011427,QRFPR_RAT,MTH2_DROSI,LGR4_XENTR,GCYH_DROME,GHSR_HUMAN,OAR…
GO:0006936	Muscle contraction	17	25	1.10274	bottom	0.0021	afc	STRG0A58AIJ.GBIG_001040,STRG0A58AIJ.GBIG_001474,STRG0A58AIJ.GBIG_005127,STRG0A58AIJ.GBIG_010149,STRG0A58AIJ.GBIG_024776,STRG0A58AIJ.GBI_00885,STRG0A58AIJ.GBI_02864,STRG0A58AIJ.GBI_04010,STRG0A58AIJ.GBI_04622,STRG0A58AIJ.GBI_10224,STRG0A58AIJ.GBI_10829,STRG0A58AIJ.GBI_11216,STRG0A58AIJ.GBI_13123,STRG0A58AIJ.GBI_15914,STRG0A58AIJ.GBI_18344,STRG0A58AIJ.GBI_18997,STRG0A58AIJ.GBI_21898	UN93L_DROME,RYR_DROME,KCNQ1_SQUAC,STAC2_MOUSE,TPM1_DROME,OBSCN_DROME,SLMO_DROME,TNNI_DROME,GBI_04622,BRAT_DROME,FTN_DROME,TPM1_BOMMO,MYSA_DROME,SLMAP_HUMAN,PKD2_DANRE,MYPH_ECHGR,MYSA_DROME
GO:0055080	Cation homeostasis	127	157	0.23829	top	0.0022	ks	STRG0A58AIJ.GBIG_000008,STRG0A58AIJ.GBIG_001474,STRG0A58AIJ.GBIG_001611,STRG0A58AIJ.GBIG_003984,STRG0A58AIJ.GBIG_004382,STRG0A58AIJ.GBIG_004988,STRG0A58AIJ.GBIG_006006,STRG0A58AIJ.GBIG_006466,STRG0A58AIJ.GBIG_007120,STRG0A58AIJ.GBIG_010122,STRG0A58AIJ.GBIG_010707,STRG0A58AIJ.GBIG_011407,STRG0A58AIJ.GBIG_011687,STRG0A58AIJ.GBIG_011752,STRG0A58AIJ.GBIG_012136,STRG0A58AIJ.GBIG_013490,STRG0A58AIJ.GBI…	ATPB1_DROME,RYR_DROME,S4A10_BOVIN,THADA_CHLAE,DMXL1_HUMAN,S39A5_HUMAN,GBIG_006006,UNC80_DROME,AT133_HUMAN,GBIG_010122,DAT_DROME,GBIG_011407,ATNA_DROME,S39AD_DROME,AT2B1_CHICK,STIM_DROME,ACFR2_MAIZE,VGLU2_BOVIN,TRPCG_DROME,NCKX3_HUMAN,CNNM2_HUMAN,AT2B3_HUMAN,MFRN2_DANRE,SL9A6_HUMAN,GBI_00006,ATPB2_DROME,ATPB2_DROME,ATPB2_DROME,TRPG_DROME,DOPR2_DROME,MTF1_HUMAN,WASH1_DANRE,GBI_00954,MVL_DROME,S39A8…
GO:1901607	Alpha-amino acid biosynthetic process	46	49	0.213728	bottom	0.0022	ks	STRG0A58AIJ.GBIG_000614,STRG0A58AIJ.GBIG_007008,STRG0A58AIJ.GBIG_012180,STRG0A58AIJ.GBI_00722,STRG0A58AIJ.GBI_00939,STRG0A58AIJ.GBI_01507,STRG0A58AIJ.GBI_02005,STRG0A58AIJ.GBI_02316,STRG0A58AIJ.GBI_02395,STRG0A58AIJ.GBI_02416,STRG0A58AIJ.GBI_02419,STRG0A58AIJ.GBI_03037,STRG0A58AIJ.GBI_03608,STRG0A58AIJ.GBI_03689,STRG0A58AIJ.GBI_04090,STRG0A58AIJ.GBI_04447,STRG0A58AIJ.GBI_05700,STRG0A58AIJ.GBI_059…	P5CR1_HUMAN,ALH13_CAEEL,PH4H_DROME,BCAT1_MOUSE,TDCB_STAA3,OTC_CHICK,AATC_MOUSE,THA2_ARATH,GLSN_MEDSA,MTNA_DROME,DYR_DROME,MTNB_OSMMO,MTND_PEDHC,BHMT1_BOVIN,P5CS_MOUSE,ENOPH_DANRE,GLNA2_DROME,P5CR3_RAT,ARLY_LITCT,HMT_BACSU,PYR1_DROME,PYR1_MESAU,PYR1_SQUAC,SERB_BOVIN,ASND1_HUMAN,AASS_BOVIN,GBI_11276,AATM_MOUSE,TPH1_CHICK,CGL_PIG,CGL_BOVIN,CGL_BOVIN,CGL_BOVIN,CGL_DICDI,MTHR_BOVIN,MTAP_ANOGA,SDHL_MOU…
GO:0046474	Glycerophospholipid biosynthetic process	79	82	0.245306	top	0.0024	ks	STRG0A58AIJ.GBIG_001199,STRG0A58AIJ.GBIG_007199,STRG0A58AIJ.GBIG_007607,STRG0A58AIJ.GBIG_009489,STRG0A58AIJ.GBIG_010585,STRG0A58AIJ.GBIG_014795,STRG0A58AIJ.GBIG_015002,STRG0A58AIJ.GBIG_018052,STRG0A58AIJ.GBIG_018569,STRG0A58AIJ.GBI_00225,STRG0A58AIJ.GBI_00431,STRG0A58AIJ.GBI_00569,STRG0A58AIJ.GBI_01059,STRG0A58AIJ.GBI_01286,STRG0A58AIJ.GBI_01326,STRG0A58AIJ.GBI_01410,STRG0A58AIJ.GBI_02074,STRG0A5…	LSM6_HUMAN,PIGS_HUMAN,DGK2_DROME,EFTU_MOUSE,PIGV_DROPS,EAS_DROME,IMPA1_BOVIN,PIGT_HUMAN,PIGH_MOUSE,SOCS7_HUMAN,P3C2B_HUMAN,BPNT1_RAT,HDHD5_MOUSE,PLCC_HUMAN,PCY1A_HUMAN,MBOA7_XENLA,PK3C3_MOUSE,DOP1_HUMAN,BPNT1_DICDI,CHKB_HUMAN,DHRS7_ANOGA,GPAM1_PONAB,P4K2A_DANRE,MBOA5_HUMAN,TAZ_DROME,F102A_MOUSE,CDS_DROME,PTSS_DROME,PLD1_CRIGR,TTC7B_HUMAN,PIGB_DANRE,VAC14_CHICK,PIGA_MOUSE,CHKB_HUMAN,BPNT1_HUMAN,IP…
GO:0050801	Ion homeostasis	130	160	0.23645	top	0.0024	ks	STRG0A58AIJ.GBIG_000008,STRG0A58AIJ.GBIG_001474,STRG0A58AIJ.GBIG_001611,STRG0A58AIJ.GBIG_003984,STRG0A58AIJ.GBIG_004382,STRG0A58AIJ.GBIG_004988,STRG0A58AIJ.GBIG_006006,STRG0A58AIJ.GBIG_006466,STRG0A58AIJ.GBIG_007120,STRG0A58AIJ.GBIG_010122,STRG0A58AIJ.GBIG_010707,STRG0A58AIJ.GBIG_011407,STRG0A58AIJ.GBIG_011687,STRG0A58AIJ.GBIG_011752,STRG0A58AIJ.GBIG_012136,STRG0A58AIJ.GBIG_013490,STRG0A58AIJ.GBI…	ATPB1_DROME,RYR_DROME,S4A10_BOVIN,THADA_CHLAE,DMXL1_HUMAN,S39A5_HUMAN,GBIG_006006,UNC80_DROME,AT133_HUMAN,GBIG_010122,DAT_DROME,GBIG_011407,ATNA_DROME,S39AD_DROME,AT2B1_CHICK,STIM_DROME,ACFR2_MAIZE,ZNT2_MOUSE,VGLU2_BOVIN,TRPCG_DROME,NCKX3_HUMAN,CNNM2_HUMAN,AT2B3_HUMAN,MFRN2_DANRE,SL9A6_HUMAN,GBI_00006,ATPB2_DROME,ATPB2_DROME,ATPB2_DROME,TRPG_DROME,DOPR2_DROME,MTF1_HUMAN,WASH1_DANRE,GBI_00954,MVL_…
GO:0045017	Glycerolipid biosynthetic process	87	95	0.235495	top	0.0025	ks	STRG0A58AIJ.GBIG_001199,STRG0A58AIJ.GBIG_007199,STRG0A58AIJ.GBIG_007607,STRG0A58AIJ.GBIG_009489,STRG0A58AIJ.GBIG_010585,STRG0A58AIJ.GBIG_014795,STRG0A58AIJ.GBIG_015002,STRG0A58AIJ.GBIG_018052,STRG0A58AIJ.GBIG_018569,STRG0A58AIJ.GBI_00225,STRG0A58AIJ.GBI_00431,STRG0A58AIJ.GBI_00569,STRG0A58AIJ.GBI_01059,STRG0A58AIJ.GBI_01286,STRG0A58AIJ.GBI_01326,STRG0A58AIJ.GBI_01410,STRG0A58AIJ.GBI_01988,STRG0A5…	LSM6_HUMAN,PIGS_HUMAN,DGK2_DROME,EFTU_MOUSE,PIGV_DROPS,EAS_DROME,IMPA1_BOVIN,PIGT_HUMAN,PIGH_MOUSE,SOCS7_HUMAN,P3C2B_HUMAN,BPNT1_RAT,HDHD5_MOUSE,PLCC_HUMAN,PCY1A_HUMAN,MBOA7_XENLA,GPAT1_PIG,PK3C3_MOUSE,LPIN2_HUMAN,DGAT1_BOVIN,DOP1_HUMAN,BPNT1_DICDI,CHKB_HUMAN,DHRS7_ANOGA,GPAM1_PONAB,P4K2A_DANRE,MBOA5_HUMAN,TAZ_DROME,F102A_MOUSE,ACAC_CHICK,CDS_DROME,PTSS_DROME,PLD1_CRIGR,TTC7B_HUMAN,PIGB_DANRE,VAC…
GO:1901605	Alpha-amino acid metabolic process	97	120	0.165644	bottom	0.0025	ks	STRG0A58AIJ.GBIG_000614,STRG0A58AIJ.GBIG_006139,STRG0A58AIJ.GBIG_007008,STRG0A58AIJ.GBIG_011190,STRG0A58AIJ.GBIG_012180,STRG0A58AIJ.GBIG_014462,STRG0A58AIJ.GBIG_014834,STRG0A58AIJ.GBIG_015490,STRG0A58AIJ.GBIG_023529,STRG0A58AIJ.GBI_00487,STRG0A58AIJ.GBI_00722,STRG0A58AIJ.GBI_00939,STRG0A58AIJ.GBI_01013,STRG0A58AIJ.GBI_01026,STRG0A58AIJ.GBI_01507,STRG0A58AIJ.GBI_01560,STRG0A58AIJ.GBI_01806,STRG0A5…	P5CR1_HUMAN,PROD_DROME,ALH13_CAEEL,GCSP_CHICK,PH4H_DROME,GCST_BOVIN,ISAHY_LABAI,ARGI1_PIG,GBIG_023529,KAT3_HUMAN,BCAT1_MOUSE,TDCB_STAA3,GBI_01013,GPKOW_DANRE,OTC_CHICK,OAT_DROME,HUTH_BOVIN,DHE3_DROME,AATC_MOUSE,HMGCL_BOVIN,THA2_ARATH,GLSN_MEDSA,MTNA_DROME,DYR_DROME,IYD1_HUMAN,MTNB_OSMMO,MTND_PEDHC,BHMT1_BOVIN,DHPR_BOVIN,P5CS_MOUSE,ENOPH_DANRE,GCSP_MOUSE,NIT2_BOVIN,GCDH_BOVIN,GLNA2_DROME,HIBCH_DAN…
GO:0030707	Ovarian follicle cell development	197	224	0.104751	top	0.0026	ks	STRG0A58AIJ.GBIG_000523,STRG0A58AIJ.GBIG_001032,STRG0A58AIJ.GBIG_001506,STRG0A58AIJ.GBIG_001870,STRG0A58AIJ.GBIG_004122,STRG0A58AIJ.GBIG_004177,STRG0A58AIJ.GBIG_004621,STRG0A58AIJ.GBIG_006348,STRG0A58AIJ.GBIG_006836,STRG0A58AIJ.GBIG_007176,STRG0A58AIJ.GBIG_007370,STRG0A58AIJ.GBIG_007800,STRG0A58AIJ.GBIG_008651,STRG0A58AIJ.GBIG_008932,STRG0A58AIJ.GBIG_009278,STRG0A58AIJ.GBIG_009685,STRG0A58AIJ.GBI…	CAD87_DROME,MYS9_DROME,OTOF_DANRE,ADXH1_DROME,LOLA1_DROME,BMR1B_CHICK,M3K10_XENLA,PKRA_DROME,DA_DROME,NCOR1_XENLA,MYBA_HUMAN,FLNA_DROME,CDC16_HUMAN,SMO2A_XENLA,CBLB_XENTR,DLG1_DROME,FNG_DROME,FAT2_DROME,DLL1_HUMAN,AKAP1_HUMAN,LGR4_XENTR,CAD99_DROME,FAT2_DROME,RHOL_DROME,MGAT1_HUMAN,LAR_DROME,VGFR2_DANRE,PTC_DROME,KIF14_HUMAN,PB1_CHICK,CSKP_DROME,CBP_RAT,CEBP_DROVI,PCID2_BOVIN,CART_DROME,JAK2_CHIC…
GO:0010243	Response to organonitrogen compound	126	153	0.174452	top	0.0027	ks	STRG0A58AIJ.GBIG_004319,STRG0A58AIJ.GBIG_006380,STRG0A58AIJ.GBIG_007402,STRG0A58AIJ.GBIG_008374,STRG0A58AIJ.GBIG_011690,STRG0A58AIJ.GBIG_012155,STRG0A58AIJ.GBIG_016566,STRG0A58AIJ.GBIG_018499,STRG0A58AIJ.GBIG_019311,STRG0A58AIJ.GBIG_019781,STRG0A58AIJ.GBIG_021413,STRG0A58AIJ.GBIG_022682,STRG0A58AIJ.GBIG_024219,STRG0A58AIJ.GBIG_024295,STRG0A58AIJ.GBI_00162,STRG0A58AIJ.GBI_00224,STRG0A58AIJ.GBI_002…	DRD2L_DROME,NWD1_MOUSE,NC2B_DROME,MYC_DROME,BMAL1_CHICK,S38A9_CAEEL,CCNQ_RAT,TSC2_HUMAN,ACY1_MOUSE,AC78C_DROME,GBIG_021413,EDEM3_HUMAN,ACM2_CAEEL,PDPK1_RAT,IMPCT_DANRE,UB2G2_HUMAN,DOPR2_DROME,RRAGA_BOVIN,SIK3_MOUSE,AMFR_HUMAN,KCNAS_DROME,HNF4_DROME,DERL2_MOUSE,RAP1_DROME,TRPV6_HUMAN,AC78C_DROME,POLX_TOBAC,MTOR_HUMAN,TRC8_DROME,RPTOR_HUMAN,SIR1_HUMAN,SE1L1_HUMAN,PWP1_DROME,DJC10_MOUSE,LPIN2_HUMAN,…
GO:0051050	Positive regulation of transport	156	164	0.180347	top	0.0029	ks	STRG0A58AIJ.GBIG_001032,STRG0A58AIJ.GBIG_001673,STRG0A58AIJ.GBIG_001674,STRG0A58AIJ.GBIG_001765,STRG0A58AIJ.GBIG_002502,STRG0A58AIJ.GBIG_004077,STRG0A58AIJ.GBIG_004349,STRG0A58AIJ.GBIG_004485,STRG0A58AIJ.GBIG_005618,STRG0A58AIJ.GBIG_006440,STRG0A58AIJ.GBIG_007648,STRG0A58AIJ.GBIG_007726,STRG0A58AIJ.GBIG_008841,STRG0A58AIJ.GBIG_009278,STRG0A58AIJ.GBIG_010017,STRG0A58AIJ.GBIG_010149,STRG0A58AIJ.GBI…	MYS9_DROME,APLP_MANSE,GBIG_001674,GBIG_001765,ABL_DROME,COX18_MOUSE,KCNAE_DROME,NEUR_DROVI,DPY30_MOUSE,NRX3A_CHICK,CAPAR_DROME,SPART_DROME,APLP_LOCMI,CBLB_XENTR,MNB_DROME,STAC2_MOUSE,TTD14_DROME,GBIG_010372,MPP5_CANLF,WHRN_HUMAN,STIM_DROME,CAD99_DROME,RN207_DANRE,PPT1_BOVIN,ATS1_HUMAN,QVR_DROGR,FLOT2_DROME,SY65_DROME,CSKP_DROME,GBIG_021629,CRCM1_DROME,CLH_DROME,PCID2_BOVIN,SYT4_MOUSE,CCNY_HUMAN,E…
GO:0051345	Positive regulation of hydrolase activity	120	129	0.222828	top	0.0029	ks	STRG0A58AIJ.GBIG_000330,STRG0A58AIJ.GBIG_004061,STRG0A58AIJ.GBIG_004262,STRG0A58AIJ.GBIG_006391,STRG0A58AIJ.GBIG_008603,STRG0A58AIJ.GBIG_012546,STRG0A58AIJ.GBIG_012902,STRG0A58AIJ.GBIG_013214,STRG0A58AIJ.GBIG_015385,STRG0A58AIJ.GBIG_016598,STRG0A58AIJ.GBIG_016606,STRG0A58AIJ.GBIG_018499,STRG0A58AIJ.GBIG_019208,STRG0A58AIJ.GBIG_019434,STRG0A58AIJ.GBIG_022697,STRG0A58AIJ.GBIG_023706,STRG0A58AIJ.GBI…	SIF1_DROME,RPGF2_CANLF,CEG1A_DROME,RGPS1_CHICK,RBGP1_HUMAN,RGL1_DANRE,EVI5_DROME,RGP1_HUMAN,RGRF1_HUMAN,RGS20_HUMAN,MON1A_BOVIN,TSC2_HUMAN,GARL3_CHICK,RPGF4_HUMAN,GBIG_022697,GBIG_023706,RG1BA_DANRE,DOC11_MOUSE,CHIN_HUMAN,SUCB1_HUMAN,GRT1A_DANRE,PEN2_DROME,PRAF3_CHICK,TBC12_XENTR,MAZ_HUMAN,ADRM1_XENTR,GBI_02256,TBC16_HUMAN,SIF1_DROME,DOCK1_HUMAN,ASAP_DROME,DHB4_DROME,ASX_DROME,RGS6_HUMAN,TBCD9_MO…
GO:0055088	Lipid homeostasis	66	80	0.229207	top	0.0029	ks	STRG0A58AIJ.GBIG_004092,STRG0A58AIJ.GBIG_008374,STRG0A58AIJ.GBIG_008932,STRG0A58AIJ.GBIG_009057,STRG0A58AIJ.GBIG_017962,STRG0A58AIJ.GBIG_018499,STRG0A58AIJ.GBIG_022149,STRG0A58AIJ.GBIG_025561,STRG0A58AIJ.GBI_00483,STRG0A58AIJ.GBI_00665,STRG0A58AIJ.GBI_00920,STRG0A58AIJ.GBI_01660,STRG0A58AIJ.GBI_01974,STRG0A58AIJ.GBI_02540,STRG0A58AIJ.GBI_02709,STRG0A58AIJ.GBI_02759,STRG0A58AIJ.GBI_03088,STRG0A58A…	PK1R_DROME,MYC_DROME,SMO2A_XENLA,GBIG_009057,PTC_DROME,TSC2_HUMAN,ACOX3_RAT,AAKG2_HUMAN,SIK3_MOUSE,ADCK_DROME,ADRL_DROME,ARHA_XENLA,ASTRB_HUMAN,LPIN2_HUMAN,M4K3_HUMAN,PANK3_BOVIN,SRBP1_HUMAN,MP2K7_HUMAN,FITM2_DROME,NPC1_PIG,NPC1B_DROME,CYLD_HUMAN,ITPR_DROME,GBI_06717,EDRF1_PONAB,ADCK5_HUMAN,COASY_HUMAN,TLCD2_DANRE,ERN1_MOUSE,TOR1B_HUMAN,ACOX1_DROME,SH2B2_MOUSE,GBI_10030,SOAT1_CHLAE,LTOR1_XENTR,PL…
GO:0007030	Golgi organization	64	70	0.260788	top	0.003	ks	STRG0A58AIJ.GBIG_000569,STRG0A58AIJ.GBIG_005120,STRG0A58AIJ.GBIG_007370,STRG0A58AIJ.GBIG_009276,STRG0A58AIJ.GBIG_018183,STRG0A58AIJ.GBIG_021617,STRG0A58AIJ.GBIG_023606,STRG0A58AIJ.GBIG_023607,STRG0A58AIJ.GBI_01462,STRG0A58AIJ.GBI_02709,STRG0A58AIJ.GBI_03570,STRG0A58AIJ.GBI_03656,STRG0A58AIJ.GBI_03717,STRG0A58AIJ.GBI_03752,STRG0A58AIJ.GBI_04262,STRG0A58AIJ.GBI_05123,STRG0A58AIJ.GBI_05368,STRG0A58A…	AT8B2_HUMAN,M313B_XENLA,MYBA_HUMAN,GBIG_009276,LYSM3_HUMAN,AAAS_MOUSE,COG2_HUMAN,COG2_HUMAN,VPS51_DROME,M4K3_HUMAN,GBI_03570,GO45_RAT,TNG6_MOUSE,SC24C_HUMAN,SC23A_MOUSE,CSN6_BOVIN,P4K2A_DANRE,OPTN_CHICK,SURF4_DROME,LMAN1_MOUSE,GOGA5_XENLA,PLD1_CRIGR,ARL1_DROME,USE1_DANRE,DJC28_HUMAN,VMP1_PONAB,GBI_07930,NSF1C_HUMAN,MAST2_HUMAN,ERN1_MOUSE,S22BB_DANRE,SC16A_HUMAN,LMAN2_CANLF,TNG2_BOVIN,COG1_DROME,R…
GO:0007188	Adenylate cyclase-modulating G protein-coupled receptor signaling pathway	76	116	0.200109	both ends	0.0031	ks	STRG0A58AIJ.GBIG_001342,STRG0A58AIJ.GBIG_001411,STRG0A58AIJ.GBIG_001509,STRG0A58AIJ.GBIG_003693,STRG0A58AIJ.GBIG_004319,STRG0A58AIJ.GBIG_006248,STRG0A58AIJ.GBIG_007230,STRG0A58AIJ.GBIG_007855,STRG0A58AIJ.GBIG_009130,STRG0A58AIJ.GBIG_009627,STRG0A58AIJ.GBIG_009797,STRG0A58AIJ.GBIG_009816,STRG0A58AIJ.GBIG_010122,STRG0A58AIJ.GBIG_010996,STRG0A58AIJ.GBIG_011427,STRG0A58AIJ.GBIG_013001,STRG0A58AIJ.GBI…	MTH2_DROYA,ADCY3_HUMAN,GBIG_001509,CALM1_BRAFL,DRD2L_DROME,GBIG_006248,ADRA2_LABOS,GBIG_007855,ADCY5_CANLF,GBIG_009627,GBIG_009797,COX2_ACHDO,GBIG_010122,GBIG_010996,GBIG_011427,MTH2_DROSI,LGR4_XENTR,GBIG_015500,GBIG_017953,ADA2C_DIDVI,AC78C_DROME,GBIG_020046,GBIG_021098,CALRL_MOUSE,DOPR2_DROME,GABR1_MOUSE,AC78C_DROME,PTH2R_MOUSE,MTH2_DROSI,ADCY6_MOUSE,MTH3_DROME,GBI_05043,MTH1_DROME,MTH2_DROYA,M…
GO:0006914	Autophagy	109	127	0.176005	top	0.0035	ks	STRG0A58AIJ.GBIG_000681,STRG0A58AIJ.GBIG_003132,STRG0A58AIJ.GBIG_006434,STRG0A58AIJ.GBIG_007532,STRG0A58AIJ.GBIG_010421,STRG0A58AIJ.GBIG_013335,STRG0A58AIJ.GBIG_021544,STRG0A58AIJ.GBIG_024482,STRG0A58AIJ.GBIG_025561,STRG0A58AIJ.GBI_00592,STRG0A58AIJ.GBI_00702,STRG0A58AIJ.GBI_00895,STRG0A58AIJ.GBI_01350,STRG0A58AIJ.GBI_01351,STRG0A58AIJ.GBI_01375,STRG0A58AIJ.GBI_01411,STRG0A58AIJ.GBI_01502,STRG0A5…	WIPI2_CHICK,WIPI4_DANRE,BCAS3_DROME,ATG2A_XENTR,HIW_DROME,E74EF_DROVI,GBIG_021544,LRK1_CAEEL,AAKG2_HUMAN,E74EA_DROME,MLP3C_HUMAN,EI24_MOUSE,PP2AA_BOVIN,GBLP_DROME,MTOR_HUMAN,WDR81_DANRE,RPTOR_HUMAN,ATG3_BOVIN,PK3C3_MOUSE,ATG12_BOVIN,GBI_02347,VPS25_RAT,EMC6_BOVIN,STX17_BOVIN,GBI_02520,GBI_03814,RBCC1_HUMAN,VPS41_MOUSE,EPG5_AEDAE,SNX30_MOUSE,TOLIP_MOUSE,ATG9A_BOVIN,VPS4_BOMMO,EPN1_HUMAN,RAB23_HUMA…
GO:0007283	Spermatogenesis	171	210	0.170864	top	0.0035	ks	STRG0A58AIJ.GBIG_000362,STRG0A58AIJ.GBIG_001032,STRG0A58AIJ.GBIG_001139,STRG0A58AIJ.GBIG_001506,STRG0A58AIJ.GBIG_003686,STRG0A58AIJ.GBIG_004826,STRG0A58AIJ.GBIG_005120,STRG0A58AIJ.GBIG_007672,STRG0A58AIJ.GBIG_007797,STRG0A58AIJ.GBIG_009057,STRG0A58AIJ.GBIG_010140,STRG0A58AIJ.GBIG_010932,STRG0A58AIJ.GBIG_011442,STRG0A58AIJ.GBIG_011567,STRG0A58AIJ.GBIG_011735,STRG0A58AIJ.GBIG_013335,STRG0A58AIJ.GBI…	NDST_DROME,MYS9_DROME,P2R3C_BOVIN,OTOF_DANRE,WASL_HUMAN,BRUN_DROME,M313B_XENLA,MILT_DROME,PLK2_HUMAN,GBIG_009057,GBIG_010140,ABHD2_DROME,FMR1_DROME,LASP1_CAEEL,IF23A_XENLA,E74EF_DROVI,GBIG_016371,LAR_DROME,SPE39_DANRE,GBIG_022059,CLH_DROME,APKC_DROME,MFRN2_DANRE,CSN7A_HUMAN,AKTIP_HUMAN,PDC6I_MOUSE,LZTL1_HUMAN,SUCB1_HUMAN,PA1B3_BOVIN,E74EA_DROME,DDX3X_HUMAN,HYD_DROME,PPID_MOUSE,GABT_CAEEL,EHD1_HUM…
GO:1902533	Positive regulation of intracellular signal transduction	166	186	0.196343	top	0.0037	ks	STRG0A58AIJ.GBIG_000171,STRG0A58AIJ.GBIG_000270,STRG0A58AIJ.GBIG_000591,STRG0A58AIJ.GBIG_001108,STRG0A58AIJ.GBIG_001299,STRG0A58AIJ.GBIG_003099,STRG0A58AIJ.GBIG_004621,STRG0A58AIJ.GBIG_004809,STRG0A58AIJ.GBIG_005189,STRG0A58AIJ.GBIG_006038,STRG0A58AIJ.GBIG_007402,STRG0A58AIJ.GBIG_007645,STRG0A58AIJ.GBIG_008932,STRG0A58AIJ.GBIG_012155,STRG0A58AIJ.GBIG_013211,STRG0A58AIJ.GBIG_013767,STRG0A58AIJ.GBI…	ALK_HUMAN,PKH4B_HUMAN,STK19_HUMAN,GBIG_001108,CORO7_BOVIN,CRB_DROME,M3K10_XENLA,PSD_DROME,KALRN_HUMAN,TRAF4_MOUSE,NC2B_DROME,ARHGH_HUMAN,SMO2A_XENLA,S38A9_CAEEL,ZO1_CANLF,M3K4_HUMAN,MIG15_CAEEL,CDK4_XENLA,UB2V1_BOVIN,PTC_DROME,TSC2_HUMAN,GBIG_019015,GBIG_019952,DEAF1_DROME,BTBDJ_HUMAN,GBIG_022040,CRCM1_DROME,PRP4B_BOVIN,GBIG_022697,KALRN_HUMAN,PDPK1_RAT,RG1BA_DANRE,GBIG_025331,SOCS7_HUMAN,PDC6I_M…
GO:0007265	Ras protein signal transduction	64	67	0.269523	top	0.004	ks	STRG0A58AIJ.GBIG_004061,STRG0A58AIJ.GBIG_006391,STRG0A58AIJ.GBIG_009756,STRG0A58AIJ.GBIG_012546,STRG0A58AIJ.GBIG_013420,STRG0A58AIJ.GBIG_015385,STRG0A58AIJ.GBIG_019434,STRG0A58AIJ.GBIG_024700,STRG0A58AIJ.GBIG_025442,STRG0A58AIJ.GBI_00888,STRG0A58AIJ.GBI_00981,STRG0A58AIJ.GBI_01867,STRG0A58AIJ.GBI_01871,STRG0A58AIJ.GBI_02135,STRG0A58AIJ.GBI_02423,STRG0A58AIJ.GBI_03061,STRG0A58AIJ.GBI_04147,STRG0A5…	RPGF2_CANLF,RGPS1_CHICK,CTNL1_HUMAN,RGL1_DANRE,RAS2_DROME,RGRF1_HUMAN,RPGF4_HUMAN,RG1BA_DANRE,RAB2A_CHICK,RAP1_DROME,DPYL5_HUMAN,KRAF1_DROME,RAB8A_CANLF,ROCK1_RABIT,RAB5C_BOVIN,RB39A_MOUSE,ARHG1_RAT,RHG10_BOVIN,STA13_MOUSE,RHG07_BOVIN,RAB23_HUMAN,C3G_DROME,FARP2_HUMAN,FARP1_MOUSE,BRAP_HUMAN,PKHG5_RAT,RABJ_DICDI,RB33B_HUMAN,DNMT1_PARLI,RAP2C_BOVIN,RAB9B_MOUSE,SOS_DROME,KSR1_MOUSE,KSR2_MOUSE,RAB35_…
GO:0008652	Cellular amino acid biosynthetic process	49	52	0.204118	bottom	0.004	ks	STRG0A58AIJ.GBIG_000614,STRG0A58AIJ.GBIG_007008,STRG0A58AIJ.GBIG_012180,STRG0A58AIJ.GBI_00722,STRG0A58AIJ.GBI_00939,STRG0A58AIJ.GBI_01507,STRG0A58AIJ.GBI_02005,STRG0A58AIJ.GBI_02316,STRG0A58AIJ.GBI_02395,STRG0A58AIJ.GBI_02416,STRG0A58AIJ.GBI_02419,STRG0A58AIJ.GBI_03037,STRG0A58AIJ.GBI_03608,STRG0A58AIJ.GBI_03689,STRG0A58AIJ.GBI_04090,STRG0A58AIJ.GBI_04447,STRG0A58AIJ.GBI_05700,STRG0A58AIJ.GBI_059…	P5CR1_HUMAN,ALH13_CAEEL,PH4H_DROME,BCAT1_MOUSE,TDCB_STAA3,OTC_CHICK,AATC_MOUSE,THA2_ARATH,GLSN_MEDSA,MTNA_DROME,DYR_DROME,MTNB_OSMMO,MTND_PEDHC,BHMT1_BOVIN,P5CS_MOUSE,ENOPH_DANRE,GLNA2_DROME,P5CR3_RAT,ARLY_LITCT,HMT_BACSU,PYR1_DROME,PYR1_MESAU,PYR1_SQUAC,SERB_BOVIN,BUP1_PONAB,ASND1_HUMAN,AASS_BOVIN,GBI_11276,AATM_MOUSE,TPH1_CHICK,DCE_DROME,CGL_PIG,CGL_BOVIN,CGL_BOVIN,CGL_BOVIN,CGL_DICDI,MTHR_BOVI…
GO:0019220	Regulation of phosphate metabolic process	200	227	0.154156	top	0.004	ks	STRG0A58AIJ.GBIG_000171,STRG0A58AIJ.GBIG_004518,STRG0A58AIJ.GBIG_005486,STRG0A58AIJ.GBIG_005487,STRG0A58AIJ.GBIG_006013,STRG0A58AIJ.GBIG_006038,STRG0A58AIJ.GBIG_006057,STRG0A58AIJ.GBIG_007402,STRG0A58AIJ.GBIG_008932,STRG0A58AIJ.GBIG_009277,STRG0A58AIJ.GBIG_009278,STRG0A58AIJ.GBIG_010776,STRG0A58AIJ.GBIG_011895,STRG0A58AIJ.GBIG_012854,STRG0A58AIJ.GBIG_013767,STRG0A58AIJ.GBIG_014309,STRG0A58AIJ.GBI…	ALK_HUMAN,RYK_HUMAN,GBIG_005486,RET_MOUSE,NRM_DROPS,TRAF4_MOUSE,PPM1E_RAT,NC2B_DROME,SMO2A_XENLA,GBIG_009277,CBLB_XENTR,GBIG_010776,PAQR3_HUMAN,FGFR1_HUMAN,M3K4_HUMAN,GIL_DROME,CCNQ_RAT,GBIG_017813,TSC2_HUMAN,GBIG_021413,PDPK1_RAT,AAKG2_HUMAN,IMPCT_DANRE,CBPD_DROME,SOCS7_HUMAN,60A_DROME,GBI_00482,SIK3_MOUSE,FA43A_HUMAN,VGFR1_HUMAN,GBI_00914,GBI_00967,ROR2_DROME,EPHA5_CHICK,ABI1_HUMAN,PP2AA_BOVIN,…
GO:0042445	Hormone metabolic process	90	161	0.127161	bottom	0.004	ks	STRG0A58AIJ.GBIG_000075,STRG0A58AIJ.GBIG_000230,STRG0A58AIJ.GBIG_002739,STRG0A58AIJ.GBIG_004917,STRG0A58AIJ.GBIG_005037,STRG0A58AIJ.GBIG_005050,STRG0A58AIJ.GBIG_005051,STRG0A58AIJ.GBIG_009057,STRG0A58AIJ.GBIG_011930,STRG0A58AIJ.GBIG_013926,STRG0A58AIJ.GBIG_013939,STRG0A58AIJ.GBIG_013941,STRG0A58AIJ.GBIG_013946,STRG0A58AIJ.GBIG_013951,STRG0A58AIJ.GBIG_014585,STRG0A58AIJ.GBIG_015528,STRG0A58AIJ.GBI…	C4AA1_DROME,CHDH_HUMAN,ECE_LOCMI,CP4C1_BLADI,SDR1_AEDAE,CP4C1_BLADI,CP4C1_BLADI,GBIG_009057,NEC2_CAEEL,DHR11_BOVIN,DHR11_BOVIN,DHR11_CHICK,DHR11_BOVIN,DHR11_BOVIN,SDR1_AEDAE,DHGL_DROME,DHGL_DROPS,DHGL_DROME,BDH_HUMAN,CP4C1_BLADI,C4G15_DROME,C4AC1_DROME,DHB13_HUMAN,C4AA1_DROME,CRHBP_RAT,ACO11_SPOLI,GBI_01985,RDHE2_MOUSE,IYD1_HUMAN,ZMYM3_MOUSE,DHGL_DROPS,CP315_DROME,NPC1_PIG,NPC1B_DROME,RDH13_HUMAN…
GO:0046530	Photoreceptor cell differentiation	181	218	0.145037	top	0.004	ks	STRG0A58AIJ.GBIG_000171,STRG0A58AIJ.GBIG_001108,STRG0A58AIJ.GBIG_001119,STRG0A58AIJ.GBIG_001294,STRG0A58AIJ.GBIG_001440,STRG0A58AIJ.GBIG_001751,STRG0A58AIJ.GBIG_003099,STRG0A58AIJ.GBIG_004061,STRG0A58AIJ.GBIG_004083,STRG0A58AIJ.GBIG_004119,STRG0A58AIJ.GBIG_004122,STRG0A58AIJ.GBIG_004177,STRG0A58AIJ.GBIG_006992,STRG0A58AIJ.GBIG_007077,STRG0A58AIJ.GBIG_007199,STRG0A58AIJ.GBIG_008045,STRG0A58AIJ.GBI…	ALK_HUMAN,GBIG_001108,HTH_DROME,ISL1_DANRE,ASTE_DROME,RNO_DROME,CRB_DROME,RPGF2_CANLF,FUR2_DROME,LOLA1_DROME,LOLA1_DROME,BMR1B_CHICK,NBEA_DROME,PGBM_MOUSE,PIGS_HUMAN,LOLA1_DROME,CHAO_DROME,GBIG_008086,CBLB_XENTR,MPP5_CANLF,PROS_DROVI,PIGV_DROPS,SNTG1_HUMAN,NEC2_CAEEL,WHRN_HUMAN,PNT_DROME,DLL1_HUMAN,ZO1_CANLF,LOLA1_DROME,GBIG_013850,BDL_DROME,MIG15_CAEEL,MBL_DROME,LAR_DROME,OSA_DROME,CBP_RAT,GBIG_…
GO:0032880	Regulation of protein localization	119	133	0.201807	top	0.0041	ks	STRG0A58AIJ.GBIG_000569,STRG0A58AIJ.GBIG_001032,STRG0A58AIJ.GBIG_002502,STRG0A58AIJ.GBIG_003099,STRG0A58AIJ.GBIG_004077,STRG0A58AIJ.GBIG_005618,STRG0A58AIJ.GBIG_007594,STRG0A58AIJ.GBIG_008932,STRG0A58AIJ.GBIG_010149,STRG0A58AIJ.GBIG_010230,STRG0A58AIJ.GBIG_010509,STRG0A58AIJ.GBIG_010554,STRG0A58AIJ.GBIG_012902,STRG0A58AIJ.GBIG_013212,STRG0A58AIJ.GBIG_014489,STRG0A58AIJ.GBIG_014943,STRG0A58AIJ.GBI…	AT8B2_HUMAN,MYS9_DROME,ABL_DROME,CRB_DROME,COX18_MOUSE,DPY30_MOUSE,KS6A1_HUMAN,SMO2A_XENLA,STAC2_MOUSE,TTD14_DROME,MPP5_CANLF,PROS_DROVI,EVI5_DROME,DNM3B_HUMAN,ATS1_HUMAN,GBIG_014943,GPC5_HUMAN,FLOT2_DROME,GOPC_MOUSE,GAWKY_DROME,GBIG_021413,PCID2_BOVIN,RAB2A_CHICK,CCNY_HUMAN,TIM_DROME,LZTL1_HUMAN,ESTD_BOVIN,HGS_MOUSE,ADRL_DROME,ARHA_XENLA,WAPL_DROME,AFAD_HUMAN,ASAP_DROME,PICK1_BOVIN,LAT2_HUMAN,C2…
GO:0090174	Organelle membrane fusion	54	59	0.247147	top	0.0042	ks	STRG0A58AIJ.GBIG_003287,STRG0A58AIJ.GBIG_010136,STRG0A58AIJ.GBIG_010191,STRG0A58AIJ.GBIG_018723,STRG0A58AIJ.GBIG_021544,STRG0A58AIJ.GBIG_021617,STRG0A58AIJ.GBIG_024114,STRG0A58AIJ.GBIG_024779,STRG0A58AIJ.GBI_00248,STRG0A58AIJ.GBI_01465,STRG0A58AIJ.GBI_02236,STRG0A58AIJ.GBI_02347,STRG0A58AIJ.GBI_02423,STRG0A58AIJ.GBI_02496,STRG0A58AIJ.GBI_02544,STRG0A58AIJ.GBI_02775,STRG0A58AIJ.GBI_03932,STRG0A58A…	STX1A_DROME,VPS45_MOUSE,COQ3_MOUSE,STX1A_DROME,GBIG_021544,AAAS_MOUSE,ZNHI3_MACMU,SYT4_MOUSE,SNX6_HUMAN,BMBL_DANRE,RBNS5_HUMAN,GBI_02347,RAB5C_BOVIN,STX17_BOVIN,VA725_ARATH,UVRAG_MOUSE,MAGI3_XENTR,VPS41_MOUSE,STX5_DROME,SEC20_HUMAN,GOSR2_MOUSE,STX12_MOUSE,GOSR1_BOVIN,S22BB_DANRE,TGFA1_MOUSE,GBI_09214,VPS8_HUMAN,VA721_ARATH,SNP25_DROME,SNP25_DROME,SNAA_MOUSE,PKHM3_XENLA,STX7_BOVIN,SNP25_DROME,VPS1…
GO:0008654	Phospholipid biosynthetic process	97	103	0.220624	top	0.0046	ks	STRG0A58AIJ.GBIG_001199,STRG0A58AIJ.GBIG_004971,STRG0A58AIJ.GBIG_007199,STRG0A58AIJ.GBIG_007607,STRG0A58AIJ.GBIG_009489,STRG0A58AIJ.GBIG_010585,STRG0A58AIJ.GBIG_014659,STRG0A58AIJ.GBIG_014795,STRG0A58AIJ.GBIG_015002,STRG0A58AIJ.GBIG_018052,STRG0A58AIJ.GBIG_018569,STRG0A58AIJ.GBIG_019577,STRG0A58AIJ.GBIG_023012,STRG0A58AIJ.GBI_00225,STRG0A58AIJ.GBI_00431,STRG0A58AIJ.GBI_00569,STRG0A58AIJ.GBI_01059…	LSM6_HUMAN,SAMD8_MOUSE,PIGS_HUMAN,DGK2_DROME,EFTU_MOUSE,PIGV_DROPS,AP3S1_BOVIN,EAS_DROME,IMPA1_BOVIN,PIGT_HUMAN,PIGH_MOUSE,INO1B_XENLA,LOLA1_DROME,SOCS7_HUMAN,P3C2B_HUMAN,BPNT1_RAT,HDHD5_MOUSE,PLCC_HUMAN,PCY1A_HUMAN,MBOA7_XENLA,GPAT1_PIG,PK3C3_MOUSE,DOP1_HUMAN,FITM2_DROME,BPNT1_DICDI,CHKB_HUMAN,DHRS7_ANOGA,GPAM1_PONAB,P4K2A_DANRE,MBOA5_HUMAN,TAZ_DROME,F102A_MOUSE,CDS_DROME,PTSS_DROME,PLD1_CRIGR,T…
GO:0051301	Cell division	200	241	0.124921	top	0.0046	ks	STRG0A58AIJ.GBIG_000664,STRG0A58AIJ.GBIG_000875,STRG0A58AIJ.GBIG_001032,STRG0A58AIJ.GBIG_001919,STRG0A58AIJ.GBIG_002548,STRG0A58AIJ.GBIG_002708,STRG0A58AIJ.GBIG_003019,STRG0A58AIJ.GBIG_003686,STRG0A58AIJ.GBIG_004177,STRG0A58AIJ.GBIG_004485,STRG0A58AIJ.GBIG_004665,STRG0A58AIJ.GBIG_004826,STRG0A58AIJ.GBIG_006813,STRG0A58AIJ.GBIG_007370,STRG0A58AIJ.GBIG_007726,STRG0A58AIJ.GBIG_007797,STRG0A58AIJ.GBI…	2ABA_DROME,PLSL_MOUSE,MYS9_DROME,ARL2_HUMAN,BICRA_HUMAN,ZFH1_DROME,ACT1_DROME,WASL_HUMAN,BMR1B_CHICK,NEUR_DROVI,LRSM1_MOUSE,BRUN_DROME,LAM0_DROME,MYBA_HUMAN,SPART_DROME,PLK2_HUMAN,FLNA_DROME,PROS_DROVI,ANKF1_HUMAN,DLL1_HUMAN,EAS_DROME,GBIG_014943,GPC5_HUMAN,BRAT_DROME,GBIG_022059,SEPT4_MACFA,APKC_DROME,CSN7A_HUMAN,ACT2_CAEEL,PDC6I_MOUSE,GBI_00404,IF2G_DANRE,DIA_DROME,PFD2_BOVIN,HYD_DROME,CD123_BO…
GO:0031667	Response to nutrient levels	135	157	0.186405	top	0.0047	ks	STRG0A58AIJ.GBIG_000681,STRG0A58AIJ.GBIG_003132,STRG0A58AIJ.GBIG_004013,STRG0A58AIJ.GBIG_006434,STRG0A58AIJ.GBIG_006640,STRG0A58AIJ.GBIG_006876,STRG0A58AIJ.GBIG_007402,STRG0A58AIJ.GBIG_007532,STRG0A58AIJ.GBIG_008374,STRG0A58AIJ.GBIG_008974,STRG0A58AIJ.GBIG_009992,STRG0A58AIJ.GBIG_010686,STRG0A58AIJ.GBIG_010776,STRG0A58AIJ.GBIG_011690,STRG0A58AIJ.GBIG_011735,STRG0A58AIJ.GBIG_014331,STRG0A58AIJ.GBI…	WIPI2_CHICK,WIPI4_DANRE,GDAP2_DROME,BCAS3_DROME,EDF1_BOVIN,NIM1_HUMAN,NC2B_DROME,ATG2A_XENTR,MYC_DROME,GBIG_008974,MITF_RAT,MTH1_DROME,GBIG_010776,BMAL1_CHICK,IF23A_XENLA,EIGER_DROME,TSC2_HUMAN,SLOB_DROME,NPRL2_BOVIN,LRK1_CAEEL,AAKG2_HUMAN,IMPCT_DANRE,RRAGA_BOVIN,SIK3_MOUSE,KCNAS_DROME,MLP3C_HUMAN,SZT2_MOUSE,GBLP_DROME,MTOR_HUMAN,RPTOR_HUMAN,AXN_DROME,CPT1A_HUMAN,ATG3_BOVIN,KRAF1_DROME,PK3C3_MOUS…
GO:0012501	Programmed cell death	181	216	0.166344	top	0.0049	ks	STRG0A58AIJ.GBIG_000268,STRG0A58AIJ.GBIG_000681,STRG0A58AIJ.GBIG_001294,STRG0A58AIJ.GBIG_004119,STRG0A58AIJ.GBIG_007532,STRG0A58AIJ.GBIG_008045,STRG0A58AIJ.GBIG_009277,STRG0A58AIJ.GBIG_012993,STRG0A58AIJ.GBIG_013242,STRG0A58AIJ.GBIG_013335,STRG0A58AIJ.GBIG_013767,STRG0A58AIJ.GBIG_014331,STRG0A58AIJ.GBIG_016059,STRG0A58AIJ.GBIG_016236,STRG0A58AIJ.GBIG_017069,STRG0A58AIJ.GBIG_017762,STRG0A58AIJ.GBI…	FHOD3_HUMAN,WIPI2_CHICK,ISL1_DANRE,LOLA1_DROME,ATG2A_XENTR,LOLA1_DROME,GBIG_009277,DLL1_HUMAN,LOLA1_DROME,E74EF_DROVI,M3K4_HUMAN,EIGER_DROME,MBL_DROME,KDM6A_HUMAN,TFP8L_DROPS,GBIG_017762,GBIG_022040,CLH_DROME,APKC_DROME,GBIG_025264,FHOD3_HUMAN,PAK1_HUMAN,PRAF3_CHICK,E74EA_DROME,DDX3X_HUMAN,MIRO_DROPS,LOLA1_DROME,LOLA1_DROME,LOLA1_DROME,LOLA1_DROME,CF120_CHICK,LOLA1_DROME,LOLA1_DROME,LOLA1_DROME,L…
GO:0016559	Peroxisome fission	4	4	2.82488	top	0.0049	afc	STRG0A58AIJ.GBI_04565,STRG0A58AIJ.GBI_04566,STRG0A58AIJ.GBI_12708,STRG0A58AIJ.GBI_17383	DNM1L_DANRE,DNM1L_DANRE,PX11C_HUMAN,PX11B_BOVIN
GO:0008219	Cell death	184	219	0.162542	top	0.0051	ks	STRG0A58AIJ.GBIG_000268,STRG0A58AIJ.GBIG_000681,STRG0A58AIJ.GBIG_001294,STRG0A58AIJ.GBIG_004119,STRG0A58AIJ.GBIG_007532,STRG0A58AIJ.GBIG_008045,STRG0A58AIJ.GBIG_009277,STRG0A58AIJ.GBIG_012993,STRG0A58AIJ.GBIG_013242,STRG0A58AIJ.GBIG_013335,STRG0A58AIJ.GBIG_013767,STRG0A58AIJ.GBIG_014331,STRG0A58AIJ.GBIG_015778,STRG0A58AIJ.GBIG_016059,STRG0A58AIJ.GBIG_016236,STRG0A58AIJ.GBIG_017069,STRG0A58AIJ.GBI…	FHOD3_HUMAN,WIPI2_CHICK,ISL1_DANRE,LOLA1_DROME,ATG2A_XENTR,LOLA1_DROME,GBIG_009277,DLL1_HUMAN,LOLA1_DROME,E74EF_DROVI,M3K4_HUMAN,EIGER_DROME,NINJ1_RAT,MBL_DROME,KDM6A_HUMAN,TFP8L_DROPS,GBIG_017762,ASPP_AEDAE,GBIG_022040,CLH_DROME,APKC_DROME,GBIG_025264,FHOD3_HUMAN,PAK1_HUMAN,PRAF3_CHICK,E74EA_DROME,DDX3X_HUMAN,MIRO_DROPS,LOLA1_DROME,LOLA1_DROME,LOLA1_DROME,LOLA1_DROME,CF120_CHICK,LOLA1_DROME,LOLA…
GO:0051056	Regulation of small GTPase mediated signal transduction	94	100	0.332117	top	0.0052	ks	STRG0A58AIJ.GBIG_000270,STRG0A58AIJ.GBIG_000591,STRG0A58AIJ.GBIG_004809,STRG0A58AIJ.GBIG_005189,STRG0A58AIJ.GBIG_006391,STRG0A58AIJ.GBIG_007645,STRG0A58AIJ.GBIG_008932,STRG0A58AIJ.GBIG_009028,STRG0A58AIJ.GBIG_012546,STRG0A58AIJ.GBIG_015385,STRG0A58AIJ.GBIG_016757,STRG0A58AIJ.GBIG_018499,STRG0A58AIJ.GBIG_019208,STRG0A58AIJ.GBIG_019434,STRG0A58AIJ.GBIG_021950,STRG0A58AIJ.GBIG_022818,STRG0A58AIJ.GBI…	PKH4B_HUMAN,STK19_HUMAN,PSD_DROME,KALRN_HUMAN,RGPS1_CHICK,ARHGH_HUMAN,SMO2A_XENLA,FHDC1_HUMAN,RGL1_DANRE,RGRF1_HUMAN,MTMRD_HUMAN,TSC2_HUMAN,GARL3_CHICK,RPGF4_HUMAN,BTBDJ_HUMAN,BIG3_HUMAN,GBIG_023706,KALRN_HUMAN,RG1BA_DANRE,DOC11_MOUSE,DEN1A_MOUSE,CHIN_HUMAN,HERC5_HUMAN,ARHGB_HUMAN,ARHGC_HUMAN,AVE_DROME,PKHG1_HUMAN,1433Z_AEDAE,RABX5_MOUSE,CYH1_CHLAE,DOCK1_HUMAN,MAGI3_XENTR,STA13_MOUSE,RHG07_BOVIN,…
GO:0048871	Multicellular organismal homeostasis	62	78	0.168374	top	0.0058	ks	STRG0A58AIJ.GBIG_000772,STRG0A58AIJ.GBIG_001870,STRG0A58AIJ.GBIG_003099,STRG0A58AIJ.GBIG_007607,STRG0A58AIJ.GBIG_010122,STRG0A58AIJ.GBIG_010230,STRG0A58AIJ.GBIG_011752,STRG0A58AIJ.GBIG_023562,STRG0A58AIJ.GBI_00212,STRG0A58AIJ.GBI_00451,STRG0A58AIJ.GBI_00465,STRG0A58AIJ.GBI_01187,STRG0A58AIJ.GBI_01853,STRG0A58AIJ.GBI_02074,STRG0A58AIJ.GBI_02201,STRG0A58AIJ.GBI_02367,STRG0A58AIJ.GBI_03857,STRG0A58A…	CO9A1_HUMAN,ADXH1_DROME,CRB_DROME,DGK2_DROME,GBIG_010122,TTD14_DROME,S39AD_DROME,MFRN2_DANRE,TIM_DROME,LACH_SCHAM,GBI_00465,GBI_01187,GBI_01853,PK3C3_MOUSE,ATM_HUMAN,VPS25_RAT,RBCC1_HUMAN,STA13_MOUSE,RHG07_BOVIN,SWS_DROME,PGBM_HUMAN,GBI_04622,ATG9A_BOVIN,ISL1_CHICK,ITBX_DROME,FLAD1_XENLA,NMNA1_BOVIN,NOTCH_DROME,STAR7_HUMAN,EXPA_DROME,MERH_DROME,GPM6B_MOUSE,A16L2_MOUSE,A16L1_HUMAN,TBK1_MOUSE,PIPA_…
GO:0046578	Regulation of Ras protein signal transduction	80	84	0.341331	top	0.0059	ks	STRG0A58AIJ.GBIG_000270,STRG0A58AIJ.GBIG_000591,STRG0A58AIJ.GBIG_004809,STRG0A58AIJ.GBIG_005189,STRG0A58AIJ.GBIG_006391,STRG0A58AIJ.GBIG_007645,STRG0A58AIJ.GBIG_008932,STRG0A58AIJ.GBIG_012546,STRG0A58AIJ.GBIG_015385,STRG0A58AIJ.GBIG_016757,STRG0A58AIJ.GBIG_019434,STRG0A58AIJ.GBIG_021950,STRG0A58AIJ.GBIG_022818,STRG0A58AIJ.GBIG_023706,STRG0A58AIJ.GBIG_023839,STRG0A58AIJ.GBIG_024700,STRG0A58AIJ.GBI…	PKH4B_HUMAN,STK19_HUMAN,PSD_DROME,KALRN_HUMAN,RGPS1_CHICK,ARHGH_HUMAN,SMO2A_XENLA,RGL1_DANRE,RGRF1_HUMAN,MTMRD_HUMAN,RPGF4_HUMAN,BTBDJ_HUMAN,BIG3_HUMAN,GBIG_023706,KALRN_HUMAN,RG1BA_DANRE,DOC11_MOUSE,DEN1A_MOUSE,HERC5_HUMAN,ARHGB_HUMAN,ARHGC_HUMAN,AVE_DROME,PKHG1_HUMAN,1433Z_AEDAE,RABX5_MOUSE,CYH1_CHLAE,DOCK1_HUMAN,MAGI3_XENTR,STA13_MOUSE,RHG07_BOVIN,FNTA_HUMAN,SPT13_MOUSE,1433E_DROME,CRAG_DROME,…
GO:0007041	Lysosomal transport	33	35	0.279064	top	0.0063	ks	STRG0A58AIJ.GBIG_003687,STRG0A58AIJ.GBIG_014497,STRG0A58AIJ.GBIG_016606,STRG0A58AIJ.GBIG_021444,STRG0A58AIJ.GBI_01462,STRG0A58AIJ.GBI_02544,STRG0A58AIJ.GBI_03481,STRG0A58AIJ.GBI_03937,STRG0A58AIJ.GBI_04154,STRG0A58AIJ.GBI_05860,STRG0A58AIJ.GBI_05877,STRG0A58AIJ.GBI_07539,STRG0A58AIJ.GBI_07991,STRG0A58AIJ.GBI_08566,STRG0A58AIJ.GBI_09180,STRG0A58AIJ.GBI_09654,STRG0A58AIJ.GBI_10704,STRG0A58AIJ.GBI_1…	TS101_HUMAN,GBIG_014497,MON1A_BOVIN,CCG5_MOUSE,VPS51_DROME,VA725_ARATH,HGNAT_MOUSE,GBI_03937,VPS41_MOUSE,SPIN_DROME,HGNAT_MOUSE,PKHF1_DROME,HPS5_DROME,NOB1_MACFA,TGFA1_MOUSE,GGA1_MOUSE,PKHM3_XENLA,VPS18_DANRE,CL16A_DROME,FYV1_HUMAN,VPS16_HUMAN,LRP12_MACFA,SORL_CHICK,AP3D1_BOVIN,GCC2_RAT,GBI_14933,CI072_RAT,VPS11_MOUSE,GBI_18194,VAMP7_MOUSE,VP33A_HUMAN,VPS52_CANLF,RAB7A_BOVIN
GO:0007189	Adenylate cyclase-activating G protein-coupled receptor signaling pathway	54	83	0.231346	both ends	0.0063	ks	STRG0A58AIJ.GBIG_001342,STRG0A58AIJ.GBIG_001411,STRG0A58AIJ.GBIG_001509,STRG0A58AIJ.GBIG_003693,STRG0A58AIJ.GBIG_004319,STRG0A58AIJ.GBIG_007230,STRG0A58AIJ.GBIG_007855,STRG0A58AIJ.GBIG_009130,STRG0A58AIJ.GBIG_009627,STRG0A58AIJ.GBIG_009797,STRG0A58AIJ.GBIG_009816,STRG0A58AIJ.GBIG_010122,STRG0A58AIJ.GBIG_010996,STRG0A58AIJ.GBIG_011427,STRG0A58AIJ.GBIG_013001,STRG0A58AIJ.GBIG_013484,STRG0A58AIJ.GBI…	MTH2_DROYA,ADCY3_HUMAN,GBIG_001509,CALM1_BRAFL,DRD2L_DROME,ADRA2_LABOS,GBIG_007855,ADCY5_CANLF,GBIG_009627,GBIG_009797,COX2_ACHDO,GBIG_010122,GBIG_010996,GBIG_011427,MTH2_DROSI,LGR4_XENTR,GBIG_015500,GBIG_017953,ADA2C_DIDVI,AC78C_DROME,GBIG_020046,GBIG_021098,CALRL_MOUSE,DOPR2_DROME,AC78C_DROME,MTH2_DROSI,ADCY6_MOUSE,MTH3_DROME,MTH1_DROME,MTH2_DROYA,MTH1_DROME,MTH1_DROME,AGRL4_RAT,GBI_08146,MTH10…
GO:0140352	Export from cell	158	185	0.132329	top	0.0063	ks	STRG0A58AIJ.GBIG_000008,STRG0A58AIJ.GBIG_001506,STRG0A58AIJ.GBIG_001765,STRG0A58AIJ.GBIG_001919,STRG0A58AIJ.GBIG_002478,STRG0A58AIJ.GBIG_003287,STRG0A58AIJ.GBIG_005706,STRG0A58AIJ.GBIG_006649,STRG0A58AIJ.GBIG_010136,STRG0A58AIJ.GBIG_010191,STRG0A58AIJ.GBIG_011281,STRG0A58AIJ.GBIG_011687,STRG0A58AIJ.GBIG_012183,STRG0A58AIJ.GBIG_013263,STRG0A58AIJ.GBIG_014497,STRG0A58AIJ.GBIG_014907,STRG0A58AIJ.GBI…	ATPB1_DROME,OTOF_DANRE,GBIG_001765,ARL2_HUMAN,EXOC5_DROME,STX1A_DROME,MT12B_DANRE,SYTL4_MOUSE,VPS45_MOUSE,COQ3_MOUSE,BAIP3_HUMAN,ATNA_DROME,DNJC5_DROME,SYN_DROME,GBIG_014497,RIMS2_RAT,Y3556_DROME,ERC2_HUMAN,RB6I2_HUMAN,RAB3I_HUMAN,SY65_DROME,STX1A_DROME,CSKP_DROME,SYT7_HUMAN,GALT3_DROME,CBP_RAT,CLH_DROME,H2AV_BOVIN,SYT4_MOUSE,RAB2A_CHICK,GBI_00006,ATPB2_DROME,ATPB2_DROME,ATPB2_DROME,PDC6I_MOUSE,S…
GO:0099111	Microtubule-based transport	75	102	0.171626	top	0.0067	ks	STRG0A58AIJ.GBIG_001032,STRG0A58AIJ.GBIG_005618,STRG0A58AIJ.GBIG_007672,STRG0A58AIJ.GBIG_011442,STRG0A58AIJ.GBIG_012772,STRG0A58AIJ.GBIG_013851,STRG0A58AIJ.GBIG_016014,STRG0A58AIJ.GBIG_019491,STRG0A58AIJ.GBIG_020230,STRG0A58AIJ.GBIG_021451,STRG0A58AIJ.GBIG_024482,STRG0A58AIJ.GBIG_025233,STRG0A58AIJ.GBI_00359,STRG0A58AIJ.GBI_00720,STRG0A58AIJ.GBI_01891,STRG0A58AIJ.GBI_02092,STRG0A58AIJ.GBI_02542,S…	MYS9_DROME,DPY30_MOUSE,MILT_DROME,FMR1_DROME,KI13A_HUMAN,BDL_DROME,BICL1_MOUSE,FUTSC_DROME,DEAF1_DROME,KATIP_MOUSE,LRK1_CAEEL,IF172_DANRE,DYIN_DROME,MIRO_DROPS,RENR_DROME,MIPT3_MOUSE,IFT88_MOUSE,IFT46_DANRE,DC1L2_MACFA,GBI_03968,DC2I2_MOUSE,TT21B_HUMAN,DYH3_HUMAN,DCTN5_HUMAN,KIF3A_PONAB,COS_DROME,IFT27_BOVIN,IFT20_BOVIN,STAR7_HUMAN,WDR19_MOUSE,KIF3B_HUMAN,MAST2_HUMAN,LIPA1_HUMAN,ADRO_DROME,GBI_09…
GO:0001754	Eye photoreceptor cell differentiation	169	204	0.147323	top	0.0069	ks	STRG0A58AIJ.GBIG_000171,STRG0A58AIJ.GBIG_001108,STRG0A58AIJ.GBIG_001119,STRG0A58AIJ.GBIG_001294,STRG0A58AIJ.GBIG_001440,STRG0A58AIJ.GBIG_001751,STRG0A58AIJ.GBIG_003099,STRG0A58AIJ.GBIG_004061,STRG0A58AIJ.GBIG_004083,STRG0A58AIJ.GBIG_004119,STRG0A58AIJ.GBIG_004122,STRG0A58AIJ.GBIG_004177,STRG0A58AIJ.GBIG_006992,STRG0A58AIJ.GBIG_007077,STRG0A58AIJ.GBIG_007199,STRG0A58AIJ.GBIG_008045,STRG0A58AIJ.GBI…	ALK_HUMAN,GBIG_001108,HTH_DROME,ISL1_DANRE,ASTE_DROME,RNO_DROME,CRB_DROME,RPGF2_CANLF,FUR2_DROME,LOLA1_DROME,LOLA1_DROME,BMR1B_CHICK,NBEA_DROME,PGBM_MOUSE,PIGS_HUMAN,LOLA1_DROME,CHAO_DROME,GBIG_008086,CBLB_XENTR,PROS_DROVI,PIGV_DROPS,SNTG1_HUMAN,NEC2_CAEEL,WHRN_HUMAN,PNT_DROME,DLL1_HUMAN,ZO1_CANLF,LOLA1_DROME,GBIG_013850,BDL_DROME,MBL_DROME,LAR_DROME,CBP_RAT,GBIG_022697,NEC1_BOVIN,JAK2_CHICK,TENM…
GO:0030705	Cytoskeleton-dependent intracellular transport	79	100	0.180574	top	0.0069	ks	STRG0A58AIJ.GBIG_001032,STRG0A58AIJ.GBIG_002663,STRG0A58AIJ.GBIG_005618,STRG0A58AIJ.GBIG_007672,STRG0A58AIJ.GBIG_011442,STRG0A58AIJ.GBIG_012772,STRG0A58AIJ.GBIG_013851,STRG0A58AIJ.GBIG_016014,STRG0A58AIJ.GBIG_019491,STRG0A58AIJ.GBIG_020230,STRG0A58AIJ.GBIG_024482,STRG0A58AIJ.GBIG_025233,STRG0A58AIJ.GBI_00359,STRG0A58AIJ.GBI_00720,STRG0A58AIJ.GBI_00989,STRG0A58AIJ.GBI_01891,STRG0A58AIJ.GBI_02092,S…	MYS9_DROME,CC186_MOUSE,DPY30_MOUSE,MILT_DROME,FMR1_DROME,KI13A_HUMAN,BDL_DROME,BICL1_MOUSE,FUTSC_DROME,DEAF1_DROME,LRK1_CAEEL,IF172_DANRE,DYIN_DROME,MIRO_DROPS,HOOK3_MOUSE,RENR_DROME,MIPT3_MOUSE,IFT88_MOUSE,IFT46_DANRE,DC1L2_MACFA,GBI_03968,DC2I2_MOUSE,TT21B_HUMAN,DYH3_HUMAN,DCTN5_HUMAN,KIF3A_PONAB,COS_DROME,IFT27_BOVIN,IFT20_BOVIN,WDR19_MOUSE,KIF3B_HUMAN,MY31D_DROME,MAST2_HUMAN,LIPA1_HUMAN,ADRO_…
GO:0048284	Organelle fusion	67	75	0.224009	top	0.0071	ks	STRG0A58AIJ.GBIG_001139,STRG0A58AIJ.GBIG_003287,STRG0A58AIJ.GBIG_007797,STRG0A58AIJ.GBIG_010136,STRG0A58AIJ.GBIG_010191,STRG0A58AIJ.GBIG_018723,STRG0A58AIJ.GBIG_021544,STRG0A58AIJ.GBIG_021617,STRG0A58AIJ.GBIG_024114,STRG0A58AIJ.GBIG_024779,STRG0A58AIJ.GBI_00248,STRG0A58AIJ.GBI_01465,STRG0A58AIJ.GBI_02029,STRG0A58AIJ.GBI_02236,STRG0A58AIJ.GBI_02347,STRG0A58AIJ.GBI_02423,STRG0A58AIJ.GBI_02496,STRG0…	P2R3C_BOVIN,STX1A_DROME,PLK2_HUMAN,VPS45_MOUSE,COQ3_MOUSE,STX1A_DROME,GBIG_021544,AAAS_MOUSE,ZNHI3_MACMU,SYT4_MOUSE,SNX6_HUMAN,BMBL_DANRE,GBI_02029,RBNS5_HUMAN,GBI_02347,RAB5C_BOVIN,STX17_BOVIN,VA725_ARATH,UVRAG_MOUSE,RCC1L_MOUSE,MAGI3_XENTR,GSTZ_EUPES,VPS41_MOUSE,STX5_DROME,SEC20_HUMAN,POLO_DROME,MSPS_DROME,TACC3_HUMAN,GOSR2_MOUSE,STX12_MOUSE,OPA1_CHICK,GOSR1_BOVIN,S22BB_DANRE,TGFA1_MOUSE,GBI_09…
GO:0009314	Response to radiation	121	154	0.162743	top	0.0073	ks	STRG0A58AIJ.GBIG_000252,STRG0A58AIJ.GBIG_001592,STRG0A58AIJ.GBIG_006139,STRG0A58AIJ.GBIG_007469,STRG0A58AIJ.GBIG_007607,STRG0A58AIJ.GBIG_009685,STRG0A58AIJ.GBIG_010017,STRG0A58AIJ.GBIG_010230,STRG0A58AIJ.GBIG_011675,STRG0A58AIJ.GBIG_012170,STRG0A58AIJ.GBIG_013263,STRG0A58AIJ.GBIG_013627,STRG0A58AIJ.GBIG_013851,STRG0A58AIJ.GBIG_016236,STRG0A58AIJ.GBIG_018544,STRG0A58AIJ.GBI_00032,STRG0A58AIJ.GBI_0…	NINAB_GALME,ERCC5_XENLA,PROD_DROME,FACD2_MOUSE,DGK2_DROME,DLG1_DROME,MNB_DROME,TTD14_DROME,TF2H3_BOVIN,CERK1_HUMAN,SYN_DROME,GCYH_DROME,BDL_DROME,KDM6A_HUMAN,NAC1_CANLF,CDA1_BOMMO,TRPG_DROME,NINAB_DROME,IMPCT_DANRE,TIM_DROME,KCNAS_DROME,HRP65_CHITE,PICAL_DROME,GBI_00967,PP2AA_BOVIN,CART_DROME,TF2H4_MOUSE,RAD9A_HUMAN,BABA2_BRAFL,RENR_DROME,CRY2_MOUSE,CRY1_AEDAE,ERCC1_BOVIN,CA1AA_XENLA,PANK3_BOVIN,…
GO:0051668	Localization within membrane	165	177	0.178613	top	0.0073	ks	STRG0A58AIJ.GBIG_000024,STRG0A58AIJ.GBIG_001299,STRG0A58AIJ.GBIG_002478,STRG0A58AIJ.GBIG_006169,STRG0A58AIJ.GBIG_006440,STRG0A58AIJ.GBIG_006750,STRG0A58AIJ.GBIG_006813,STRG0A58AIJ.GBIG_009685,STRG0A58AIJ.GBIG_009842,STRG0A58AIJ.GBIG_010509,STRG0A58AIJ.GBIG_010585,STRG0A58AIJ.GBIG_013734,STRG0A58AIJ.GBIG_016757,STRG0A58AIJ.GBIG_017462,STRG0A58AIJ.GBIG_017523,STRG0A58AIJ.GBIG_021444,STRG0A58AIJ.GBI…	GBIG_000024,CORO7_BOVIN,EXOC5_DROME,SRPRA_DROME,NRX3A_CHICK,RFIP3_DANRE,LAM0_DROME,DLG1_DROME,GRIP1_RAT,MPP5_CANLF,PIGV_DROPS,TSN17_MOUSE,MTMRD_HUMAN,FLOT2_DROME,ZDHC8_ARATH,CCG5_MOUSE,APKC_DROME,GBIG_023137,PCID2_BOVIN,GBIG_025331,UBL4A_HUMAN,DEN1A_MOUSE,PEX19_CRIGR,HGS_MOUSE,PEX3_MOUSE,EHD1_HUMAN,WASH1_DANRE,MTOR_HUMAN,VPS51_DROME,RAB8A_CANLF,GET4_TAEGU,MTX1_CAEBR,GOGA7_BOVIN,PICK1_BOVIN,TM9S2_…
GO:0010970	Transport along microtubule	70	91	0.166412	top	0.0074	ks	STRG0A58AIJ.GBIG_001032,STRG0A58AIJ.GBIG_005618,STRG0A58AIJ.GBIG_007672,STRG0A58AIJ.GBIG_011442,STRG0A58AIJ.GBIG_012772,STRG0A58AIJ.GBIG_013851,STRG0A58AIJ.GBIG_016014,STRG0A58AIJ.GBIG_019491,STRG0A58AIJ.GBIG_020230,STRG0A58AIJ.GBIG_024482,STRG0A58AIJ.GBIG_025233,STRG0A58AIJ.GBI_00359,STRG0A58AIJ.GBI_00720,STRG0A58AIJ.GBI_01891,STRG0A58AIJ.GBI_02092,STRG0A58AIJ.GBI_02542,STRG0A58AIJ.GBI_02648,STR…	MYS9_DROME,DPY30_MOUSE,MILT_DROME,FMR1_DROME,KI13A_HUMAN,BDL_DROME,BICL1_MOUSE,FUTSC_DROME,DEAF1_DROME,LRK1_CAEEL,IF172_DANRE,DYIN_DROME,MIRO_DROPS,RENR_DROME,MIPT3_MOUSE,IFT88_MOUSE,IFT46_DANRE,DC1L2_MACFA,GBI_03968,DC2I2_MOUSE,TT21B_HUMAN,DYH3_HUMAN,DCTN5_HUMAN,KIF3A_PONAB,COS_DROME,IFT27_BOVIN,IFT20_BOVIN,WDR19_MOUSE,KIF3B_HUMAN,MAST2_HUMAN,LIPA1_HUMAN,ADRO_DROME,GBI_09045,IF122_MOUSE,IFT57_XE…
GO:0061025	Membrane fusion	59	65	0.0718779	top	0.0077	ks	STRG0A58AIJ.GBIG_003287,STRG0A58AIJ.GBIG_010136,STRG0A58AIJ.GBIG_010191,STRG0A58AIJ.GBIG_018723,STRG0A58AIJ.GBIG_021544,STRG0A58AIJ.GBIG_021617,STRG0A58AIJ.GBIG_024114,STRG0A58AIJ.GBIG_024779,STRG0A58AIJ.GBI_00248,STRG0A58AIJ.GBI_01428,STRG0A58AIJ.GBI_01465,STRG0A58AIJ.GBI_02236,STRG0A58AIJ.GBI_02347,STRG0A58AIJ.GBI_02423,STRG0A58AIJ.GBI_02496,STRG0A58AIJ.GBI_02544,STRG0A58AIJ.GBI_02679,STRG0A58A…	STX1A_DROME,VPS45_MOUSE,COQ3_MOUSE,STX1A_DROME,GBIG_021544,AAAS_MOUSE,ZNHI3_MACMU,SYT4_MOUSE,SNX6_HUMAN,YKT6_XENTR,BMBL_DANRE,RBNS5_HUMAN,GBI_02347,RAB5C_BOVIN,STX17_BOVIN,VA725_ARATH,FOLR2_HUMAN,UVRAG_MOUSE,MAGI3_XENTR,VPS41_MOUSE,STX5_DROME,SEC20_HUMAN,GOSR2_MOUSE,STX12_MOUSE,USE1_DANRE,GOSR1_BOVIN,NSF1C_HUMAN,S22BB_DANRE,TGFA1_MOUSE,GBI_09214,VPS8_HUMAN,VA721_ARATH,SNP25_DROME,SNP25_DROME,SNAA…
GO:0006906	Vesicle fusion	51	56	0.25005	top	0.0079	ks	STRG0A58AIJ.GBIG_003287,STRG0A58AIJ.GBIG_010136,STRG0A58AIJ.GBIG_010191,STRG0A58AIJ.GBIG_018723,STRG0A58AIJ.GBIG_021544,STRG0A58AIJ.GBIG_021617,STRG0A58AIJ.GBIG_024114,STRG0A58AIJ.GBIG_024779,STRG0A58AIJ.GBI_00248,STRG0A58AIJ.GBI_02236,STRG0A58AIJ.GBI_02347,STRG0A58AIJ.GBI_02423,STRG0A58AIJ.GBI_02496,STRG0A58AIJ.GBI_02544,STRG0A58AIJ.GBI_02775,STRG0A58AIJ.GBI_03932,STRG0A58AIJ.GBI_04154,STRG0A58A…	STX1A_DROME,VPS45_MOUSE,COQ3_MOUSE,STX1A_DROME,GBIG_021544,AAAS_MOUSE,ZNHI3_MACMU,SYT4_MOUSE,SNX6_HUMAN,RBNS5_HUMAN,GBI_02347,RAB5C_BOVIN,STX17_BOVIN,VA725_ARATH,UVRAG_MOUSE,MAGI3_XENTR,VPS41_MOUSE,STX5_DROME,GOSR2_MOUSE,STX12_MOUSE,GOSR1_BOVIN,S22BB_DANRE,TGFA1_MOUSE,GBI_09214,VPS8_HUMAN,VA721_ARATH,SNP25_DROME,SNP25_DROME,SNAA_MOUSE,PKHM3_XENLA,STX7_BOVIN,SNP25_DROME,VPS18_DANRE,STX16_HUMAN,TER…
GO:0046626	Regulation of insulin receptor signaling pathway	31	36	0.283392	top	0.0082	ks	STRG0A58AIJ.GBIG_007402,STRG0A58AIJ.GBIG_011442,STRG0A58AIJ.GBIG_016884,STRG0A58AIJ.GBIG_018499,STRG0A58AIJ.GBIG_023922,STRG0A58AIJ.GBIG_023923,STRG0A58AIJ.GBI_01350,STRG0A58AIJ.GBI_01375,STRG0A58AIJ.GBI_01970,STRG0A58AIJ.GBI_02314,STRG0A58AIJ.GBI_02540,STRG0A58AIJ.GBI_02768,STRG0A58AIJ.GBI_03049,STRG0A58AIJ.GBI_03810,STRG0A58AIJ.GBI_06643,STRG0A58AIJ.GBI_06862,STRG0A58AIJ.GBI_07626,STRG0A58AIJ.G…	NC2B_DROME,FMR1_DROME,LAR_DROME,TSC2_HUMAN,FOXO_DROSE,GBIG_023923,PP2AA_BOVIN,MTOR_HUMAN,GKP1A_XENLA,CYH1_CHLAE,LPIN2_HUMAN,TRIB2_BOVIN,CYCG_DROME,MELT_DROME,UBP47_CHICK,NCK1_HUMAN,LSG1_DROME,CDC37_DROME,IDE_BOVIN,PTN2_HUMAN,LRP12_MACFA,SORL_CHICK,SIN1_HUMAN,DUSK3_DROME,PPRC1_HUMAN,CHIP_MOUSE,GBI_16819,ATD1A_DANRE,PI42A_CHICK,TSC1_HUMAN,LGUL_RAT
GO:0007349	Cellularization	82	96	0.223218	top	0.0083	ks	STRG0A58AIJ.GBIG_000875,STRG0A58AIJ.GBIG_001032,STRG0A58AIJ.GBIG_001489,STRG0A58AIJ.GBIG_003089,STRG0A58AIJ.GBIG_004003,STRG0A58AIJ.GBIG_007800,STRG0A58AIJ.GBIG_009057,STRG0A58AIJ.GBIG_010140,STRG0A58AIJ.GBIG_011442,STRG0A58AIJ.GBIG_011567,STRG0A58AIJ.GBIG_016371,STRG0A58AIJ.GBIG_022253,STRG0A58AIJ.GBIG_022263,STRG0A58AIJ.GBI_00080,STRG0A58AIJ.GBI_00193,STRG0A58AIJ.GBI_00194,STRG0A58AIJ.GBI_00372…	PLSL_MOUSE,MYS9_DROME,AGO2_HUMAN,AGO10_ARATH,GCL_DROME,FLNA_DROME,GBIG_009057,GBIG_010140,FMR1_DROME,LASP1_CAEEL,GBIG_016371,CL190_DROME,CLH_DROME,AKTIP_HUMAN,MYSP1_DROME,MCPH1_HUMAN,SUCB1_HUMAN,DIA_DROME,EHD1_HUMAN,FAF_DROME,USP9X_HUMAN,ARHGB_HUMAN,ARHGC_HUMAN,MBOA1_MOUSE,ACK1_BOVIN,RAB5C_BOVIN,FBP1L_XENLA,KC1G3_MOUSE,CUL3A_XENLA,GBI_03951,RHG10_BOVIN,NPC1_PIG,NPC1B_DROME,ORB2_DROME,DCR1_DROME,M…
GO:0120035	Regulation of plasma membrane bounded cell projection organization	176	210	0.154285	top	0.0083	ks	STRG0A58AIJ.GBIG_000330,STRG0A58AIJ.GBIG_000596,STRG0A58AIJ.GBIG_000754,STRG0A58AIJ.GBIG_001294,STRG0A58AIJ.GBIG_001792,STRG0A58AIJ.GBIG_002502,STRG0A58AIJ.GBIG_004119,STRG0A58AIJ.GBIG_004687,STRG0A58AIJ.GBIG_004734,STRG0A58AIJ.GBIG_005189,STRG0A58AIJ.GBIG_006348,STRG0A58AIJ.GBIG_006640,STRG0A58AIJ.GBIG_006932,STRG0A58AIJ.GBIG_007317,STRG0A58AIJ.GBIG_007402,STRG0A58AIJ.GBIG_008045,STRG0A58AIJ.GBI…	SIF1_DROME,AR1AB_XENLA,DYST_HUMAN,ISL1_DANRE,SEM2A_SCHGR,ABL_DROME,LOLA1_DROME,RAPH1_HUMAN,NET1_MOUSE,KALRN_HUMAN,PKRA_DROME,EDF1_BOVIN,RUFY2_HUMAN,PLXB_DROME,NC2B_DROME,LOLA1_DROME,MAS_DROME,PROS_DROVI,FAT2_DROME,FMR1_DROME,IF23A_XENLA,PAQR3_HUMAN,RUFY3_HUMAN,LOLA1_DROME,YTHD3_HUMAN,GBIG_013850,CAD99_DROME,FAT2_DROME,PPT1_BOVIN,DMAP1_DROME,CAPZA_DROME,LAR_DROME,PLXA3_DANRE,FLOT2_DROME,APKC_DROME…
GO:0043067	Regulation of programmed cell death	197	239	0.107614	top	0.0086	ks	STRG0A58AIJ.GBIG_000282,STRG0A58AIJ.GBIG_001277,STRG0A58AIJ.GBIG_003351,STRG0A58AIJ.GBIG_005675,STRG0A58AIJ.GBIG_006038,STRG0A58AIJ.GBIG_008374,STRG0A58AIJ.GBIG_009277,STRG0A58AIJ.GBIG_009278,STRG0A58AIJ.GBIG_009469,STRG0A58AIJ.GBIG_010507,STRG0A58AIJ.GBIG_011442,STRG0A58AIJ.GBIG_012957,STRG0A58AIJ.GBIG_014277,STRG0A58AIJ.GBIG_014309,STRG0A58AIJ.GBIG_016236,STRG0A58AIJ.GBIG_017069,STRG0A58AIJ.GBI…	AT8A1_MOUSE,TID_DROME,E2F4_HUMAN,DAPKR_DROME,TRAF4_MOUSE,MYC_DROME,GBIG_009277,CBLB_XENTR,GBIG_009469,RYBP_MOUSE,FMR1_DROME,PNT_DROME,GBIG_014277,GIL_DROME,KDM6A_HUMAN,TFP8L_DROPS,PTC_DROME,FUTSC_DROME,GBIG_020018,DEAF1_DROME,UBP35_HUMAN,GBIG_022448,PDPK1_RAT,GBIG_025264,AREL1_HUMAN,PAK1_HUMAN,CTBL1_BOVIN,RRP1_DROME,SRRM1_CHICK,PRAF3_CHICK,DDX3X_HUMAN,VGFR1_HUMAN,SNF8_HUMAN,MTOR_HUMAN,LFG4_HUMAN,…
GO:0032386	Regulation of intracellular transport	68	70	0.203166	top	0.0089	ks	STRG0A58AIJ.GBIG_001288,STRG0A58AIJ.GBIG_002502,STRG0A58AIJ.GBIG_003099,STRG0A58AIJ.GBIG_005618,STRG0A58AIJ.GBIG_007594,STRG0A58AIJ.GBIG_010230,STRG0A58AIJ.GBIG_025173,STRG0A58AIJ.GBI_00074,STRG0A58AIJ.GBI_00212,STRG0A58AIJ.GBI_00890,STRG0A58AIJ.GBI_01660,STRG0A58AIJ.GBI_02074,STRG0A58AIJ.GBI_03014,STRG0A58AIJ.GBI_03015,STRG0A58AIJ.GBI_03050,STRG0A58AIJ.GBI_03640,STRG0A58AIJ.GBI_03756,STRG0A58AIJ…	NU160_DROME,ABL_DROME,CRB_DROME,DPY30_MOUSE,KS6A1_HUMAN,TTD14_DROME,CART_DROME,CCNY_HUMAN,TIM_DROME,WASH1_DANRE,ARHA_XENLA,PK3C3_MOUSE,C2CD5_MOUSE,C2CD5_HUMAN,NUP98_DROME,KC1G3_MOUSE,UB2J1_HUMAN,DJC13_HUMAN,PREB_HUMAN,GBI_03968,NU155_HUMAN,SC23A_MOUSE,KIF3A_PONAB,ZC3H3_DROME,SAR1B_CRIGR,RBP2_DROME,REEP5_PONAB,ARL1_DROME,KGUA_PIG,DE10B_HUMAN,ADRO_DROME,PGAP1_MOUSE,SC16A_HUMAN,NU214_DROME,RDX_DROME…
GO:0032940	Secretion by cell	146	171	0.134062	top	0.0098	ks	STRG0A58AIJ.GBIG_001506,STRG0A58AIJ.GBIG_001765,STRG0A58AIJ.GBIG_001919,STRG0A58AIJ.GBIG_002478,STRG0A58AIJ.GBIG_003287,STRG0A58AIJ.GBIG_006649,STRG0A58AIJ.GBIG_010136,STRG0A58AIJ.GBIG_010191,STRG0A58AIJ.GBIG_011281,STRG0A58AIJ.GBIG_012183,STRG0A58AIJ.GBIG_013263,STRG0A58AIJ.GBIG_014497,STRG0A58AIJ.GBIG_014907,STRG0A58AIJ.GBIG_015596,STRG0A58AIJ.GBIG_016617,STRG0A58AIJ.GBIG_016620,STRG0A58AIJ.GBI…	OTOF_DANRE,GBIG_001765,ARL2_HUMAN,EXOC5_DROME,STX1A_DROME,SYTL4_MOUSE,VPS45_MOUSE,COQ3_MOUSE,BAIP3_HUMAN,DNJC5_DROME,SYN_DROME,GBIG_014497,RIMS2_RAT,Y3556_DROME,ERC2_HUMAN,RB6I2_HUMAN,RAB3I_HUMAN,SY65_DROME,STX1A_DROME,CSKP_DROME,SYT7_HUMAN,GALT3_DROME,CBP_RAT,CLH_DROME,H2AV_BOVIN,SYT4_MOUSE,RAB2A_CHICK,PDC6I_MOUSE,SCFD2_HUMAN,DIA_DROME,HGS_MOUSE,NRBP_DROME,NRBP_DROME,WASH1_DANRE,RAB8A_CANLF,GBI_…

## Sheet: D3 enrichment.Process
#term ID	term description	genes mapped	genes in set	enrichment score	direction	false discovery rate	method	matching proteins in your input (IDs)	matching proteins in your input (labels)
GO:0022900	Electron transport chain	59	78	0.442276	top	2.41e-08	ks	STRG0A58AIJ.GBIG_005497,STRG0A58AIJ.GBIG_006278,STRG0A58AIJ.GBIG_007759,STRG0A58AIJ.GBIG_010400,STRG0A58AIJ.GBIG_015154,STRG0A58AIJ.GBIG_017563,STRG0A58AIJ.GBIG_018326,STRG0A58AIJ.GBIG_022226,STRG0A58AIJ.GBIG_024602,STRG0A58AIJ.GBIG_025310,STRG0A58AIJ.GBI_00154,STRG0A58AIJ.GBI_00725,STRG0A58AIJ.GBI_01581,STRG0A58AIJ.GBI_01808,STRG0A58AIJ.GBI_02834,STRG0A58AIJ.GBI_03086,STRG0A58AIJ.GBI_04179,STRG0…	CYB_DROME,NU5M_LOCMI,COX3_AEDAE,NDUS6_BOVIN,NU5M_LOCMI,NU5M_DROYA,NU4M_AEDAE,GBIG_022226,COX1_ARTSF,NU4M_ANOGA,SDHA_CAEEL,GHC1_HUMAN,NDUAC_CAEEL,NDUS1_BOVIN,UCRI_BOVIN,NDUB8_HUMAN,CIA30_DROME,AIFM1_MOUSE,NDUS7_BOVIN,COX5A_MACPM,SDHB_DROME,COX42_THUOB,NDUS8_DROME,ETFB_HUMAN,ETFD_BOVIN,CYC2_CERCA,GATC_BRAFL,CA198_DANRE,ETFA_HUMAN,NDUB9_MOUSE,DHSD_DROME,QCR7_BOVIN,NU4M_CERCA,NDUV2_GORGO,NDUA8_GORGO,…
GO:0009060	Aerobic respiration	64	88	0.429042	top	1.85e-06	ks	STRG0A58AIJ.GBIG_006278,STRG0A58AIJ.GBIG_007759,STRG0A58AIJ.GBIG_010400,STRG0A58AIJ.GBIG_015154,STRG0A58AIJ.GBIG_017563,STRG0A58AIJ.GBIG_018326,STRG0A58AIJ.GBIG_023565,STRG0A58AIJ.GBIG_024602,STRG0A58AIJ.GBIG_024702,STRG0A58AIJ.GBIG_025310,STRG0A58AIJ.GBI_00154,STRG0A58AIJ.GBI_00372,STRG0A58AIJ.GBI_00546,STRG0A58AIJ.GBI_01134,STRG0A58AIJ.GBI_01480,STRG0A58AIJ.GBI_01581,STRG0A58AIJ.GBI_01808,STRG0…	NU5M_LOCMI,COX3_AEDAE,NDUS6_BOVIN,NU5M_LOCMI,NU5M_DROYA,NU4M_AEDAE,GBIG_023565,COX1_ARTSF,FUMH_CAEEL,NU4M_ANOGA,SDHA_CAEEL,SUCB1_HUMAN,ODO2_HUMAN,IDHP_MOUSE,CISY1_AEDAE,NDUAC_CAEEL,NDUS1_BOVIN,IDH3A_DROME,UCRI_BOVIN,NDUB8_HUMAN,SUCA_DROME,CIA30_DROME,ACOC_MOUSE,ATPD_MOUSE,IDH3G_BOVIN,AIFM1_MOUSE,NDUS7_BOVIN,COX5A_MACPM,SDHB_DROME,COX42_THUOB,NDUS8_DROME,CA198_DANRE,NIPSN_DROME,NDUB9_MOUSE,DHSD_DR…
GO:0045333	Cellular respiration	73	97	0.392927	top	2.2e-06	ks	STRG0A58AIJ.GBIG_006278,STRG0A58AIJ.GBIG_007759,STRG0A58AIJ.GBIG_010400,STRG0A58AIJ.GBIG_015154,STRG0A58AIJ.GBIG_017563,STRG0A58AIJ.GBIG_018326,STRG0A58AIJ.GBIG_023565,STRG0A58AIJ.GBIG_024602,STRG0A58AIJ.GBIG_024702,STRG0A58AIJ.GBIG_025310,STRG0A58AIJ.GBI_00154,STRG0A58AIJ.GBI_00372,STRG0A58AIJ.GBI_00546,STRG0A58AIJ.GBI_00725,STRG0A58AIJ.GBI_01134,STRG0A58AIJ.GBI_01480,STRG0A58AIJ.GBI_01581,STRG0…	NU5M_LOCMI,COX3_AEDAE,NDUS6_BOVIN,NU5M_LOCMI,NU5M_DROYA,NU4M_AEDAE,GBIG_023565,COX1_ARTSF,FUMH_CAEEL,NU4M_ANOGA,SDHA_CAEEL,SUCB1_HUMAN,ODO2_HUMAN,GHC1_HUMAN,IDHP_MOUSE,CISY1_AEDAE,NDUAC_CAEEL,NDUS1_BOVIN,IDH3A_DROME,UCRI_BOVIN,NDUB8_HUMAN,SUCA_DROME,CIA30_DROME,ACOC_MOUSE,ATPD_MOUSE,IDH3G_BOVIN,CQ10B_RAT,AIFM1_MOUSE,NDUS7_BOVIN,COX5A_MACPM,SDHB_DROME,COX42_THUOB,NDUS8_DROME,ETFD_BOVIN,GATC_BRAFL,…
GO:0022904	Respiratory electron transport chain	45	57	0.435946	top	3.07e-06	ks	STRG0A58AIJ.GBIG_006278,STRG0A58AIJ.GBIG_007759,STRG0A58AIJ.GBIG_010400,STRG0A58AIJ.GBIG_015154,STRG0A58AIJ.GBIG_017563,STRG0A58AIJ.GBIG_018326,STRG0A58AIJ.GBIG_024602,STRG0A58AIJ.GBIG_025310,STRG0A58AIJ.GBI_00154,STRG0A58AIJ.GBI_00725,STRG0A58AIJ.GBI_01581,STRG0A58AIJ.GBI_01808,STRG0A58AIJ.GBI_02834,STRG0A58AIJ.GBI_03086,STRG0A58AIJ.GBI_04179,STRG0A58AIJ.GBI_06216,STRG0A58AIJ.GBI_07496,STRG0A58A…	NU5M_LOCMI,COX3_AEDAE,NDUS6_BOVIN,NU5M_LOCMI,NU5M_DROYA,NU4M_AEDAE,COX1_ARTSF,NU4M_ANOGA,SDHA_CAEEL,GHC1_HUMAN,NDUAC_CAEEL,NDUS1_BOVIN,UCRI_BOVIN,NDUB8_HUMAN,CIA30_DROME,AIFM1_MOUSE,COX5A_MACPM,SDHB_DROME,COX42_THUOB,NDUS8_DROME,ETFD_BOVIN,GATC_BRAFL,CA198_DANRE,NDUB9_MOUSE,DHSD_DROME,QCR7_BOVIN,NU4M_CERCA,NDUV2_GORGO,NDUA8_GORGO,NU5M_LOCMI,QCR2_BOVIN,GBI_13784,COX6A_CYPCA,CMC_DROME,NDUBB_BOVIN,P…
GO:0042773	ATP synthesis coupled electron transport	37	48	0.467021	top	3.65e-06	ks	STRG0A58AIJ.GBIG_006278,STRG0A58AIJ.GBIG_007759,STRG0A58AIJ.GBIG_010400,STRG0A58AIJ.GBIG_015154,STRG0A58AIJ.GBIG_017563,STRG0A58AIJ.GBIG_018326,STRG0A58AIJ.GBIG_024602,STRG0A58AIJ.GBIG_025310,STRG0A58AIJ.GBI_00154,STRG0A58AIJ.GBI_01581,STRG0A58AIJ.GBI_01808,STRG0A58AIJ.GBI_02834,STRG0A58AIJ.GBI_03086,STRG0A58AIJ.GBI_04179,STRG0A58AIJ.GBI_06216,STRG0A58AIJ.GBI_07496,STRG0A58AIJ.GBI_07592,STRG0A58A…	NU5M_LOCMI,COX3_AEDAE,NDUS6_BOVIN,NU5M_LOCMI,NU5M_DROYA,NU4M_AEDAE,COX1_ARTSF,NU4M_ANOGA,SDHA_CAEEL,NDUAC_CAEEL,NDUS1_BOVIN,UCRI_BOVIN,NDUB8_HUMAN,CIA30_DROME,AIFM1_MOUSE,COX5A_MACPM,SDHB_DROME,COX42_THUOB,NDUS8_DROME,CA198_DANRE,NDUB9_MOUSE,DHSD_DROME,QCR7_BOVIN,NU4M_CERCA,NDUV2_GORGO,NDUA8_GORGO,NU5M_LOCMI,QCR2_BOVIN,GBI_13784,COX6A_CYPCA,C560_CAEBR,NDUA5_RAT,CY1_BOVIN,QCR8_AILME,NDUS2_NEUCR,GB…
GO:0006119	Oxidative phosphorylation	44	61	0.448006	top	5.12e-06	ks	STRG0A58AIJ.GBIG_006278,STRG0A58AIJ.GBIG_007759,STRG0A58AIJ.GBIG_010400,STRG0A58AIJ.GBIG_015154,STRG0A58AIJ.GBIG_017563,STRG0A58AIJ.GBIG_018326,STRG0A58AIJ.GBIG_024602,STRG0A58AIJ.GBIG_025310,STRG0A58AIJ.GBI_00154,STRG0A58AIJ.GBI_01581,STRG0A58AIJ.GBI_01808,STRG0A58AIJ.GBI_02834,STRG0A58AIJ.GBI_03086,STRG0A58AIJ.GBI_04179,STRG0A58AIJ.GBI_06216,STRG0A58AIJ.GBI_07496,STRG0A58AIJ.GBI_07592,STRG0A58A…	NU5M_LOCMI,COX3_AEDAE,NDUS6_BOVIN,NU5M_LOCMI,NU5M_DROYA,NU4M_AEDAE,COX1_ARTSF,NU4M_ANOGA,SDHA_CAEEL,NDUAC_CAEEL,NDUS1_BOVIN,UCRI_BOVIN,NDUB8_HUMAN,CIA30_DROME,AIFM1_MOUSE,COX5A_MACPM,SDHB_DROME,COX42_THUOB,NDUS8_DROME,CA198_DANRE,NIPSN_DROME,NDUB9_MOUSE,DHSD_DROME,COX6C_SAISC,QCR7_BOVIN,NU4M_CERCA,NDUV2_GORGO,NDUA8_GORGO,NU5M_LOCMI,QCR2_BOVIN,GBI_13784,COX6A_CYPCA,C560_CAEBR,CB069_MOUSE,ATPB_DROM…
GO:0007268	Chemical synaptic transmission	184	217	0.392671	top	9.29e-06	ks	STRG0A58AIJ.GBIG_000119,STRG0A58AIJ.GBIG_000189,STRG0A58AIJ.GBIG_001200,STRG0A58AIJ.GBIG_001202,STRG0A58AIJ.GBIG_001506,STRG0A58AIJ.GBIG_001919,STRG0A58AIJ.GBIG_001939,STRG0A58AIJ.GBIG_002478,STRG0A58AIJ.GBIG_002502,STRG0A58AIJ.GBIG_003113,STRG0A58AIJ.GBIG_003287,STRG0A58AIJ.GBIG_004177,STRG0A58AIJ.GBIG_004319,STRG0A58AIJ.GBIG_005536,STRG0A58AIJ.GBIG_005794,STRG0A58AIJ.GBIG_006440,STRG0A58AIJ.GBI…	GBIG_000119,SKY_DROME,ACH3_DROME,ACH1_CAEEL,OTOF_DANRE,ARL2_HUMAN,SPTCB_DROME,EXOC5_DROME,ABL_DROME,GLRA2_HUMAN,STX1A_DROME,BMR1B_CHICK,DRD2L_DROME,GLR3_CAEEL,SMU1_BOVIN,NRX3A_CHICK,GLRA3_HUMAN,GDL_DROME,EDF1_BOVIN,GBIG_007482,NLGN1_CAEEL,NLGN1_CAEEL,DMDA_DROME,DMD_CHICK,DLG1_DROME,VPS45_MOUSE,COQ3_MOUSE,GBIG_010444,DAT_DROME,BAIP3_HUMAN,STNB_DROME,DNJC5_DROME,SYN_DROME,ACH1_DROME,RIMS2_RAT,PUM2_…
GO:0034754	Cellular hormone metabolic process	75	133	0.616252	both ends	9.49e-06	ks	STRG0A58AIJ.GBIG_000075,STRG0A58AIJ.GBIG_000230,STRG0A58AIJ.GBIG_004917,STRG0A58AIJ.GBIG_005037,STRG0A58AIJ.GBIG_005050,STRG0A58AIJ.GBIG_005051,STRG0A58AIJ.GBIG_009057,STRG0A58AIJ.GBIG_013926,STRG0A58AIJ.GBIG_013939,STRG0A58AIJ.GBIG_013941,STRG0A58AIJ.GBIG_013946,STRG0A58AIJ.GBIG_013951,STRG0A58AIJ.GBIG_014585,STRG0A58AIJ.GBIG_015528,STRG0A58AIJ.GBIG_015531,STRG0A58AIJ.GBIG_015722,STRG0A58AIJ.GBI…	C4AA1_DROME,CHDH_HUMAN,CP4C1_BLADI,SDR1_AEDAE,CP4C1_BLADI,CP4C1_BLADI,GBIG_009057,DHR11_BOVIN,DHR11_BOVIN,DHR11_CHICK,DHR11_BOVIN,DHR11_BOVIN,SDR1_AEDAE,DHGL_DROME,DHGL_DROPS,DHGL_DROME,DHGL_DROME,BDH_HUMAN,CP4C1_BLADI,C4G15_DROME,C4AC1_DROME,DHB13_HUMAN,RDHE2_MOUSE,ZMYM3_MOUSE,DHGL_DROPS,CP315_DROME,NPC1_PIG,NPC1B_DROME,RDH13_HUMAN,CP4C1_BLADI,CP4C1_BLADI,DHGL_DROPS,BDH_MOUSE,CP314_DROME,EDRF1_P…
GO:0042445	Hormone metabolic process	95	161	0.613914	both ends	1.19e-05	ks	STRG0A58AIJ.GBIG_000075,STRG0A58AIJ.GBIG_000230,STRG0A58AIJ.GBIG_002739,STRG0A58AIJ.GBIG_004917,STRG0A58AIJ.GBIG_005037,STRG0A58AIJ.GBIG_005050,STRG0A58AIJ.GBIG_005051,STRG0A58AIJ.GBIG_009057,STRG0A58AIJ.GBIG_011930,STRG0A58AIJ.GBIG_013926,STRG0A58AIJ.GBIG_013939,STRG0A58AIJ.GBIG_013941,STRG0A58AIJ.GBIG_013946,STRG0A58AIJ.GBIG_013951,STRG0A58AIJ.GBIG_014585,STRG0A58AIJ.GBIG_015528,STRG0A58AIJ.GBI…	C4AA1_DROME,CHDH_HUMAN,ECE_LOCMI,CP4C1_BLADI,SDR1_AEDAE,CP4C1_BLADI,CP4C1_BLADI,GBIG_009057,NEC2_CAEEL,DHR11_BOVIN,DHR11_BOVIN,DHR11_CHICK,DHR11_BOVIN,DHR11_BOVIN,SDR1_AEDAE,DHGL_DROME,DHGL_DROPS,DHGL_DROME,DHGL_DROME,BDH_HUMAN,CP4C1_BLADI,ELOVL_DROME,C4G15_DROME,C4AC1_DROME,DHB13_HUMAN,CRHBP_RAT,ACO11_SPOLI,GBI_01985,RDHE2_MOUSE,IYD1_HUMAN,ZMYM3_MOUSE,DHGL_DROPS,CP315_DROME,NPC1_PIG,NPC1B_DROME,…
GO:0099536	Synaptic signaling	192	226	0.365669	top	2.12e-05	ks	STRG0A58AIJ.GBIG_000119,STRG0A58AIJ.GBIG_000189,STRG0A58AIJ.GBIG_001200,STRG0A58AIJ.GBIG_001202,STRG0A58AIJ.GBIG_001506,STRG0A58AIJ.GBIG_001919,STRG0A58AIJ.GBIG_001939,STRG0A58AIJ.GBIG_002478,STRG0A58AIJ.GBIG_002502,STRG0A58AIJ.GBIG_003113,STRG0A58AIJ.GBIG_003287,STRG0A58AIJ.GBIG_003534,STRG0A58AIJ.GBIG_004177,STRG0A58AIJ.GBIG_004319,STRG0A58AIJ.GBIG_005536,STRG0A58AIJ.GBIG_005794,STRG0A58AIJ.GBI…	GBIG_000119,SKY_DROME,ACH3_DROME,ACH1_CAEEL,OTOF_DANRE,ARL2_HUMAN,SPTCB_DROME,EXOC5_DROME,ABL_DROME,GLRA2_HUMAN,STX1A_DROME,DTNA_HUMAN,BMR1B_CHICK,DRD2L_DROME,GLR3_CAEEL,SMU1_BOVIN,KCMF1_BOVIN,NRX3A_CHICK,GLRA3_HUMAN,GDL_DROME,EDF1_BOVIN,TULP4_HUMAN,GBIG_007482,NLGN1_CAEEL,NLGN1_CAEEL,DMDA_DROME,DMD_CHICK,DLG1_DROME,VPS45_MOUSE,COQ3_MOUSE,GBIG_010444,DAT_DROME,BAIP3_HUMAN,STNB_DROME,DNJC5_DROME,S…
GO:0007186	G protein-coupled receptor signaling pathway	186	293	0.0620542	both ends	2.52e-05	ks	STRG0A58AIJ.GBIG_000385,STRG0A58AIJ.GBIG_001342,STRG0A58AIJ.GBIG_001411,STRG0A58AIJ.GBIG_001509,STRG0A58AIJ.GBIG_002040,STRG0A58AIJ.GBIG_002129,STRG0A58AIJ.GBIG_003082,STRG0A58AIJ.GBIG_003301,STRG0A58AIJ.GBIG_003693,STRG0A58AIJ.GBIG_004092,STRG0A58AIJ.GBIG_004319,STRG0A58AIJ.GBIG_004888,STRG0A58AIJ.GBIG_004999,STRG0A58AIJ.GBIG_005467,STRG0A58AIJ.GBIG_006248,STRG0A58AIJ.GBIG_007230,STRG0A58AIJ.GBI…	GNRHR_OCTVU,MTH2_DROYA,ADCY3_HUMAN,GBIG_001509,5HT2A_DROME,RYAR_DROME,TM145_XENLA,CAPAR_DROME,CALM1_BRAFL,PK1R_DROME,DRD2L_DROME,SFTPA_MACMU,GBIG_004999,GBIG_005467,GBIG_006248,ADRA2_LABOS,PRLHR_HUMAN,GBIG_007434,DGK2_DROME,CAPAR_DROME,GBIG_007855,GBIG_008203,ADCY5_CANLF,SIFAR_DROME,GBIG_009627,GBIG_009797,COX2_ACHDO,GBIG_010122,MTH1_DROME,GBIG_010996,GBIG_011427,QRFPR_RAT,MTH2_DROSI,LGR4_XENTR,G…
GO:0099537	Trans-synaptic signaling	187	220	0.366122	top	2.52e-05	ks	STRG0A58AIJ.GBIG_000119,STRG0A58AIJ.GBIG_000189,STRG0A58AIJ.GBIG_001200,STRG0A58AIJ.GBIG_001202,STRG0A58AIJ.GBIG_001506,STRG0A58AIJ.GBIG_001919,STRG0A58AIJ.GBIG_001939,STRG0A58AIJ.GBIG_002478,STRG0A58AIJ.GBIG_002502,STRG0A58AIJ.GBIG_003113,STRG0A58AIJ.GBIG_003287,STRG0A58AIJ.GBIG_004177,STRG0A58AIJ.GBIG_004319,STRG0A58AIJ.GBIG_005536,STRG0A58AIJ.GBIG_005794,STRG0A58AIJ.GBIG_006440,STRG0A58AIJ.GBI…	GBIG_000119,SKY_DROME,ACH3_DROME,ACH1_CAEEL,OTOF_DANRE,ARL2_HUMAN,SPTCB_DROME,EXOC5_DROME,ABL_DROME,GLRA2_HUMAN,STX1A_DROME,BMR1B_CHICK,DRD2L_DROME,GLR3_CAEEL,SMU1_BOVIN,NRX3A_CHICK,GLRA3_HUMAN,GDL_DROME,EDF1_BOVIN,GBIG_007482,NLGN1_CAEEL,NLGN1_CAEEL,DMDA_DROME,DMD_CHICK,DLG1_DROME,VPS45_MOUSE,COQ3_MOUSE,GBIG_010444,DAT_DROME,BAIP3_HUMAN,STNB_DROME,DNJC5_DROME,SYN_DROME,ACH1_DROME,RIMS2_RAT,PUM2_…
GO:0042391	Regulation of membrane potential	79	116	0.408626	top	4.69e-05	ks	STRG0A58AIJ.GBIG_001200,STRG0A58AIJ.GBIG_001202,STRG0A58AIJ.GBIG_001765,STRG0A58AIJ.GBIG_002883,STRG0A58AIJ.GBIG_003113,STRG0A58AIJ.GBIG_004349,STRG0A58AIJ.GBIG_005536,STRG0A58AIJ.GBIG_006463,STRG0A58AIJ.GBIG_009588,STRG0A58AIJ.GBIG_011288,STRG0A58AIJ.GBIG_011668,STRG0A58AIJ.GBIG_013746,STRG0A58AIJ.GBIG_014339,STRG0A58AIJ.GBIG_014907,STRG0A58AIJ.GBIG_015706,STRG0A58AIJ.GBIG_016053,STRG0A58AIJ.GBI…	ACH3_DROME,ACH1_CAEEL,GBIG_001765,HCN2_MOUSE,GLRA2_HUMAN,KCNAE_DROME,GLR3_CAEEL,GLRA3_HUMAN,KCNK9_MOUSE,SCNA_DROME,KCNKI_MOUSE,ACH1_DROME,RN207_DANRE,RIMS2_RAT,GLRB4_CAEEL,KCNN_DROME,VGLU2_BOVIN,TWK7_CAEEL,CAPON_HUMAN,CAC1G_HUMAN,ORK1_DROME,SLOB_DROME,KCNAS_DROME,SCN60_DROME,PRAF3_CHICK,GRIK2_HUMAN,GRIK1_MOUSE,GRIK3_RAT,ADAR_DROME,PIEZO_DROME,SMN1_DANRE,GLUCL_DROME,GBRB_DROSI,NMDA1_DROAN,ITPR_DRO…
GO:0009617	Response to bacterium	118	148	0.373561	bottom	0.00013	ks	STRG0A58AIJ.GBIG_005853,STRG0A58AIJ.GBIG_006038,STRG0A58AIJ.GBIG_006586,STRG0A58AIJ.GBIG_007077,STRG0A58AIJ.GBIG_008784,STRG0A58AIJ.GBIG_008795,STRG0A58AIJ.GBIG_011125,STRG0A58AIJ.GBIG_013616,STRG0A58AIJ.GBIG_013844,STRG0A58AIJ.GBIG_014147,STRG0A58AIJ.GBIG_014331,STRG0A58AIJ.GBIG_014364,STRG0A58AIJ.GBIG_015448,STRG0A58AIJ.GBIG_022159,STRG0A58AIJ.GBIG_022891,STRG0A58AIJ.GBIG_023220,STRG0A58AIJ.GBI…	MED16_AEDAE,TRAF4_MOUSE,LST_PHOPY,PGBM_MOUSE,TLR2_CRIGR,TLR21_CHICK,FAT2_DROME,GC76C_DROME,PR5_ARATH,FAT2_DROME,EIGER_DROME,NSUN5_DROME,UB2V1_BOVIN,PGPLB_DROME,PR5_ARATH,ANO1_HUMAN,LST_PHOPY,AKTIP_HUMAN,UB2G2_HUMAN,PR5_ARATH,DERL2_MOUSE,FAF_DROME,USP9X_HUMAN,NR2C1_XENTR,TLR2_CANLF,GBI_01552,SC31A_CHICK,LYSC1_ANOGA,LALBA_SHEEP,CSN8_XENLA,GBI_02654,GBI_02869,NUCB2_HUMAN,HAT1_MOUSE,MYD88_SALSA,MP2K7…
GO:0007218	Neuropeptide signaling pathway	48	76	0.33123	top	0.00019	ks	STRG0A58AIJ.GBIG_000385,STRG0A58AIJ.GBIG_002129,STRG0A58AIJ.GBIG_004092,STRG0A58AIJ.GBIG_006248,STRG0A58AIJ.GBIG_007238,STRG0A58AIJ.GBIG_007648,STRG0A58AIJ.GBIG_012552,STRG0A58AIJ.GBIG_013484,STRG0A58AIJ.GBIG_013788,STRG0A58AIJ.GBIG_017777,STRG0A58AIJ.GBIG_019065,STRG0A58AIJ.GBIG_020273,STRG0A58AIJ.GBIG_021818,STRG0A58AIJ.GBIG_023090,STRG0A58AIJ.GBIG_024849,STRG0A58AIJ.GBI_00764,STRG0A58AIJ.GBI_0…	GNRHR_OCTVU,RYAR_DROME,PK1R_DROME,GBIG_006248,PRLHR_HUMAN,CAPAR_DROME,QRFPR_RAT,LGR4_XENTR,GHSR_HUMAN,TLR1_DROME,GBIG_019065,CCH1R_DROME,GBIG_021818,PROH3_APIME,CCKAR_XENLA,SSR2_HUMAN,GBI_01457,OX2R_HUMAN,GBI_02308,FMAR_DROME,CAPAR_DROME,GHSR_MOUSE,GBI_06502,7B2_HUMAN,NK3R_RABIT,GBI_09533,GBI_09648,PDFR_DROME,GBI_10030,GBI_10518,RTJK_DROME,GR101_LYMST,NPFR_DROME,SIFAR_DROME,FMAR_DROME,LRP12_MACFA…
GO:0099565	Chemical synaptic transmission, postsynaptic	28	44	0.651347	top	0.00019	ks	STRG0A58AIJ.GBIG_001200,STRG0A58AIJ.GBIG_001202,STRG0A58AIJ.GBIG_003113,STRG0A58AIJ.GBIG_004319,STRG0A58AIJ.GBIG_005536,STRG0A58AIJ.GBIG_006463,STRG0A58AIJ.GBIG_013746,STRG0A58AIJ.GBIG_024219,STRG0A58AIJ.GBI_00287,STRG0A58AIJ.GBI_03021,STRG0A58AIJ.GBI_03023,STRG0A58AIJ.GBI_03024,STRG0A58AIJ.GBI_03586,STRG0A58AIJ.GBI_03718,STRG0A58AIJ.GBI_05911,STRG0A58AIJ.GBI_05912,STRG0A58AIJ.GBI_05913,STRG0A58A…	ACH3_DROME,ACH1_CAEEL,GLRA2_HUMAN,DRD2L_DROME,GLR3_CAEEL,GLRA3_HUMAN,ACH1_DROME,ACM2_CAEEL,DOPR2_DROME,GRIK2_HUMAN,GRIK1_MOUSE,GRIK3_RAT,SMN1_DANRE,GLUCL_DROME,ACH4_DROME,ACH1_SCHGR,ACH1_SCHGR,ACH1_DROME,ACHB3_RAT,GBRAL_DROME,ACH1_CAEBR,ACH1_MANSE,GLRA2_MOUSE,DRD2L_DROME,ACM1_DROME,RB3GP_HUMAN,GBRA2_HUMAN,GPR52_MOUSE
GO:0140053	Mitochondrial gene expression	95	99	0.27021	top	0.0002	ks	STRG0A58AIJ.GBIG_003619,STRG0A58AIJ.GBIG_007956,STRG0A58AIJ.GBIG_008593,STRG0A58AIJ.GBIG_009222,STRG0A58AIJ.GBIG_010897,STRG0A58AIJ.GBIG_014645,STRG0A58AIJ.GBIG_015584,STRG0A58AIJ.GBIG_015681,STRG0A58AIJ.GBIG_017007,STRG0A58AIJ.GBIG_021671,STRG0A58AIJ.GBI_00096,STRG0A58AIJ.GBI_00310,STRG0A58AIJ.GBI_00455,STRG0A58AIJ.GBI_00774,STRG0A58AIJ.GBI_00776,STRG0A58AIJ.GBI_00836,STRG0A58AIJ.GBI_00841,STRG0…	DBNL_DROME,GBIG_007956,RRF2M_DANRE,GBIG_009222,RT10_DROME,RT35_BOVIN,MPPD1_HUMAN,RM34_DROME,2AAA_DROME,HARS1_MOUSE,EFGM_CULQU,FAKD1_XENLA,TFB1M_XENTR,RT09_BOVIN,SYRM_BOVIN,RM13_DROME,RT12_DROME,RM03_BOVIN,MRPP3_HUMAN,RM11_DROME,RPOM_HUMAN,RM09_DROME,GBI_02014,RT31_HUMAN,GBI_02445,RT17_BOVIN,RM43_BOVIN,ZN593_DROME,RM19_DROME,EFTU_MOUSE,RM15_XENLA,RT30_BOVIN,RM14_BOVIN,TFB2M_DROME,GBI_03931,SYSM_HU…
GO:0019646	Aerobic electron transport chain	25	29	0.434902	top	0.00021	ks	STRG0A58AIJ.GBIG_010400,STRG0A58AIJ.GBI_00154,STRG0A58AIJ.GBI_02834,STRG0A58AIJ.GBI_03086,STRG0A58AIJ.GBI_04179,STRG0A58AIJ.GBI_07496,STRG0A58AIJ.GBI_07592,STRG0A58AIJ.GBI_07745,STRG0A58AIJ.GBI_07810,STRG0A58AIJ.GBI_09004,STRG0A58AIJ.GBI_09928,STRG0A58AIJ.GBI_10092,STRG0A58AIJ.GBI_11138,STRG0A58AIJ.GBI_12606,STRG0A58AIJ.GBI_13187,STRG0A58AIJ.GBI_13751,STRG0A58AIJ.GBI_13784,STRG0A58AIJ.GBI_15032,S…	NDUS6_BOVIN,SDHA_CAEEL,UCRI_BOVIN,NDUB8_HUMAN,CIA30_DROME,COX5A_MACPM,SDHB_DROME,COX42_THUOB,NDUS8_DROME,CA198_DANRE,NDUB9_MOUSE,DHSD_DROME,QCR7_BOVIN,NDUV2_GORGO,NDUA8_GORGO,QCR2_BOVIN,GBI_13784,COX6A_CYPCA,C560_CAEBR,NDUA5_RAT,CY1_BOVIN,QCR8_AILME,NDUS2_NEUCR,COX3_LOCMI,GBI_20690
GO:0042446	Hormone biosynthetic process	46	71	0.554461	both ends	0.00022	ks	STRG0A58AIJ.GBIG_000075,STRG0A58AIJ.GBIG_004917,STRG0A58AIJ.GBIG_005037,STRG0A58AIJ.GBIG_005050,STRG0A58AIJ.GBIG_005051,STRG0A58AIJ.GBIG_009057,STRG0A58AIJ.GBIG_013926,STRG0A58AIJ.GBIG_013939,STRG0A58AIJ.GBIG_013941,STRG0A58AIJ.GBIG_013946,STRG0A58AIJ.GBIG_013951,STRG0A58AIJ.GBIG_014585,STRG0A58AIJ.GBIG_019262,STRG0A58AIJ.GBIG_023628,STRG0A58AIJ.GBIG_024469,STRG0A58AIJ.GBI_03033,STRG0A58AIJ.GBI_0…	C4AA1_DROME,CP4C1_BLADI,SDR1_AEDAE,CP4C1_BLADI,CP4C1_BLADI,GBIG_009057,DHR11_BOVIN,DHR11_BOVIN,DHR11_CHICK,DHR11_BOVIN,DHR11_BOVIN,SDR1_AEDAE,CP4C1_BLADI,C4G15_DROME,C4AC1_DROME,ZMYM3_MOUSE,CP315_DROME,NPC1_PIG,NPC1B_DROME,CP4C1_BLADI,CP4C1_BLADI,CP314_DROME,EDRF1_PONAB,C15A1_DIPPU,C15A1_DIPPU,CP4C1_BLADI,ELOV7_HUMAN,CP4C1_BLADI,ELOV4_HUMAN,C15A1_DIPPU,C4AA1_DROME,ST7R_ARATH,CP4C1_BLADI,NVD_DANRE…
GO:0042742	Defense response to bacterium	111	137	0.395833	bottom	0.00031	ks	STRG0A58AIJ.GBIG_006038,STRG0A58AIJ.GBIG_006586,STRG0A58AIJ.GBIG_007077,STRG0A58AIJ.GBIG_008784,STRG0A58AIJ.GBIG_008795,STRG0A58AIJ.GBIG_011125,STRG0A58AIJ.GBIG_013616,STRG0A58AIJ.GBIG_013844,STRG0A58AIJ.GBIG_014147,STRG0A58AIJ.GBIG_014331,STRG0A58AIJ.GBIG_014364,STRG0A58AIJ.GBIG_015448,STRG0A58AIJ.GBIG_022159,STRG0A58AIJ.GBIG_022891,STRG0A58AIJ.GBIG_023220,STRG0A58AIJ.GBIG_024856,STRG0A58AIJ.GBI…	TRAF4_MOUSE,LST_PHOPY,PGBM_MOUSE,TLR2_CRIGR,TLR21_CHICK,FAT2_DROME,GC76C_DROME,PR5_ARATH,FAT2_DROME,EIGER_DROME,NSUN5_DROME,UB2V1_BOVIN,PGPLB_DROME,PR5_ARATH,ANO1_HUMAN,LST_PHOPY,AKTIP_HUMAN,UB2G2_HUMAN,PR5_ARATH,DERL2_MOUSE,FAF_DROME,USP9X_HUMAN,NR2C1_XENTR,TLR2_CANLF,GBI_01552,SC31A_CHICK,LYSC1_ANOGA,LALBA_SHEEP,CSN8_XENLA,GBI_02654,GBI_02869,NUCB2_HUMAN,HAT1_MOUSE,MYD88_SALSA,MP2K7_HUMAN,GBI_0…
GO:0050804	Modulation of chemical synaptic transmission	123	154	0.413496	top	0.00033	ks	STRG0A58AIJ.GBIG_000119,STRG0A58AIJ.GBIG_000171,STRG0A58AIJ.GBIG_000189,STRG0A58AIJ.GBIG_000464,STRG0A58AIJ.GBIG_001939,STRG0A58AIJ.GBIG_002883,STRG0A58AIJ.GBIG_003534,STRG0A58AIJ.GBIG_005397,STRG0A58AIJ.GBIG_005536,STRG0A58AIJ.GBIG_005638,STRG0A58AIJ.GBIG_006383,STRG0A58AIJ.GBIG_006440,STRG0A58AIJ.GBIG_006640,STRG0A58AIJ.GBIG_008264,STRG0A58AIJ.GBIG_008498,STRG0A58AIJ.GBIG_008860,STRG0A58AIJ.GBI…	GBIG_000119,ALK_HUMAN,SKY_DROME,GRIK2_DANRE,SPTCB_DROME,HCN2_MOUSE,DTNA_HUMAN,ANK3_HUMAN,GLR3_CAEEL,MPPE1_CHICK,SPZ5_DROME,NRX3A_CHICK,EDF1_BOVIN,NLGN1_CAEEL,NLGN1_CAEEL,GBIG_008860,DMDA_DROME,DMD_CHICK,GBIG_010372,HIW_DROME,ANK3_HUMAN,GBIG_010731,GBIG_010732,GBIG_011431,FMR1_DROME,DNJC5_DROME,WHRN_HUMAN,EIGER_DROME,RIMS2_RAT,PUM2_HUMAN,RGRF1_HUMAN,DMD_PIG,ERC2_HUMAN,RB6I2_HUMAN,QVR_DROGR,VGLU2_B…
GO:0010817	Regulation of hormone levels	121	198	0.461729	both ends	0.00038	ks	STRG0A58AIJ.GBIG_000075,STRG0A58AIJ.GBIG_000230,STRG0A58AIJ.GBIG_002739,STRG0A58AIJ.GBIG_004077,STRG0A58AIJ.GBIG_004092,STRG0A58AIJ.GBIG_004917,STRG0A58AIJ.GBIG_005037,STRG0A58AIJ.GBIG_005050,STRG0A58AIJ.GBIG_005051,STRG0A58AIJ.GBIG_009057,STRG0A58AIJ.GBIG_009278,STRG0A58AIJ.GBIG_011930,STRG0A58AIJ.GBIG_013926,STRG0A58AIJ.GBIG_013939,STRG0A58AIJ.GBIG_013941,STRG0A58AIJ.GBIG_013946,STRG0A58AIJ.GBI…	C4AA1_DROME,CHDH_HUMAN,ECE_LOCMI,COX18_MOUSE,PK1R_DROME,CP4C1_BLADI,SDR1_AEDAE,CP4C1_BLADI,CP4C1_BLADI,GBIG_009057,CBLB_XENTR,NEC2_CAEEL,DHR11_BOVIN,DHR11_BOVIN,DHR11_CHICK,DHR11_BOVIN,DHR11_BOVIN,SDR1_AEDAE,DHGL_DROME,DHGL_DROPS,DHGL_DROME,DHGL_DROME,BDH_HUMAN,CP4C1_BLADI,ELOVL_DROME,C4G15_DROME,C4AC1_DROME,DHB13_HUMAN,CRHBP_RAT,ADRL_DROME,ACO11_SPOLI,GBI_01985,RDHE2_MOUSE,PICK1_BOVIN,IYD1_HUMAN…
GO:0007274	Neuromuscular synaptic transmission	56	61	0.492213	top	0.00053	ks	STRG0A58AIJ.GBIG_000119,STRG0A58AIJ.GBIG_000189,STRG0A58AIJ.GBIG_001939,STRG0A58AIJ.GBIG_004177,STRG0A58AIJ.GBIG_005794,STRG0A58AIJ.GBIG_006440,STRG0A58AIJ.GBIG_006492,STRG0A58AIJ.GBIG_007482,STRG0A58AIJ.GBIG_009246,STRG0A58AIJ.GBIG_009247,STRG0A58AIJ.GBIG_010444,STRG0A58AIJ.GBIG_014907,STRG0A58AIJ.GBIG_016563,STRG0A58AIJ.GBIG_016617,STRG0A58AIJ.GBIG_016620,STRG0A58AIJ.GBIG_019525,STRG0A58AIJ.GBI…	GBIG_000119,SKY_DROME,SPTCB_DROME,BMR1B_CHICK,SMU1_BOVIN,NRX3A_CHICK,GDL_DROME,GBIG_007482,DMDA_DROME,DMD_CHICK,GBIG_010444,RIMS2_RAT,DMD_PIG,ERC2_HUMAN,RB6I2_HUMAN,CSKP_DROME,EST4A_MOUSE,GBIG_021742,SLOB_DROME,TENM_DROME,NLGNX_HUMAN,GBI_00143,60A_DROME,DESI2_DANRE,SMN1_DANRE,NR1AA_DANRE,RENT2_HUMAN,STA13_MOUSE,RHG07_BOVIN,RIMS2_MOUSE,RIMS1_MOUSE,SMG1_HUMAN,FBSP1_DROSE,CA2D3_MOUSE,C1QBP_RAT,RHG44…
GO:0042775	Mitochondrial ATP synthesis coupled electron transport	26	30	0.403156	top	0.00064	ks	STRG0A58AIJ.GBIG_010400,STRG0A58AIJ.GBI_00154,STRG0A58AIJ.GBI_01581,STRG0A58AIJ.GBI_02834,STRG0A58AIJ.GBI_03086,STRG0A58AIJ.GBI_04179,STRG0A58AIJ.GBI_06216,STRG0A58AIJ.GBI_07496,STRG0A58AIJ.GBI_07592,STRG0A58AIJ.GBI_07745,STRG0A58AIJ.GBI_07810,STRG0A58AIJ.GBI_09004,STRG0A58AIJ.GBI_09928,STRG0A58AIJ.GBI_10092,STRG0A58AIJ.GBI_11138,STRG0A58AIJ.GBI_12606,STRG0A58AIJ.GBI_13187,STRG0A58AIJ.GBI_13751,S…	NDUS6_BOVIN,SDHA_CAEEL,NDUAC_CAEEL,UCRI_BOVIN,NDUB8_HUMAN,CIA30_DROME,AIFM1_MOUSE,COX5A_MACPM,SDHB_DROME,COX42_THUOB,NDUS8_DROME,CA198_DANRE,NDUB9_MOUSE,DHSD_DROME,QCR7_BOVIN,NDUV2_GORGO,NDUA8_GORGO,QCR2_BOVIN,GBI_13784,COX6A_CYPCA,C560_CAEBR,NDUA5_RAT,CY1_BOVIN,QCR8_AILME,NDUS2_NEUCR,GBI_20690
GO:0032543	Mitochondrial translation	74	78	0.26461	top	0.0007	ks	STRG0A58AIJ.GBIG_007956,STRG0A58AIJ.GBIG_008593,STRG0A58AIJ.GBIG_009222,STRG0A58AIJ.GBIG_010897,STRG0A58AIJ.GBIG_014645,STRG0A58AIJ.GBIG_015681,STRG0A58AIJ.GBIG_021671,STRG0A58AIJ.GBI_00096,STRG0A58AIJ.GBI_00774,STRG0A58AIJ.GBI_00776,STRG0A58AIJ.GBI_00836,STRG0A58AIJ.GBI_00841,STRG0A58AIJ.GBI_01554,STRG0A58AIJ.GBI_01718,STRG0A58AIJ.GBI_01869,STRG0A58AIJ.GBI_02014,STRG0A58AIJ.GBI_02076,STRG0A58AIJ…	GBIG_007956,RRF2M_DANRE,GBIG_009222,RT10_DROME,RT35_BOVIN,RM34_DROME,HARS1_MOUSE,EFGM_CULQU,RT09_BOVIN,SYRM_BOVIN,RM13_DROME,RT12_DROME,RM03_BOVIN,RM11_DROME,RM09_DROME,GBI_02014,RT31_HUMAN,RT17_BOVIN,RM43_BOVIN,ZN593_DROME,RM19_DROME,EFTU_MOUSE,RM15_XENLA,RT30_BOVIN,RM14_BOVIN,GBI_03931,SYSM_HUMAN,SYWM_MOUSE,RM46_BOVIN,RT24_DROME,RM39_DROME,BL1S4_DROME,GATB_AEDAE,RM50_CHICK,PTCD3_DROME,RT26_DROM…
GO:0043408	Regulation of MAPK cascade	113	124	0.0752194	bottom	0.00079	ks	STRG0A58AIJ.GBIG_000171,STRG0A58AIJ.GBIG_001108,STRG0A58AIJ.GBIG_004621,STRG0A58AIJ.GBIG_006038,STRG0A58AIJ.GBIG_007594,STRG0A58AIJ.GBIG_008932,STRG0A58AIJ.GBIG_009277,STRG0A58AIJ.GBIG_009278,STRG0A58AIJ.GBIG_011895,STRG0A58AIJ.GBIG_013767,STRG0A58AIJ.GBIG_014309,STRG0A58AIJ.GBIG_014942,STRG0A58AIJ.GBIG_015448,STRG0A58AIJ.GBIG_016471,STRG0A58AIJ.GBIG_020230,STRG0A58AIJ.GBIG_021950,STRG0A58AIJ.GBI…	ALK_HUMAN,GBIG_001108,M3K10_XENLA,TRAF4_MOUSE,KS6A1_HUMAN,SMO2A_XENLA,GBIG_009277,CBLB_XENTR,PAQR3_HUMAN,M3K4_HUMAN,GIL_DROME,MIG15_CAEEL,UB2V1_BOVIN,CAPZA_DROME,DEAF1_DROME,BTBDJ_HUMAN,GBIG_022040,KLF3_HUMAN,GBIG_022697,PDC6I_MOUSE,CHIN_HUMAN,PAK1_HUMAN,PRAF3_CHICK,VGFR1_HUMAN,RAP1_DROME,AVE_DROME,KRAF1_DROME,LIMS2_MOUSE,CYH1_CHLAE,AFAD_HUMAN,DOCK1_HUMAN,NFYB_CHICK,M4K3_HUMAN,DHX15_HUMAN,SPRE1_X…
GO:0043269	Regulation of ion transport	85	105	0.36675	top	0.0011	ks	STRG0A58AIJ.GBIG_001040,STRG0A58AIJ.GBIG_002883,STRG0A58AIJ.GBIG_003083,STRG0A58AIJ.GBIG_003984,STRG0A58AIJ.GBIG_004349,STRG0A58AIJ.GBIG_006565,STRG0A58AIJ.GBIG_007648,STRG0A58AIJ.GBIG_010149,STRG0A58AIJ.GBIG_010372,STRG0A58AIJ.GBIG_012310,STRG0A58AIJ.GBIG_012549,STRG0A58AIJ.GBIG_013190,STRG0A58AIJ.GBIG_013490,STRG0A58AIJ.GBIG_014339,STRG0A58AIJ.GBIG_015385,STRG0A58AIJ.GBIG_016943,STRG0A58AIJ.GBI…	UN93L_DROME,HCN2_MOUSE,NDUF3_XENTR,THADA_CHLAE,KCNAE_DROME,CAC1A_APIME,CAPAR_DROME,STAC2_MOUSE,GBIG_010372,CAC1D_DROME,WHRN_HUMAN,CF298_DROME,STIM_DROME,RN207_DANRE,RGRF1_HUMAN,QVR_DROGR,SY65_DROME,CAPON_HUMAN,GOPC_MOUSE,SYT7_HUMAN,CCG5_MOUSE,GBIG_021629,CRCM1_DROME,SLOB_DROME,SYT4_MOUSE,PRAF3_CHICK,MVL_DROME,NKAIN_DROME,GBI_02348,CHP1_HUMAN,CHP1_HUMAN,HOME1_BOVIN,MAGI3_XENTR,CAPAR_DROME,NEDD4_DR…
GO:0044282	Small molecule catabolic process	149	173	0.343188	bottom	0.0011	ks	STRG0A58AIJ.GBIG_001590,STRG0A58AIJ.GBIG_002802,STRG0A58AIJ.GBIG_006139,STRG0A58AIJ.GBIG_010932,STRG0A58AIJ.GBIG_011190,STRG0A58AIJ.GBIG_012180,STRG0A58AIJ.GBIG_014462,STRG0A58AIJ.GBIG_014834,STRG0A58AIJ.GBIG_015002,STRG0A58AIJ.GBIG_015428,STRG0A58AIJ.GBIG_015490,STRG0A58AIJ.GBIG_021411,STRG0A58AIJ.GBIG_021413,STRG0A58AIJ.GBIG_022149,STRG0A58AIJ.GBIG_022920,STRG0A58AIJ.GBI_00403,STRG0A58AIJ.GBI_0…	ECH1_MOUSE,GIPC1_HUMAN,PROD_DROME,ABHD2_DROME,GCSP_CHICK,PH4H_DROME,GCST_BOVIN,ISAHY_LABAI,IMPA1_BOVIN,PGDH_RAT,ARGI1_PIG,ADTRP_MOUSE,GBIG_021413,ACOX3_RAT,GLPK2_MOUSE,ADA_DANRE,ARPD_ENTAV,BPNT1_RAT,GALT_DROME,BCAT1_MOUSE,ACADM_DROME,TDCB_STAA3,ABCD2_HUMAN,SYNJ1_MOUSE,CDD_DICDI,OCTC_BOVIN,OTC_CHICK,OAT_DROME,HCDH2_CAEEL,HACL1_HUMAN,HUTH_BOVIN,FAAH2_HUMAN,DHE3_DROME,PI5PA_HUMAN,PFKAM_HORSE,HMGCL_B…
GO:1901605	Alpha-amino acid metabolic process	98	120	0.475322	bottom	0.0012	ks	STRG0A58AIJ.GBIG_000614,STRG0A58AIJ.GBIG_006139,STRG0A58AIJ.GBIG_007008,STRG0A58AIJ.GBIG_011190,STRG0A58AIJ.GBIG_012180,STRG0A58AIJ.GBIG_014462,STRG0A58AIJ.GBIG_014834,STRG0A58AIJ.GBIG_015490,STRG0A58AIJ.GBIG_023529,STRG0A58AIJ.GBI_00487,STRG0A58AIJ.GBI_00722,STRG0A58AIJ.GBI_00939,STRG0A58AIJ.GBI_01013,STRG0A58AIJ.GBI_01026,STRG0A58AIJ.GBI_01507,STRG0A58AIJ.GBI_01560,STRG0A58AIJ.GBI_01806,STRG0A5…	P5CR1_HUMAN,PROD_DROME,ALH13_CAEEL,GCSP_CHICK,PH4H_DROME,GCST_BOVIN,ISAHY_LABAI,ARGI1_PIG,GBIG_023529,KAT3_HUMAN,BCAT1_MOUSE,TDCB_STAA3,GBI_01013,GPKOW_DANRE,OTC_CHICK,OAT_DROME,HUTH_BOVIN,DHE3_DROME,AATC_MOUSE,HMGCL_BOVIN,THA2_ARATH,GLSN_MEDSA,MTNA_DROME,DYR_DROME,IYD1_HUMAN,MTNB_OSMMO,MTND_PEDHC,BHMT1_BOVIN,DHPR_BOVIN,P5CS_MOUSE,ENOPH_DANRE,GCSP_MOUSE,NIT2_BOVIN,GCDH_BOVIN,GLNA2_DROME,HIBCH_DAN…
GO:0042761	Very long-chain fatty acid biosynthetic process	14	26	1.53767	bottom	0.0013	afc	STRG0A58AIJ.GBIG_021547,STRG0A58AIJ.GBIG_021611,STRG0A58AIJ.GBI_00642,STRG0A58AIJ.GBI_03946,STRG0A58AIJ.GBI_07025,STRG0A58AIJ.GBI_07507,STRG0A58AIJ.GBI_09220,STRG0A58AIJ.GBI_09221,STRG0A58AIJ.GBI_09223,STRG0A58AIJ.GBI_11442,STRG0A58AIJ.GBI_11443,STRG0A58AIJ.GBI_13991,STRG0A58AIJ.GBI_15046,STRG0A58AIJ.GBI_17963	ELVL1_AEDAE,ELOVL_DROME,HACD2_MOUSE,ELOV6_DROME,TECR_CAEEL,ELVL1_AEDAE,ELOV7_HUMAN,ELOV4_HUMAN,ELOV7_HUMAN,ELOVL_DROME,ELOV4_MOUSE,ELOV4_HUMAN,128UP_DROME,ELOF_DROME
GO:0032872	Regulation of stress-activated MAPK cascade	57	64	0.170674	bottom	0.0014	ks	STRG0A58AIJ.GBIG_004621,STRG0A58AIJ.GBIG_006038,STRG0A58AIJ.GBIG_013767,STRG0A58AIJ.GBIG_015448,STRG0A58AIJ.GBIG_016471,STRG0A58AIJ.GBIG_020230,STRG0A58AIJ.GBIG_021950,STRG0A58AIJ.GBIG_022040,STRG0A58AIJ.GBI_00277,STRG0A58AIJ.GBI_00578,STRG0A58AIJ.GBI_00656,STRG0A58AIJ.GBI_01890,STRG0A58AIJ.GBI_02393,STRG0A58AIJ.GBI_02534,STRG0A58AIJ.GBI_02709,STRG0A58AIJ.GBI_02715,STRG0A58AIJ.GBI_03767,STRG0A58A…	M3K10_XENLA,TRAF4_MOUSE,M3K4_HUMAN,UB2V1_BOVIN,CAPZA_DROME,DEAF1_DROME,BTBDJ_HUMAN,GBIG_022040,PDC6I_MOUSE,PRAF3_CHICK,VGFR1_HUMAN,LIMS2_MOUSE,AFAD_HUMAN,DOCK1_HUMAN,M4K3_HUMAN,DHX15_HUMAN,PDCD6_MOUSE,ATRX_DROME,IAP3_NPVOP,DUSK4_DROME,GBI_04921,ATG9A_BOVIN,CYLD_HUMAN,TBL1R_HUMAN,VGFR3_HUMAN,MEN1_RAT,IAP_GVCPM,NAT9_DROME,RDX_DROME,STRP1_DANRE,SM3L2_ARATH,MAPK2_DROME,NFIP2_MOUSE,GBI_11402,UBP5_HUMA…
GO:0044270	Cellular nitrogen compound catabolic process	126	141	0.173992	bottom	0.0014	ks	STRG0A58AIJ.GBIG_000213,STRG0A58AIJ.GBIG_001008,STRG0A58AIJ.GBIG_006492,STRG0A58AIJ.GBIG_008027,STRG0A58AIJ.GBIG_011532,STRG0A58AIJ.GBIG_014834,STRG0A58AIJ.GBIG_014937,STRG0A58AIJ.GBIG_015757,STRG0A58AIJ.GBIG_017007,STRG0A58AIJ.GBIG_017762,STRG0A58AIJ.GBIG_020863,STRG0A58AIJ.GBIG_021796,STRG0A58AIJ.GBI_00039,STRG0A58AIJ.GBI_00403,STRG0A58AIJ.GBI_00510,STRG0A58AIJ.GBI_00723,STRG0A58AIJ.GBI_00893,S…	ITPA_CULQU,FEN1_ANOGA,GDL_DROME,APY_TABYA,GLD2A_DROME,ISAHY_LABAI,PUM2_HUMAN,CNOT3_MOUSE,2AAA_DROME,GBIG_017762,GAWKY_DROME,SMG5_HUMAN,RNH1_HUMAN,ADA_DANRE,PATL1_RAT,CNOT2_HUMAN,PAN3_DROME,TUT7_HUMAN,DPYL5_HUMAN,CDD_DICDI,5NTD_LUTLO,AGO2_HUMAN,MRT4_HUMAN,BLVRB_BOVIN,GEN_DROME,DCP2_HUMAN,RRP44_MOUSE,EXOS8_BOVIN,DMAD_DROME,YL394_MIMIV,FITM2_DROME,RENT2_HUMAN,MUS81_DANRE,LSM1_BOVIN,ALLC_DANRE,TYPH_H…
GO:0016482	Cytosolic transport	58	61	0.0246248	bottom	0.0016	ks	STRG0A58AIJ.GBIG_001032,STRG0A58AIJ.GBIG_002502,STRG0A58AIJ.GBIG_007800,STRG0A58AIJ.GBIG_013214,STRG0A58AIJ.GBIG_023706,STRG0A58AIJ.GBIG_023733,STRG0A58AIJ.GBIG_024482,STRG0A58AIJ.GBI_00248,STRG0A58AIJ.GBI_00631,STRG0A58AIJ.GBI_00890,STRG0A58AIJ.GBI_01358,STRG0A58AIJ.GBI_01411,STRG0A58AIJ.GBI_01462,STRG0A58AIJ.GBI_02626,STRG0A58AIJ.GBI_03458,STRG0A58AIJ.GBI_03746,STRG0A58AIJ.GBI_03751,STRG0A58AIJ…	MYS9_DROME,ABL_DROME,FLNA_DROME,RGP1_HUMAN,GBIG_023706,PCID2_BOVIN,LRK1_CAEEL,SNX6_HUMAN,HGS_MOUSE,WASH1_DANRE,SFT2_YEAST,WDR81_DANRE,VPS51_DROME,VP26C_HUMAN,DOP1_DROME,S66A2_HUMAN,ENA_DROME,NU155_HUMAN,PKHJ1_BOVIN,VPS54_DROME,GBI_07809,GOT1B_BOVIN,SYS1_NEMVE,COASY_HUMAN,RAB9B_MOUSE,KITH_CHICK,WASC2_RAT,GBI_10190,ALS2_HUMAN,VPS50_CHICK,TM87A_XENTR,VPS18_DANRE,NEUAA_DANRE,SNX12_HUMAN,SNX1_MOUSE,AP…
GO:0030534	Adult behavior	100	124	0.43055	top	0.0018	ks	STRG0A58AIJ.GBIG_000119,STRG0A58AIJ.GBIG_000385,STRG0A58AIJ.GBIG_004349,STRG0A58AIJ.GBIG_005765,STRG0A58AIJ.GBIG_005769,STRG0A58AIJ.GBIG_006248,STRG0A58AIJ.GBIG_006254,STRG0A58AIJ.GBIG_006348,STRG0A58AIJ.GBIG_007800,STRG0A58AIJ.GBIG_009685,STRG0A58AIJ.GBIG_010421,STRG0A58AIJ.GBIG_010707,STRG0A58AIJ.GBIG_011442,STRG0A58AIJ.GBIG_011690,STRG0A58AIJ.GBIG_013263,STRG0A58AIJ.GBIG_013850,STRG0A58AIJ.GBI…	GBIG_000119,GNRHR_OCTVU,KCNAE_DROME,GBIG_005765,GBIG_005769,GBIG_006248,DAAF5_HUMAN,PKRA_DROME,FLNA_DROME,DLG1_DROME,HIW_DROME,DAT_DROME,FMR1_DROME,BMAL1_CHICK,SYN_DROME,GBIG_013850,PUM2_HUMAN,CCNQ_RAT,ERC2_HUMAN,RB6I2_HUMAN,GBIG_017267,GBIG_017378,GBIG_019430,TDC1_CAEEL,CSKP_DROME,PDE4A_DROME,GBIG_020001,EST4A_MOUSE,CCKAR_XENLA,GRM1_CAEEL,NLGNX_HUMAN,GBI_00143,KCNAS_DROME,GALT_DROME,TRPV6_HUMAN,…
GO:0046700	Heterocycle catabolic process	124	139	0.179173	bottom	0.0018	ks	STRG0A58AIJ.GBIG_000213,STRG0A58AIJ.GBIG_001008,STRG0A58AIJ.GBIG_006492,STRG0A58AIJ.GBIG_008027,STRG0A58AIJ.GBIG_011532,STRG0A58AIJ.GBIG_014834,STRG0A58AIJ.GBIG_014937,STRG0A58AIJ.GBIG_015757,STRG0A58AIJ.GBIG_017007,STRG0A58AIJ.GBIG_017762,STRG0A58AIJ.GBIG_020863,STRG0A58AIJ.GBIG_021796,STRG0A58AIJ.GBI_00039,STRG0A58AIJ.GBI_00403,STRG0A58AIJ.GBI_00510,STRG0A58AIJ.GBI_00723,STRG0A58AIJ.GBI_00893,S…	ITPA_CULQU,FEN1_ANOGA,GDL_DROME,APY_TABYA,GLD2A_DROME,ISAHY_LABAI,PUM2_HUMAN,CNOT3_MOUSE,2AAA_DROME,GBIG_017762,GAWKY_DROME,SMG5_HUMAN,RNH1_HUMAN,ADA_DANRE,PATL1_RAT,CNOT2_HUMAN,PAN3_DROME,TUT7_HUMAN,DPYL5_HUMAN,CDD_DICDI,5NTD_LUTLO,AGO2_HUMAN,MRT4_HUMAN,BLVRB_BOVIN,GEN_DROME,DCP2_HUMAN,RRP44_MOUSE,EXOS8_BOVIN,DMAD_DROME,YL394_MIMIV,FITM2_DROME,RENT2_HUMAN,MUS81_DANRE,LSM1_BOVIN,ALLC_DANRE,TYPH_H…
GO:0098876	Vesicle-mediated transport to the plasma membrane	63	70	0.0674967	bottom	0.002	ks	STRG0A58AIJ.GBIG_002478,STRG0A58AIJ.GBIG_006750,STRG0A58AIJ.GBIG_009842,STRG0A58AIJ.GBIG_016757,STRG0A58AIJ.GBIG_023137,STRG0A58AIJ.GBIG_023733,STRG0A58AIJ.GBI_00227,STRG0A58AIJ.GBI_00631,STRG0A58AIJ.GBI_00748,STRG0A58AIJ.GBI_00890,STRG0A58AIJ.GBI_01375,STRG0A58AIJ.GBI_01462,STRG0A58AIJ.GBI_02536,STRG0A58AIJ.GBI_03656,STRG0A58AIJ.GBI_04768,STRG0A58AIJ.GBI_05201,STRG0A58AIJ.GBI_05675,STRG0A58AIJ.G…	EXOC5_DROME,RFIP3_DANRE,GRIP1_RAT,MTMRD_HUMAN,GBIG_023137,PCID2_BOVIN,DEN1A_MOUSE,HGS_MOUSE,EHD1_HUMAN,WASH1_DANRE,MTOR_HUMAN,VPS51_DROME,GOGA7_BOVIN,GO45_RAT,SNX30_MOUSE,EXOC1_DROME,EHD1_MOUSE,VP35L_DROME,SCRIB_DROME,SCRIB_DANRE,UBCD6_DROME,BIG1_RAT,VPS54_DROME,EXPA_DROME,MERH_DROME,GBI_07809,SYS1_NEMVE,TBK1_MOUSE,EXOC3_DROME,KITH_CHICK,STXB5_HUMAN,RAB35_HUMAN,GGA1_MOUSE,CCD93_CHICK,VPS50_CHICK,…
GO:0045087	Innate immune response	110	129	0.274384	bottom	0.0021	ks	STRG0A58AIJ.GBIG_001209,STRG0A58AIJ.GBIG_001489,STRG0A58AIJ.GBIG_003089,STRG0A58AIJ.GBIG_004246,STRG0A58AIJ.GBIG_006383,STRG0A58AIJ.GBIG_008783,STRG0A58AIJ.GBIG_008784,STRG0A58AIJ.GBIG_008795,STRG0A58AIJ.GBIG_009868,STRG0A58AIJ.GBIG_010208,STRG0A58AIJ.GBIG_013095,STRG0A58AIJ.GBIG_014331,STRG0A58AIJ.GBIG_014887,STRG0A58AIJ.GBIG_014919,STRG0A58AIJ.GBIG_017338,STRG0A58AIJ.GBIG_017462,STRG0A58AIJ.GBI…	MUG1_RAT,AGO2_HUMAN,AGO10_ARATH,FER_DROME,SPZ5_DROME,GBIG_008783,TLR2_CRIGR,TLR21_CHICK,RHBT1_HUMAN,NAA25_DROME,LAMA_DROME,EIGER_DROME,GBIG_014887,RHOL_DROME,PELI_DROME,FLOT2_DROME,SPZ3_DROME,PGPLB_DROME,APKC_DROME,GBIG_023706,DIA_DROME,COE3_HUMAN,VGFR1_HUMAN,EPHA5_CHICK,TLR2_CANLF,MSRB1_HUMAN,DORS_DROME,TOLL8_DROME,ACK1_BOVIN,RAC1_BOVIN,CD109_HUMAN,GBI_02654,GBI_02869,ANNU_SCHAM,SRC42_DROME,MYD8…
GO:0000038	Very long-chain fatty acid metabolic process	18	30	1.24982	bottom	0.0022	afc	STRG0A58AIJ.GBIG_021547,STRG0A58AIJ.GBIG_021611,STRG0A58AIJ.GBI_00642,STRG0A58AIJ.GBI_00966,STRG0A58AIJ.GBI_03946,STRG0A58AIJ.GBI_06980,STRG0A58AIJ.GBI_07025,STRG0A58AIJ.GBI_07507,STRG0A58AIJ.GBI_09220,STRG0A58AIJ.GBI_09221,STRG0A58AIJ.GBI_09223,STRG0A58AIJ.GBI_11091,STRG0A58AIJ.GBI_11442,STRG0A58AIJ.GBI_11443,STRG0A58AIJ.GBI_13991,STRG0A58AIJ.GBI_15046,STRG0A58AIJ.GBI_17963,STRG0A58AIJ.GBI_18189	ELVL1_AEDAE,ELOVL_DROME,HACD2_MOUSE,ABCD2_HUMAN,ELOV6_DROME,ABCD3_HUMAN,TECR_CAEEL,ELVL1_AEDAE,ELOV7_HUMAN,ELOV4_HUMAN,ELOV7_HUMAN,PEX16_DANRE,ELOVL_DROME,ELOV4_MOUSE,ELOV4_HUMAN,128UP_DROME,ELOF_DROME,PEX10_MOUSE
GO:0032456	Endocytic recycling	49	54	0.00114603	bottom	0.003	ks	STRG0A58AIJ.GBIG_006750,STRG0A58AIJ.GBIG_009842,STRG0A58AIJ.GBIG_016757,STRG0A58AIJ.GBIG_023733,STRG0A58AIJ.GBI_00227,STRG0A58AIJ.GBI_00631,STRG0A58AIJ.GBI_00748,STRG0A58AIJ.GBI_00890,STRG0A58AIJ.GBI_01375,STRG0A58AIJ.GBI_01462,STRG0A58AIJ.GBI_04768,STRG0A58AIJ.GBI_05675,STRG0A58AIJ.GBI_05803,STRG0A58AIJ.GBI_05928,STRG0A58AIJ.GBI_05929,STRG0A58AIJ.GBI_06178,STRG0A58AIJ.GBI_07574,STRG0A58AIJ.GBI_0…	RFIP3_DANRE,GRIP1_RAT,MTMRD_HUMAN,PCID2_BOVIN,DEN1A_MOUSE,HGS_MOUSE,EHD1_HUMAN,WASH1_DANRE,MTOR_HUMAN,VPS51_DROME,SNX30_MOUSE,EHD1_MOUSE,VP35L_DROME,SCRIB_DROME,SCRIB_DANRE,UBCD6_DROME,VPS54_DROME,EXPA_DROME,MERH_DROME,GBI_07809,TBK1_MOUSE,EXOC3_DROME,KITH_CHICK,RAB35_HUMAN,GGA1_MOUSE,VPS50_CHICK,VPS18_DANRE,MTMR2_CHICK,MILK1_BOVIN,SNX12_HUMAN,RB11A_CANLF,EXC6B_MOUSE,DEN1A_XENLA,V26BL_DANRE,HGS_M…
GO:0032535	Regulation of cellular component size	151	168	0.00868936	bottom	0.0034	ks	STRG0A58AIJ.GBIG_000171,STRG0A58AIJ.GBIG_000596,STRG0A58AIJ.GBIG_000754,STRG0A58AIJ.GBIG_001760,STRG0A58AIJ.GBIG_001792,STRG0A58AIJ.GBIG_002502,STRG0A58AIJ.GBIG_003686,STRG0A58AIJ.GBIG_004687,STRG0A58AIJ.GBIG_006649,STRG0A58AIJ.GBIG_006813,STRG0A58AIJ.GBIG_007370,STRG0A58AIJ.GBIG_007402,STRG0A58AIJ.GBIG_008374,STRG0A58AIJ.GBIG_010149,STRG0A58AIJ.GBIG_011442,STRG0A58AIJ.GBIG_011567,STRG0A58AIJ.GBI…	ALK_HUMAN,AR1AB_XENLA,DYST_HUMAN,VEGFH_ORFN2,SEM2A_SCHGR,ABL_DROME,WASL_HUMAN,RAPH1_HUMAN,SYTL4_MOUSE,LAM0_DROME,MYBA_HUMAN,NC2B_DROME,MYC_DROME,STAC2_MOUSE,FMR1_DROME,LASP1_CAEEL,AKAP1_HUMAN,YTHD3_HUMAN,M3K4_HUMAN,CAD99_DROME,CAPZA_DROME,CEL1A_XENLA,LAR_DROME,GELS_DROME,TSC2_HUMAN,BAIP2_HUMAN,GBIG_022059,NPRL2_BOVIN,PDPK1_RAT,AVIL_HUMAN,CBPD_DROME,DIA_DROME,VANG2_DANRE,VGFR1_HUMAN,HCLS1_MOUSE,NR…
GO:0050808	Synapse organization	172	186	0.314934	top	0.0036	ks	STRG0A58AIJ.GBIG_000099,STRG0A58AIJ.GBIG_000119,STRG0A58AIJ.GBIG_001299,STRG0A58AIJ.GBIG_001689,STRG0A58AIJ.GBIG_001876,STRG0A58AIJ.GBIG_001939,STRG0A58AIJ.GBIG_003534,STRG0A58AIJ.GBIG_005397,STRG0A58AIJ.GBIG_005765,STRG0A58AIJ.GBIG_005769,STRG0A58AIJ.GBIG_005794,STRG0A58AIJ.GBIG_006440,STRG0A58AIJ.GBIG_006492,STRG0A58AIJ.GBIG_006640,STRG0A58AIJ.GBIG_006816,STRG0A58AIJ.GBIG_006992,STRG0A58AIJ.GBI…	GBIG_000099,GBIG_000119,CORO7_BOVIN,GBIG_001689,HMCN2_MOUSE,SPTCB_DROME,DTNA_HUMAN,ANK3_HUMAN,GBIG_005765,GBIG_005769,SMU1_BOVIN,NRX3A_CHICK,GDL_DROME,EDF1_BOVIN,GBIG_006816,NBEA_DROME,GBIG_007104,KS6A1_HUMAN,NLGN1_CAEEL,NLGN1_CAEEL,GBIG_008860,LACH_SCHAM,SMO2A_XENLA,DMDA_DROME,DMD_CHICK,DLG1_DROME,HIW_DROME,ANK3_HUMAN,LACH_DROME,PROS_DROVI,GBIG_010731,GBIG_010732,FMR1_DROME,IF23A_XENLA,NTRI_BOVI…
GO:0071805	Potassium ion transmembrane transport	56	91	0.364569	top	0.0036	ks	STRG0A58AIJ.GBIG_000008,STRG0A58AIJ.GBIG_000464,STRG0A58AIJ.GBIG_002883,STRG0A58AIJ.GBIG_004349,STRG0A58AIJ.GBIG_005127,STRG0A58AIJ.GBIG_005536,STRG0A58AIJ.GBIG_009588,STRG0A58AIJ.GBIG_011668,STRG0A58AIJ.GBIG_011687,STRG0A58AIJ.GBIG_016053,STRG0A58AIJ.GBIG_018239,STRG0A58AIJ.GBIG_021345,STRG0A58AIJ.GBIG_022398,STRG0A58AIJ.GBIG_023987,STRG0A58AIJ.GBI_00006,STRG0A58AIJ.GBI_00007,STRG0A58AIJ.GBI_000…	ATPB1_DROME,GRIK2_DANRE,HCN2_MOUSE,KCNAE_DROME,KCNQ1_SQUAC,GLR3_CAEEL,KCNK9_MOUSE,KCNKI_MOUSE,ATNA_DROME,KCNN_DROME,TWK7_CAEEL,NCKX3_HUMAN,ORK1_DROME,SL9A6_HUMAN,GBI_00006,ATPB2_DROME,ATPB2_DROME,ATPB2_DROME,KCNAS_DROME,NCKXH_DROME,KCNAW_DROME,PBO4_CAEEL,GRIK2_HUMAN,GRIK1_MOUSE,GRIK3_RAT,MITOS_DANRE,LETM1_DROME,LTMD1_XENTR,S12A8_XENLA,S12A2_HUMAN,SL9A3_HUMAN,KCNAB_DROME,UNC58_CAEBR,GBI_10542,GBI_…
GO:0046328	Regulation of JNK cascade	52	59	0.173119	bottom	0.0042	ks	STRG0A58AIJ.GBIG_004621,STRG0A58AIJ.GBIG_006038,STRG0A58AIJ.GBIG_013767,STRG0A58AIJ.GBIG_015448,STRG0A58AIJ.GBIG_016471,STRG0A58AIJ.GBIG_020230,STRG0A58AIJ.GBIG_021950,STRG0A58AIJ.GBIG_022040,STRG0A58AIJ.GBI_00277,STRG0A58AIJ.GBI_00656,STRG0A58AIJ.GBI_01890,STRG0A58AIJ.GBI_02393,STRG0A58AIJ.GBI_02534,STRG0A58AIJ.GBI_02709,STRG0A58AIJ.GBI_03767,STRG0A58AIJ.GBI_04007,STRG0A58AIJ.GBI_04469,STRG0A58A…	M3K10_XENLA,TRAF4_MOUSE,M3K4_HUMAN,UB2V1_BOVIN,CAPZA_DROME,DEAF1_DROME,BTBDJ_HUMAN,GBIG_022040,PDC6I_MOUSE,VGFR1_HUMAN,LIMS2_MOUSE,AFAD_HUMAN,DOCK1_HUMAN,M4K3_HUMAN,PDCD6_MOUSE,ATRX_DROME,IAP3_NPVOP,DUSK4_DROME,GBI_04921,ATG9A_BOVIN,CYLD_HUMAN,TBL1R_HUMAN,VGFR3_HUMAN,MEN1_RAT,IAP_GVCPM,NAT9_DROME,RDX_DROME,STRP1_DANRE,SM3L2_ARATH,MAPK2_DROME,NFIP2_MOUSE,UBP5_HUMAN,STK11_CHICK,CLN3_CANLF,JIP1_DROM…
GO:0080135	Regulation of cellular response to stress	131	151	0.038455	bottom	0.0042	ks	STRG0A58AIJ.GBIG_001777,STRG0A58AIJ.GBIG_002486,STRG0A58AIJ.GBIG_003405,STRG0A58AIJ.GBIG_004621,STRG0A58AIJ.GBIG_005558,STRG0A58AIJ.GBIG_006038,STRG0A58AIJ.GBIG_009277,STRG0A58AIJ.GBIG_011735,STRG0A58AIJ.GBIG_013767,STRG0A58AIJ.GBIG_014665,STRG0A58AIJ.GBIG_015448,STRG0A58AIJ.GBIG_016471,STRG0A58AIJ.GBIG_017970,STRG0A58AIJ.GBIG_019049,STRG0A58AIJ.GBIG_020230,STRG0A58AIJ.GBIG_021950,STRG0A58AIJ.GBI…	F172A_DROME,ERR2_HUMAN,DEK_MOUSE,M3K10_XENLA,MBRL_HUMAN,TRAF4_MOUSE,GBIG_009277,IF23A_XENLA,M3K4_HUMAN,GBIG_014665,UB2V1_BOVIN,CAPZA_DROME,GPCP1_HUMAN,VHLL_HUMAN,DEAF1_DROME,BTBDJ_HUMAN,GBIG_022040,ACRC_HUMAN,PDC6I_MOUSE,GBI_00308,PRAF3_CHICK,HYD_DROME,VGFR1_HUMAN,TRIPC_DANRE,REV1_DROME,BABA2_BRAFL,LIMS2_MOUSE,AFAD_HUMAN,DOCK1_HUMAN,LPIN2_HUMAN,BSCL2_DROME,M4K3_HUMAN,DHX15_HUMAN,ACRC_HUMAN,PARG_B…
GO:0031047	Gene silencing by RNA	58	75	0.149878	bottom	0.0046	ks	STRG0A58AIJ.GBIG_001489,STRG0A58AIJ.GBIG_003089,STRG0A58AIJ.GBIG_006270,STRG0A58AIJ.GBIG_006489,STRG0A58AIJ.GBIG_006916,STRG0A58AIJ.GBIG_007891,STRG0A58AIJ.GBIG_011397,STRG0A58AIJ.GBIG_011442,STRG0A58AIJ.GBIG_015316,STRG0A58AIJ.GBIG_017748,STRG0A58AIJ.GBIG_020863,STRG0A58AIJ.GBI_00479,STRG0A58AIJ.GBI_00615,STRG0A58AIJ.GBI_00630,STRG0A58AIJ.GBI_00696,STRG0A58AIJ.GBI_00942,STRG0A58AIJ.GBI_01182,STR…	AGO2_HUMAN,AGO10_ARATH,MARF1_XENTR,ACKMT_XENLA,TRIMR_BOMMO,ERI1_HUMAN,PAPD1_DROME,FMR1_DROME,MGAT1_HUMAN,VGFR2_DANRE,GAWKY_DROME,IF2G_DANRE,DDX3X_HUMAN,NRDE2_MOUSE,PPID_MOUSE,TUT7_HUMAN,DDX5_HUMAN,DDX17_DROME,AGO3_BOMMO,SUV92_BOVIN,SUV92_BOVIN,AGO2_HUMAN,DCP2_HUMAN,SRRT_AEDAE,HDC_DROME,NCBP1_AEDAE,CMTR1_DANRE,BIP_DROME,M10B1_DANRE,ARMI_DROME,PLD6_XENTR,DCR1_DROME,PRKAA_XENLA,XRN1_HUMAN,DCR1_DROME…
GO:0033108	Mitochondrial respiratory chain complex assembly	37	39	0.356473	top	0.0057	ks	STRG0A58AIJ.GBI_00145,STRG0A58AIJ.GBI_01581,STRG0A58AIJ.GBI_02537,STRG0A58AIJ.GBI_03086,STRG0A58AIJ.GBI_03552,STRG0A58AIJ.GBI_04179,STRG0A58AIJ.GBI_04664,STRG0A58AIJ.GBI_05082,STRG0A58AIJ.GBI_06154,STRG0A58AIJ.GBI_06216,STRG0A58AIJ.GBI_06327,STRG0A58AIJ.GBI_06719,STRG0A58AIJ.GBI_06886,STRG0A58AIJ.GBI_07810,STRG0A58AIJ.GBI_08890,STRG0A58AIJ.GBI_09216,STRG0A58AIJ.GBI_09309,STRG0A58AIJ.GBI_09928,STR…	COXM1_BOVIN,NDUAC_CAEEL,NDUAD_BOVIN,NDUB8_HUMAN,NDUB2_PONPY,CIA30_DROME,GBI_04664,BCS1_BOVIN,TTC19_DROME,AIFM1_MOUSE,MD12L_MOUSE,NDUA6_BOVIN,NDUS7_BOVIN,NDUS8_DROME,GBI_08890,NDUB7_BOVIN,SURF1_HUMAN,NDUB9_MOUSE,NDUA9_MOUSE,FXRD1_XENLA,Y1868_THEYD,OMA1_RAT,NDUA8_GORGO,NDUB3_GORGO,SCO1_HUMAN,SDHF4_DROME,NUBPL_DICDI,GBI_15181,NDUS4_DROME,NDUBA_BOMMO,UQCC1_XENLA,NDUS7_BOVIN,SAM50_MOUSE,SDHF3_DROME,ND…
GO:0032981	Mitochondrial respiratory chain complex I assembly	24	25	0.395725	top	0.0071	ks	STRG0A58AIJ.GBI_01581,STRG0A58AIJ.GBI_02537,STRG0A58AIJ.GBI_03086,STRG0A58AIJ.GBI_03552,STRG0A58AIJ.GBI_04179,STRG0A58AIJ.GBI_04664,STRG0A58AIJ.GBI_06719,STRG0A58AIJ.GBI_06886,STRG0A58AIJ.GBI_07810,STRG0A58AIJ.GBI_08890,STRG0A58AIJ.GBI_09216,STRG0A58AIJ.GBI_09928,STRG0A58AIJ.GBI_10576,STRG0A58AIJ.GBI_11687,STRG0A58AIJ.GBI_13187,STRG0A58AIJ.GBI_13224,STRG0A58AIJ.GBI_14190,STRG0A58AIJ.GBI_15181,STR…	NDUAC_CAEEL,NDUAD_BOVIN,NDUB8_HUMAN,NDUB2_PONPY,CIA30_DROME,GBI_04664,NDUA6_BOVIN,NDUS7_BOVIN,NDUS8_DROME,GBI_08890,NDUB7_BOVIN,NDUB9_MOUSE,NDUA9_MOUSE,FXRD1_XENLA,NDUA8_GORGO,NDUB3_GORGO,NUBPL_DICDI,GBI_15181,NDUS4_DROME,NDUBA_BOMMO,NDUS7_BOVIN,NDUF4_DROME,NDUF5_DANRE,GBI_20844
GO:0072655	Establishment of protein localization to mitochondrion	33	35	0.293372	top	0.0071	ks	STRG0A58AIJ.GBIG_024742,STRG0A58AIJ.GBI_00127,STRG0A58AIJ.GBI_00419,STRG0A58AIJ.GBI_01960,STRG0A58AIJ.GBI_02334,STRG0A58AIJ.GBI_02352,STRG0A58AIJ.GBI_02722,STRG0A58AIJ.GBI_03745,STRG0A58AIJ.GBI_04021,STRG0A58AIJ.GBI_04074,STRG0A58AIJ.GBI_05082,STRG0A58AIJ.GBI_05890,STRG0A58AIJ.GBI_06216,STRG0A58AIJ.GBI_08809,STRG0A58AIJ.GBI_09554,STRG0A58AIJ.GBI_09847,STRG0A58AIJ.GBI_10739,STRG0A58AIJ.GBI_10889,S…	MI40B_XENLA,GRPE_DROME,TIM14_DROME,TIM23_XENTR,MTX1_CAEBR,TO401_DROME,TM20B_DANRE,TIM21_XENLA,GSTZ_EUPES,SPAG1_HUMAN,BCS1_BOVIN,TI50C_DROME,AIFM1_MOUSE,TTC1_HUMAN,CH60A_DROME,AIP_BOVIN,GBI_10739,TIM22_DROME,TOM22_MOUSE,MAIP1_HUMAN,GBI_13738,HSP7E_DROME,MPPB_BOVIN,TI16A_XENLA,GBI_16283,TOM70_MOUSE,SAM50_MOUSE,PINK1_MOUSE,DJC11_HUMAN,GBI_19418,TIM44_HUMAN,MTX1_BOVIN,TTC1_HUMAN
GO:0006272	Leading strand elongation	7	7	1.88917	top	0.0072	afc	STRG0A58AIJ.GBIG_013057,STRG0A58AIJ.GBI_05623,STRG0A58AIJ.GBI_05634,STRG0A58AIJ.GBI_07855,STRG0A58AIJ.GBI_11468,STRG0A58AIJ.GBI_11733,STRG0A58AIJ.GBI_16050	DPOE3_BOVIN,DPOE3_BOVIN,DPOE1_DROME,DPOLA_XENLA,RFC3_BOVIN,RFC2_RAT,RFC5_HUMAN
GO:1901361	Organic cyclic compound catabolic process	131	151	0.171013	bottom	0.0077	ks	STRG0A58AIJ.GBIG_000213,STRG0A58AIJ.GBIG_001008,STRG0A58AIJ.GBIG_006492,STRG0A58AIJ.GBIG_008027,STRG0A58AIJ.GBIG_011532,STRG0A58AIJ.GBIG_012180,STRG0A58AIJ.GBIG_014834,STRG0A58AIJ.GBIG_014937,STRG0A58AIJ.GBIG_015757,STRG0A58AIJ.GBIG_017007,STRG0A58AIJ.GBIG_017195,STRG0A58AIJ.GBIG_017762,STRG0A58AIJ.GBIG_020863,STRG0A58AIJ.GBIG_021796,STRG0A58AIJ.GBI_00039,STRG0A58AIJ.GBI_00403,STRG0A58AIJ.GBI_005…	ITPA_CULQU,FEN1_ANOGA,GDL_DROME,APY_TABYA,GLD2A_DROME,PH4H_DROME,ISAHY_LABAI,PUM2_HUMAN,CNOT3_MOUSE,2AAA_DROME,MOX12_DROME,GBIG_017762,GAWKY_DROME,SMG5_HUMAN,RNH1_HUMAN,ADA_DANRE,PATL1_RAT,CNOT2_HUMAN,PAN3_DROME,TUT7_HUMAN,DPYL5_HUMAN,CDD_DICDI,5NTD_LUTLO,AGO2_HUMAN,MRT4_HUMAN,BLVRB_BOVIN,GEN_DROME,DCP2_HUMAN,RRP44_MOUSE,EXOS8_BOVIN,DMAD_DROME,DHPR_BOVIN,YL394_MIMIV,FITM2_DROME,RENT2_HUMAN,MUS81_…
GO:0006955	Immune response	142	169	0.199493	bottom	0.0079	ks	STRG0A58AIJ.GBIG_001055,STRG0A58AIJ.GBIG_001209,STRG0A58AIJ.GBIG_001489,STRG0A58AIJ.GBIG_003089,STRG0A58AIJ.GBIG_004246,STRG0A58AIJ.GBIG_004255,STRG0A58AIJ.GBIG_004273,STRG0A58AIJ.GBIG_006383,STRG0A58AIJ.GBIG_008783,STRG0A58AIJ.GBIG_008784,STRG0A58AIJ.GBIG_008795,STRG0A58AIJ.GBIG_009015,STRG0A58AIJ.GBIG_009868,STRG0A58AIJ.GBIG_010208,STRG0A58AIJ.GBIG_013095,STRG0A58AIJ.GBIG_013767,STRG0A58AIJ.GBI…	GBIG_001055,MUG1_RAT,AGO2_HUMAN,AGO10_ARATH,FER_DROME,CI_DROME,CI_DROME,SPZ5_DROME,GBIG_008783,TLR2_CRIGR,TLR21_CHICK,PGBD4_HUMAN,RHBT1_HUMAN,NAA25_DROME,LAMA_DROME,M3K4_HUMAN,CAD99_DROME,EIGER_DROME,GBIG_014887,RHOL_DROME,PELI_DROME,FLOT2_DROME,SPZ3_DROME,PGPLB_DROME,APKC_DROME,GBIG_023706,DIA_DROME,COE3_HUMAN,VGFR1_HUMAN,EPHA5_CHICK,TLR2_CANLF,MSRB1_HUMAN,DORS_DROME,TOLL8_DROME,ACK1_BOVIN,RAC1_…
GO:0006271	DNA strand elongation involved in DNA replication	16	16	1.04436	top	0.0085	afc	STRG0A58AIJ.GBIG_013057,STRG0A58AIJ.GBI_00293,STRG0A58AIJ.GBI_02503,STRG0A58AIJ.GBI_05623,STRG0A58AIJ.GBI_05634,STRG0A58AIJ.GBI_06323,STRG0A58AIJ.GBI_07855,STRG0A58AIJ.GBI_10024,STRG0A58AIJ.GBI_11468,STRG0A58AIJ.GBI_11733,STRG0A58AIJ.GBI_13542,STRG0A58AIJ.GBI_15420,STRG0A58AIJ.GBI_16050,STRG0A58AIJ.GBI_16939,STRG0A58AIJ.GBI_17667,STRG0A58AIJ.GBI_20166	DPOE3_BOVIN,PSF1_HUMAN,DPOD2_MOUSE,DPOE3_BOVIN,DPOE1_DROME,MCM7B_XENLA,DPOLA_XENLA,MCM3_DROME,RFC3_BOVIN,RFC2_RAT,MCM4_DROME,PSF2_DROME,RFC5_HUMAN,DNA2_BOVIN,DPOD3_CHICK,DNLI3_HUMAN
GO:0019439	Aromatic compound catabolic process	126	146	0.178631	bottom	0.0086	ks	STRG0A58AIJ.GBIG_000213,STRG0A58AIJ.GBIG_001008,STRG0A58AIJ.GBIG_006492,STRG0A58AIJ.GBIG_008027,STRG0A58AIJ.GBIG_011532,STRG0A58AIJ.GBIG_012180,STRG0A58AIJ.GBIG_014834,STRG0A58AIJ.GBIG_014937,STRG0A58AIJ.GBIG_015757,STRG0A58AIJ.GBIG_017007,STRG0A58AIJ.GBIG_017195,STRG0A58AIJ.GBIG_017762,STRG0A58AIJ.GBIG_020863,STRG0A58AIJ.GBIG_021796,STRG0A58AIJ.GBI_00039,STRG0A58AIJ.GBI_00403,STRG0A58AIJ.GBI_005…	ITPA_CULQU,FEN1_ANOGA,GDL_DROME,APY_TABYA,GLD2A_DROME,PH4H_DROME,ISAHY_LABAI,PUM2_HUMAN,CNOT3_MOUSE,2AAA_DROME,MOX12_DROME,GBIG_017762,GAWKY_DROME,SMG5_HUMAN,RNH1_HUMAN,ADA_DANRE,PATL1_RAT,CNOT2_HUMAN,PAN3_DROME,TUT7_HUMAN,CDD_DICDI,5NTD_LUTLO,AGO2_HUMAN,MRT4_HUMAN,BLVRB_BOVIN,GEN_DROME,DCP2_HUMAN,RRP44_MOUSE,EXOS8_BOVIN,DMAD_DROME,DHPR_BOVIN,YL394_MIMIV,FITM2_DROME,RENT2_HUMAN,MUS81_DANRE,LSM1_B…
GO:0007600	Sensory perception	143	266	0.291248	top	0.0088	ks	STRG0A58AIJ.GBIG_000008,STRG0A58AIJ.GBIG_000099,STRG0A58AIJ.GBIG_000282,STRG0A58AIJ.GBIG_000330,STRG0A58AIJ.GBIG_000569,STRG0A58AIJ.GBIG_001689,STRG0A58AIJ.GBIG_001870,STRG0A58AIJ.GBIG_001959,STRG0A58AIJ.GBIG_004349,STRG0A58AIJ.GBIG_004878,STRG0A58AIJ.GBIG_005397,STRG0A58AIJ.GBIG_005765,STRG0A58AIJ.GBIG_005769,STRG0A58AIJ.GBIG_006254,STRG0A58AIJ.GBIG_006816,STRG0A58AIJ.GBIG_006881,STRG0A58AIJ.GBI…	ATPB1_DROME,GBIG_000099,AT8A1_MOUSE,SIF1_DROME,AT8B2_HUMAN,GBIG_001689,ADXH1_DROME,NMDE2_CANLF,KCNAE_DROME,GBIG_004878,ANK3_HUMAN,GBIG_005765,GBIG_005769,DAAF5_HUMAN,GBIG_006816,GBIG_006881,GBIG_007104,DGK2_DROME,GBIG_007987,GR64F_DROME,GBIG_008860,V244_FOWPN,RFX2_RAT,ANK3_HUMAN,PROS_DROVI,GBIG_010731,GBIG_010732,FMR1_DROME,GBIG_011520,GBIG_011821,GBIG_011964,WHRN_HUMAN,HERC1_HUMAN,OTOP_DROME,GBI…
GO:0050805	Negative regulation of synaptic transmission	25	30	0.843586	top	0.009	ks	STRG0A58AIJ.GBIG_000119,STRG0A58AIJ.GBIG_000171,STRG0A58AIJ.GBIG_000189,STRG0A58AIJ.GBIG_005397,STRG0A58AIJ.GBIG_005638,STRG0A58AIJ.GBIG_008860,STRG0A58AIJ.GBIG_010434,STRG0A58AIJ.GBIG_010731,STRG0A58AIJ.GBIG_010732,STRG0A58AIJ.GBIG_012549,STRG0A58AIJ.GBIG_014331,STRG0A58AIJ.GBIG_020270,STRG0A58AIJ.GBI_00142,STRG0A58AIJ.GBI_00143,STRG0A58AIJ.GBI_00888,STRG0A58AIJ.GBI_06069,STRG0A58AIJ.GBI_11273,S…	GBIG_000119,ALK_HUMAN,SKY_DROME,ANK3_HUMAN,MPPE1_CHICK,GBIG_008860,ANK3_HUMAN,GBIG_010731,GBIG_010732,WHRN_HUMAN,EIGER_DROME,EST4A_MOUSE,NLGNX_HUMAN,GBI_00143,RAP1_DROME,NMNA1_BOVIN,SPAST_DROER,GBI_14835,SLO_DROME,TBC19_HUMAN,NADE_DROME,GABR2_HUMAN,ANK2_HUMAN,AKT1_DROME,CPLX_DROME
GO:0005991	Trehalose metabolic process	5	7	2.61302	bottom	0.01	afc	STRG0A58AIJ.GBIG_002725,STRG0A58AIJ.GBI_08418,STRG0A58AIJ.GBI_08506,STRG0A58AIJ.GBI_09641,STRG0A58AIJ.GBI_12222	TREA_APIME,TREA_APIME,TPS1_KLULA,TREA_APIME,TREA_APIME
GO:0006721	Terpenoid metabolic process	34	48	0.385965	both ends	0.01	ks	STRG0A58AIJ.GBIG_000252,STRG0A58AIJ.GBIG_005037,STRG0A58AIJ.GBIG_013926,STRG0A58AIJ.GBIG_013939,STRG0A58AIJ.GBIG_013941,STRG0A58AIJ.GBIG_013946,STRG0A58AIJ.GBIG_013951,STRG0A58AIJ.GBIG_014585,STRG0A58AIJ.GBIG_014659,STRG0A58AIJ.GBIG_017482,STRG0A58AIJ.GBI_00155,STRG0A58AIJ.GBI_04739,STRG0A58AIJ.GBI_05761,STRG0A58AIJ.GBI_07697,STRG0A58AIJ.GBI_08233,STRG0A58AIJ.GBI_08865,STRG0A58AIJ.GBI_09668,STRG0…	NINAB_GALME,SDR1_AEDAE,DHR11_BOVIN,DHR11_BOVIN,DHR11_CHICK,DHR11_BOVIN,DHR11_BOVIN,SDR1_AEDAE,AP3S1_BOVIN,BDH_HUMAN,NINAB_DROME,RDH13_HUMAN,BDH_MOUSE,C15A1_DIPPU,C15A1_DIPPU,HMCS1_BLAGE,DHRS7_HUMAN,RDH11_HUMAN,RUSC2_HUMAN,GBI_12135,C15A1_DIPPU,RDH14_BOVIN,RDH11_HUMAN,RDH14_BOVIN,C15A1_DIPPU,DHR13_BOVIN,RDH11_MOUSE,RDH14_HUMAN,RDH11_HUMAN,DHR11_BOVIN,SDR1_AEDAE,RDH11_HUMAN,DHRSX_HUMAN,SDR1_AEDAE
GO:0007189	Adenylate cyclase-activating G protein-coupled receptor signaling pathway	59	83	0.166154	both ends	0.01	ks	STRG0A58AIJ.GBIG_001342,STRG0A58AIJ.GBIG_001411,STRG0A58AIJ.GBIG_001509,STRG0A58AIJ.GBIG_003693,STRG0A58AIJ.GBIG_004319,STRG0A58AIJ.GBIG_004888,STRG0A58AIJ.GBIG_007230,STRG0A58AIJ.GBIG_007855,STRG0A58AIJ.GBIG_009130,STRG0A58AIJ.GBIG_009627,STRG0A58AIJ.GBIG_009797,STRG0A58AIJ.GBIG_009816,STRG0A58AIJ.GBIG_010122,STRG0A58AIJ.GBIG_010996,STRG0A58AIJ.GBIG_011427,STRG0A58AIJ.GBIG_013001,STRG0A58AIJ.GBI…	MTH2_DROYA,ADCY3_HUMAN,GBIG_001509,CALM1_BRAFL,DRD2L_DROME,SFTPA_MACMU,ADRA2_LABOS,GBIG_007855,ADCY5_CANLF,GBIG_009627,GBIG_009797,COX2_ACHDO,GBIG_010122,GBIG_010996,GBIG_011427,MTH2_DROSI,LGR4_XENTR,GBIG_015500,GBIG_017953,ADA2C_DIDVI,AC78C_DROME,GBIG_020046,GBIG_020217,GBIG_020355,GBIG_021098,CALRL_MOUSE,DOPR2_DROME,AC78C_DROME,MTH2_DROSI,ADCY6_MOUSE,MTH3_DROME,MTH1_DROME,MTH2_DROYA,MTH1_DROME,…
GO:0042147	Retrograde transport, endosome to Golgi	36	38	0.0358668	bottom	0.01	ks	STRG0A58AIJ.GBIG_013214,STRG0A58AIJ.GBIG_023733,STRG0A58AIJ.GBIG_024482,STRG0A58AIJ.GBI_00248,STRG0A58AIJ.GBI_00890,STRG0A58AIJ.GBI_01358,STRG0A58AIJ.GBI_01462,STRG0A58AIJ.GBI_02626,STRG0A58AIJ.GBI_03746,STRG0A58AIJ.GBI_04578,STRG0A58AIJ.GBI_07574,STRG0A58AIJ.GBI_07906,STRG0A58AIJ.GBI_08738,STRG0A58AIJ.GBI_09038,STRG0A58AIJ.GBI_10190,STRG0A58AIJ.GBI_10693,STRG0A58AIJ.GBI_11062,STRG0A58AIJ.GBI_116…	RGP1_HUMAN,PCID2_BOVIN,LRK1_CAEEL,SNX6_HUMAN,WASH1_DANRE,SFT2_YEAST,VPS51_DROME,VP26C_HUMAN,S66A2_HUMAN,PKHJ1_BOVIN,VPS54_DROME,GOT1B_BOVIN,RAB9B_MOUSE,WASC2_RAT,GBI_10190,VPS50_CHICK,TM87A_XENTR,NEUAA_DANRE,SNX12_HUMAN,SNX1_MOUSE,V26BL_DANRE,RAB7L_HUMAN,GCC2_RAT,HTR5B_HUMAN,VTI1A_HUMAN,STX10_HUMAN,TBC23_CHICK,GBI_14933,SESQ1_HUMAN,VPS53_HUMAN,VPS29_HUMAN,VPS29_BOVIN,RIC1_DROME,VPS35_BOVIN,TPC10_…
GO:0097017	Renal protein absorption	4	4	2.88517	bottom	0.01	afc	STRG0A58AIJ.GBIG_021410,STRG0A58AIJ.GBIG_023137,STRG0A58AIJ.GBI_04847,STRG0A58AIJ.GBI_19847	ADTRP_RAT,GBIG_023137,CUBN_DROME,ADTRP_MESAU

## Sheet: D7 enrichment.Process
#term ID	term description	genes mapped	genes in set	enrichment score	direction	false discovery rate	method	matching proteins in your input (IDs)	matching proteins in your input (labels)
GO:0006399	tRNA metabolic process	152	157	0.0950372	bottom	0.00022	ks	STRG0A58AIJ.GBIG_001118,STRG0A58AIJ.GBIG_003619,STRG0A58AIJ.GBIG_003984,STRG0A58AIJ.GBIG_004374,STRG0A58AIJ.GBIG_006736,STRG0A58AIJ.GBIG_008545,STRG0A58AIJ.GBIG_010876,STRG0A58AIJ.GBIG_013580,STRG0A58AIJ.GBIG_015584,STRG0A58AIJ.GBIG_016106,STRG0A58AIJ.GBIG_019042,STRG0A58AIJ.GBIG_021671,STRG0A58AIJ.GBIG_024936,STRG0A58AIJ.GBI_00024,STRG0A58AIJ.GBI_00075,STRG0A58AIJ.GBI_00126,STRG0A58AIJ.GBI_00144…	RPC10_MOUSE,DBNL_DROME,THADA_CHLAE,MAX_DANRE,AIMP2_CRIGR,MOD5_HUMAN,TTCA_XANAC,MOCS3_CULQU,MPPD1_HUMAN,COA6_HUMAN,RPAB3_HUMAN,HARS1_MOUSE,ATD3A_DROME,TRM11_CHICK,DUS2L_HUMAN,SPCS_DANRE,SEN2_CHICK,POP1_HUMAN,SYEM_CHICK,TRM2B_DANRE,DTWD1_XENLA,FMT_HUMAN,SYRM_BOVIN,ALKB8_BOVIN,TRM9B_MOUSE,SYRC_XENTR,SYCC_DROPS,TPRKB_DANRE,MRPP3_HUMAN,GBI_01816,RPC1_BOVIN,TYW3_BOVIN,AASD1_BOVIN,SYAC_BOMMO,ZN593_DROME…
GO:0032787	Monocarboxylic acid metabolic process	179	251	0.191177	bottom	0.00037	ks	STRG0A58AIJ.GBIG_001590,STRG0A58AIJ.GBIG_003643,STRG0A58AIJ.GBIG_004930,STRG0A58AIJ.GBIG_007279,STRG0A58AIJ.GBIG_008594,STRG0A58AIJ.GBIG_010673,STRG0A58AIJ.GBIG_010932,STRG0A58AIJ.GBIG_011354,STRG0A58AIJ.GBIG_013893,STRG0A58AIJ.GBIG_015797,STRG0A58AIJ.GBIG_021411,STRG0A58AIJ.GBIG_021413,STRG0A58AIJ.GBIG_021547,STRG0A58AIJ.GBIG_022149,STRG0A58AIJ.GBIG_023913,STRG0A58AIJ.GBIG_023915,STRG0A58AIJ.GBI…	ECH1_MOUSE,4CL5_ORYSJ,ACO11_CHORO,FA2H_RAT,LUCI_LUCMI,MAOX_ANAPL,ABHD2_DROME,ITPK1_CHICK,ACSL1_HUMAN,ARMC7_MOUSE,ADTRP_MOUSE,GBIG_021413,ELVL1_AEDAE,ACOX3_RAT,ACO11_CHORO,ACO11_SPOLI,ACSF2_DANRE,PTGR1_BOVIN,UGT2_DACCO,ECHD3_HUMAN,HACD2_MOUSE,PEX3_MOUSE,GLO1_ORYSI,ODPB_CAEEL,ACADM_DROME,ADRL_DROME,ABCD2_HUMAN,HSDL1_CHICK,IDHP_MOUSE,OCTC_BOVIN,GRHPR_MOUSE,CPT1A_HUMAN,MECR_DROME,MECR_DROME,HCDH2_CAE…
GO:0042445	Hormone metabolic process	90	161	0.314405	bottom	0.00048	ks	STRG0A58AIJ.GBIG_000075,STRG0A58AIJ.GBIG_000230,STRG0A58AIJ.GBIG_002739,STRG0A58AIJ.GBIG_004917,STRG0A58AIJ.GBIG_005037,STRG0A58AIJ.GBIG_005050,STRG0A58AIJ.GBIG_005051,STRG0A58AIJ.GBIG_009057,STRG0A58AIJ.GBIG_011930,STRG0A58AIJ.GBIG_013926,STRG0A58AIJ.GBIG_013939,STRG0A58AIJ.GBIG_013941,STRG0A58AIJ.GBIG_013946,STRG0A58AIJ.GBIG_013951,STRG0A58AIJ.GBIG_014585,STRG0A58AIJ.GBIG_015528,STRG0A58AIJ.GBI…	C4AA1_DROME,CHDH_HUMAN,ECE_LOCMI,CP4C1_BLADI,SDR1_AEDAE,CP4C1_BLADI,CP4C1_BLADI,GBIG_009057,NEC2_CAEEL,DHR11_BOVIN,DHR11_BOVIN,DHR11_CHICK,DHR11_BOVIN,DHR11_BOVIN,SDR1_AEDAE,DHGL_DROME,DHGL_DROPS,DHGL_DROME,DHGL_DROME,BDH_HUMAN,CP4C1_BLADI,C4G15_DROME,C4AC1_DROME,DHB13_HUMAN,CRHBP_RAT,ACO11_SPOLI,GBI_01985,RDHE2_MOUSE,IYD1_HUMAN,ZMYM3_MOUSE,DHGL_DROPS,CP315_DROME,NPC1_PIG,NPC1B_DROME,RDH13_HUMAN,…
GO:0048193	Golgi vesicle transport	128	136	0.0733213	bottom	0.00053	ks	STRG0A58AIJ.GBIG_002478,STRG0A58AIJ.GBIG_004826,STRG0A58AIJ.GBIG_009276,STRG0A58AIJ.GBIG_014423,STRG0A58AIJ.GBIG_015550,STRG0A58AIJ.GBIG_015851,STRG0A58AIJ.GBIG_016699,STRG0A58AIJ.GBIG_021617,STRG0A58AIJ.GBIG_023137,STRG0A58AIJ.GBIG_023606,STRG0A58AIJ.GBIG_023607,STRG0A58AIJ.GBIG_025442,STRG0A58AIJ.GBI_00650,STRG0A58AIJ.GBI_00767,STRG0A58AIJ.GBI_00768,STRG0A58AIJ.GBI_01428,STRG0A58AIJ.GBI_01462,S…	EXOC5_DROME,BRUN_DROME,GBIG_009276,YIF1B_DANRE,FUCT1_BOVIN,AP1G1_HUMAN,COPB2_RAT,AAAS_MOUSE,GBIG_023137,COG2_HUMAN,COG2_HUMAN,RAB2A_CHICK,CNIH4_BOVIN,NRBP_DROME,NRBP_DROME,YKT6_XENTR,VPS51_DROME,SC31A_CHICK,COG6_DROME,STX17_BOVIN,GOGA7_BOVIN,VA725_ARATH,DOP1_DROME,GO45_RAT,SC24C_HUMAN,SC24A_HUMAN,STX5_DROME,SC23A_MOUSE,SEC20_HUMAN,AP3S1_BOVIN,IR3IP_RAT,TPC2A_HUMAN,ANR29_HUMAN,EXOC1_DROME,STAR_DRO…
GO:0006631	Fatty acid metabolic process	130	186	0.248822	bottom	0.00087	ks	STRG0A58AIJ.GBIG_001590,STRG0A58AIJ.GBIG_003643,STRG0A58AIJ.GBIG_004930,STRG0A58AIJ.GBIG_007279,STRG0A58AIJ.GBIG_008594,STRG0A58AIJ.GBIG_010932,STRG0A58AIJ.GBIG_013893,STRG0A58AIJ.GBIG_015797,STRG0A58AIJ.GBIG_021411,STRG0A58AIJ.GBIG_021413,STRG0A58AIJ.GBIG_021547,STRG0A58AIJ.GBIG_022149,STRG0A58AIJ.GBIG_023913,STRG0A58AIJ.GBIG_023915,STRG0A58AIJ.GBIG_024338,STRG0A58AIJ.GBIG_025000,STRG0A58AIJ.GBI…	ECH1_MOUSE,4CL5_ORYSJ,ACO11_CHORO,FA2H_RAT,LUCI_LUCMI,ABHD2_DROME,ACSL1_HUMAN,ARMC7_MOUSE,ADTRP_MOUSE,GBIG_021413,ELVL1_AEDAE,ACOX3_RAT,ACO11_CHORO,ACO11_SPOLI,ACSF2_DANRE,PTGR1_BOVIN,ECHD3_HUMAN,HACD2_MOUSE,PEX3_MOUSE,GLO1_ORYSI,ACADM_DROME,ADRL_DROME,ABCD2_HUMAN,HSDL1_CHICK,OCTC_BOVIN,CPT1A_HUMAN,MECR_DROME,MECR_DROME,HCDH2_CAEEL,HACL1_HUMAN,FAAH2_HUMAN,ACO11_SPOLI,ACO11_SPOLI,GPAT1_PIG,PTGR1_P…
GO:0006520	Cellular amino acid metabolic process	149	176	0.134495	bottom	0.001	ks	STRG0A58AIJ.GBIG_000614,STRG0A58AIJ.GBIG_004374,STRG0A58AIJ.GBIG_006139,STRG0A58AIJ.GBIG_006736,STRG0A58AIJ.GBIG_007008,STRG0A58AIJ.GBIG_011190,STRG0A58AIJ.GBIG_012180,STRG0A58AIJ.GBIG_014462,STRG0A58AIJ.GBIG_014834,STRG0A58AIJ.GBIG_015490,STRG0A58AIJ.GBIG_019430,STRG0A58AIJ.GBIG_019431,STRG0A58AIJ.GBIG_021671,STRG0A58AIJ.GBIG_023529,STRG0A58AIJ.GBIG_024936,STRG0A58AIJ.GBI_00330,STRG0A58AIJ.GBI_0…	P5CR1_HUMAN,MAX_DANRE,PROD_DROME,AIMP2_CRIGR,ALH13_CAEEL,GCSP_CHICK,PH4H_DROME,GCST_BOVIN,ISAHY_LABAI,ARGI1_PIG,GBIG_019430,TDC1_CAEEL,HARS1_MOUSE,GBIG_023529,ATD3A_DROME,SYEM_CHICK,KAT3_HUMAN,BCAT1_MOUSE,SYRM_BOVIN,SYRC_XENTR,SYCC_DROPS,TDCB_STAA3,GBI_01013,GPKOW_DANRE,OTC_CHICK,OAT_DROME,HUTH_BOVIN,DHE3_DROME,AATC_MOUSE,HMGCL_BOVIN,THA2_ARATH,GLSN_MEDSA,MTNA_DROME,DYR_DROME,IYD1_HUMAN,AASD1_BOV…
GO:0034754	Cellular hormone metabolic process	72	133	0.234058	bottom	0.001	ks	STRG0A58AIJ.GBIG_000075,STRG0A58AIJ.GBIG_000230,STRG0A58AIJ.GBIG_004917,STRG0A58AIJ.GBIG_005037,STRG0A58AIJ.GBIG_005050,STRG0A58AIJ.GBIG_005051,STRG0A58AIJ.GBIG_009057,STRG0A58AIJ.GBIG_013926,STRG0A58AIJ.GBIG_013939,STRG0A58AIJ.GBIG_013941,STRG0A58AIJ.GBIG_013946,STRG0A58AIJ.GBIG_013951,STRG0A58AIJ.GBIG_014585,STRG0A58AIJ.GBIG_015528,STRG0A58AIJ.GBIG_015531,STRG0A58AIJ.GBIG_015722,STRG0A58AIJ.GBI…	C4AA1_DROME,CHDH_HUMAN,CP4C1_BLADI,SDR1_AEDAE,CP4C1_BLADI,CP4C1_BLADI,GBIG_009057,DHR11_BOVIN,DHR11_BOVIN,DHR11_CHICK,DHR11_BOVIN,DHR11_BOVIN,SDR1_AEDAE,DHGL_DROME,DHGL_DROPS,DHGL_DROME,DHGL_DROME,BDH_HUMAN,CP4C1_BLADI,C4G15_DROME,C4AC1_DROME,DHB13_HUMAN,RDHE2_MOUSE,ZMYM3_MOUSE,DHGL_DROPS,CP315_DROME,NPC1_PIG,NPC1B_DROME,RDH13_HUMAN,CP4C1_BLADI,CP4C1_BLADI,BDH_MOUSE,EDRF1_PONAB,ALKJ_PSEPU,DHGL_DR…
GO:0006091	Generation of precursor metabolites and energy	135	177	0.0943468	bottom	0.0018	ks	STRG0A58AIJ.GBIG_000681,STRG0A58AIJ.GBIG_001996,STRG0A58AIJ.GBIG_002802,STRG0A58AIJ.GBIG_004212,STRG0A58AIJ.GBIG_005497,STRG0A58AIJ.GBIG_006278,STRG0A58AIJ.GBIG_007532,STRG0A58AIJ.GBIG_007759,STRG0A58AIJ.GBIG_008376,STRG0A58AIJ.GBIG_010400,STRG0A58AIJ.GBIG_011196,STRG0A58AIJ.GBIG_012049,STRG0A58AIJ.GBIG_014008,STRG0A58AIJ.GBIG_015154,STRG0A58AIJ.GBIG_017563,STRG0A58AIJ.GBIG_018326,STRG0A58AIJ.GBI…	WIPI2_CHICK,CRK_DROME,GIPC1_HUMAN,PNTA_ECOLI,CYB_DROME,NU5M_LOCMI,ATG2A_XENTR,COX3_AEDAE,CAH2_TRIHK,NDUS6_BOVIN,TALDO_HUMAN,FXDC2_MACFA,GNPI_AEDAE,NU5M_LOCMI,NU5M_DROYA,NU4M_AEDAE,GBIG_022226,NB5R4_DANRE,GBIG_023565,COX1_ARTSF,FUMH_CAEEL,NU4M_ANOGA,SDHA_CAEEL,SUCB1_HUMAN,ODO2_HUMAN,UGPA_BOVIN,GHC1_HUMAN,IDHP_MOUSE,NNTM_BOVIN,CISY1_AEDAE,AXN_DROME,NDUAC_CAEEL,ATG3_BOVIN,NDUS1_BOVIN,IDH3A_DROME,PFK…
GO:0008033	tRNA processing	101	104	0.0984281	bottom	0.0056	ks	STRG0A58AIJ.GBIG_001118,STRG0A58AIJ.GBIG_003619,STRG0A58AIJ.GBIG_003984,STRG0A58AIJ.GBIG_008545,STRG0A58AIJ.GBIG_010876,STRG0A58AIJ.GBIG_013580,STRG0A58AIJ.GBIG_015584,STRG0A58AIJ.GBIG_016106,STRG0A58AIJ.GBI_00024,STRG0A58AIJ.GBI_00075,STRG0A58AIJ.GBI_00144,STRG0A58AIJ.GBI_00298,STRG0A58AIJ.GBI_00392,STRG0A58AIJ.GBI_00411,STRG0A58AIJ.GBI_00527,STRG0A58AIJ.GBI_00791,STRG0A58AIJ.GBI_00793,STRG0A58A…	RPC10_MOUSE,DBNL_DROME,THADA_CHLAE,MOD5_HUMAN,TTCA_XANAC,MOCS3_CULQU,MPPD1_HUMAN,COA6_HUMAN,TRM11_CHICK,DUS2L_HUMAN,SEN2_CHICK,POP1_HUMAN,TRM2B_DANRE,DTWD1_XENLA,FMT_HUMAN,ALKB8_BOVIN,TRM9B_MOUSE,TPRKB_DANRE,MRPP3_HUMAN,GBI_01816,TYW3_BOVIN,TRM6_HUMAN,DUS19_HUMAN,TRM5_AEDAE,QSPP_BOVIN,GBI_04363,LA_DROME,DDX1_DROME,MTO1_MACFA,TRM13_MOUSE,ANR16_MOUSE,PUS7_BOVIN,RNZ_DROME,TYW4_MOUSE,SYFM_DROME,ARCH_…
GO:0035966	Response to topologically incorrect protein	44	48	0.123913	bottom	0.0069	ks	STRG0A58AIJ.GBIG_022682,STRG0A58AIJ.GBI_00536,STRG0A58AIJ.GBI_00711,STRG0A58AIJ.GBI_01541,STRG0A58AIJ.GBI_02442,STRG0A58AIJ.GBI_02459,STRG0A58AIJ.GBI_02500,STRG0A58AIJ.GBI_03402,STRG0A58AIJ.GBI_03455,STRG0A58AIJ.GBI_03702,STRG0A58AIJ.GBI_03714,STRG0A58AIJ.GBI_04419,STRG0A58AIJ.GBI_05661,STRG0A58AIJ.GBI_06122,STRG0A58AIJ.GBI_06140,STRG0A58AIJ.GBI_06211,STRG0A58AIJ.GBI_06358,STRG0A58AIJ.GBI_06751,S…	EDEM3_HUMAN,AMFR_HUMAN,DERL2_MOUSE,GBI_01541,DJC10_MOUSE,CRERF_DROME,ATFC_BOMMO,GOR_HUMAN,CR3L4_RAT,CUL3A_XENLA,FAF2_BOVIN,BIP_DROME,SYVN1_MOUSE,PAR16_RAT,HSP7D_MANSE,AUP1_MOUSE,UGGG_DROME,XBP1_BOVIN,TM7S3_MOUSE,RN185_CHICK,ERN1_MOUSE,TOR1B_HUMAN,RDX_DROME,WFS1_DROME,CH60A_DROME,DNJB9_HUMAN,ATF6A_HUMAN,EDEM1_HUMAN,TRAP1_MOUSE,EDEM2_HUMAN,HSP7E_DROME,CHIP_MOUSE,RHBL4_HUMAN,JKAMP_MOUSE,BI1_BOVIN,SE…
GO:0006888	Endoplasmic reticulum to Golgi vesicle-mediated transport	60	64	0.100427	bottom	0.0081	ks	STRG0A58AIJ.GBIG_009276,STRG0A58AIJ.GBIG_014423,STRG0A58AIJ.GBIG_016699,STRG0A58AIJ.GBIG_021617,STRG0A58AIJ.GBIG_025442,STRG0A58AIJ.GBI_00650,STRG0A58AIJ.GBI_00767,STRG0A58AIJ.GBI_00768,STRG0A58AIJ.GBI_01428,STRG0A58AIJ.GBI_01836,STRG0A58AIJ.GBI_02496,STRG0A58AIJ.GBI_02544,STRG0A58AIJ.GBI_03752,STRG0A58AIJ.GBI_03957,STRG0A58AIJ.GBI_04203,STRG0A58AIJ.GBI_04262,STRG0A58AIJ.GBI_04951,STRG0A58AIJ.GBI…	GBIG_009276,YIF1B_DANRE,COPB2_RAT,AAAS_MOUSE,RAB2A_CHICK,CNIH4_BOVIN,NRBP_DROME,NRBP_DROME,YKT6_XENTR,SC31A_CHICK,STX17_BOVIN,VA725_ARATH,SC24C_HUMAN,SC24A_HUMAN,STX5_DROME,SC23A_MOUSE,IR3IP_RAT,TPC2A_HUMAN,ANR29_HUMAN,STAR_DROME,SEC13_DROME,SAR1B_CRIGR,ERGI3_DANRE,LMAN1_MOUSE,ERGI2_HUMAN,YIPF6_XENTR,BAP31_HUMAN,ZD23B_DANRE,GOSR1_BOVIN,GOT1B_BOVIN,TPC2L_PONAB,PEF1_DANRE,TBC20_BOVIN,ERD2_DROME,PGA…
GO:0043038	Amino acid activation	39	41	0.121442	bottom	0.0081	ks	STRG0A58AIJ.GBIG_004374,STRG0A58AIJ.GBIG_006736,STRG0A58AIJ.GBIG_021671,STRG0A58AIJ.GBIG_024936,STRG0A58AIJ.GBI_00330,STRG0A58AIJ.GBI_00776,STRG0A58AIJ.GBI_00818,STRG0A58AIJ.GBI_00837,STRG0A58AIJ.GBI_02842,STRG0A58AIJ.GBI_02845,STRG0A58AIJ.GBI_02937,STRG0A58AIJ.GBI_04030,STRG0A58AIJ.GBI_04361,STRG0A58AIJ.GBI_04627,STRG0A58AIJ.GBI_04841,STRG0A58AIJ.GBI_05120,STRG0A58AIJ.GBI_05545,STRG0A58AIJ.GBI_0…	MAX_DANRE,AIMP2_CRIGR,HARS1_MOUSE,ATD3A_DROME,SYEM_CHICK,SYRM_BOVIN,SYRC_XENTR,SYCC_DROPS,AASD1_BOVIN,SYAC_BOMMO,ZN593_DROME,SYSM_HUMAN,SYWM_MOUSE,ACSF4_DANRE,SYQ_DROME,SYCM_XENTR,ARL5B_HUMAN,SYFM_DROME,SYDC_BOVIN,GATB_AEDAE,SYYM_DROME,SYMC_HUMAN,SYWC_BOVIN,SYVC_DICDI,SYK_HUMAN,SYYC_CHICK,GATA_AEDAE,LGRC_BREPA,SYIM_MACFA,SYLC_HUMAN,SYFB_DROME,SYLM_HUMAN,SYAM_DROME,LRC47_MOUSE,SYEP_DROME,SYNM_MOUS…
GO:0010817	Regulation of hormone levels	116	198	0.243409	bottom	0.0085	ks	STRG0A58AIJ.GBIG_000075,STRG0A58AIJ.GBIG_000230,STRG0A58AIJ.GBIG_002739,STRG0A58AIJ.GBIG_004077,STRG0A58AIJ.GBIG_004092,STRG0A58AIJ.GBIG_004917,STRG0A58AIJ.GBIG_005037,STRG0A58AIJ.GBIG_005050,STRG0A58AIJ.GBIG_005051,STRG0A58AIJ.GBIG_009057,STRG0A58AIJ.GBIG_009278,STRG0A58AIJ.GBIG_011930,STRG0A58AIJ.GBIG_013926,STRG0A58AIJ.GBIG_013939,STRG0A58AIJ.GBIG_013941,STRG0A58AIJ.GBIG_013946,STRG0A58AIJ.GBI…	C4AA1_DROME,CHDH_HUMAN,ECE_LOCMI,COX18_MOUSE,PK1R_DROME,CP4C1_BLADI,SDR1_AEDAE,CP4C1_BLADI,CP4C1_BLADI,GBIG_009057,CBLB_XENTR,NEC2_CAEEL,DHR11_BOVIN,DHR11_BOVIN,DHR11_CHICK,DHR11_BOVIN,DHR11_BOVIN,SDR1_AEDAE,DHGL_DROME,DHGL_DROPS,DHGL_DROME,DHGL_DROME,BDH_HUMAN,CP4C1_BLADI,C4G15_DROME,C4AC1_DROME,DHB13_HUMAN,CRHBP_RAT,ADRL_DROME,ACO11_SPOLI,GBI_01985,RDHE2_MOUSE,PICK1_BOVIN,IYD1_HUMAN,LAT2_HUMAN,…
GO:0007600	Sensory perception	137	266	0.137949	top	0.00053	ks	STRG0A58AIJ.GBIG_000008,STRG0A58AIJ.GBIG_000099,STRG0A58AIJ.GBIG_000282,STRG0A58AIJ.GBIG_000330,STRG0A58AIJ.GBIG_000569,STRG0A58AIJ.GBIG_001689,STRG0A58AIJ.GBIG_001870,STRG0A58AIJ.GBIG_001959,STRG0A58AIJ.GBIG_004349,STRG0A58AIJ.GBIG_005397,STRG0A58AIJ.GBIG_005765,STRG0A58AIJ.GBIG_005769,STRG0A58AIJ.GBIG_006254,STRG0A58AIJ.GBIG_006816,STRG0A58AIJ.GBIG_006881,STRG0A58AIJ.GBIG_007104,STRG0A58AIJ.GBI…	ATPB1_DROME,GBIG_000099,AT8A1_MOUSE,SIF1_DROME,AT8B2_HUMAN,GBIG_001689,ADXH1_DROME,NMDE2_CANLF,KCNAE_DROME,ANK3_HUMAN,GBIG_005765,GBIG_005769,DAAF5_HUMAN,GBIG_006816,GBIG_006881,GBIG_007104,DGK2_DROME,GBIG_007987,GR64F_DROME,GBIG_008860,V244_FOWPN,RFX2_RAT,ANK3_HUMAN,PROS_DROVI,GBIG_010731,GBIG_010732,FMR1_DROME,GBIG_011520,GBIG_011821,GBIG_011964,WHRN_HUMAN,HERC1_HUMAN,OTOP_DROME,GBIG_013446,CAD…
GO:0007186	G protein-coupled receptor signaling pathway	181	293	0.140187	top	0.00092	ks	STRG0A58AIJ.GBIG_000385,STRG0A58AIJ.GBIG_001342,STRG0A58AIJ.GBIG_001411,STRG0A58AIJ.GBIG_001509,STRG0A58AIJ.GBIG_002040,STRG0A58AIJ.GBIG_002129,STRG0A58AIJ.GBIG_003082,STRG0A58AIJ.GBIG_003301,STRG0A58AIJ.GBIG_003693,STRG0A58AIJ.GBIG_004092,STRG0A58AIJ.GBIG_004319,STRG0A58AIJ.GBIG_004888,STRG0A58AIJ.GBIG_004999,STRG0A58AIJ.GBIG_005467,STRG0A58AIJ.GBIG_006248,STRG0A58AIJ.GBIG_007230,STRG0A58AIJ.GBI…	GNRHR_OCTVU,MTH2_DROYA,ADCY3_HUMAN,GBIG_001509,5HT2A_DROME,RYAR_DROME,TM145_XENLA,CAPAR_DROME,CALM1_BRAFL,PK1R_DROME,DRD2L_DROME,SFTPA_MACMU,GBIG_004999,GBIG_005467,GBIG_006248,ADRA2_LABOS,PRLHR_HUMAN,GBIG_007434,DGK2_DROME,CAPAR_DROME,GBIG_007855,GBIG_008203,ADCY5_CANLF,SIFAR_DROME,GBIG_009627,GBIG_009797,COX2_ACHDO,GBIG_010122,MTH1_DROME,GBIG_010996,GBIG_011427,QRFPR_RAT,MTH2_DROSI,LGR4_XENTR,G…
GO:0002181	Cytoplasmic translation	79	86	0.0631127	top	0.0022	ks	STRG0A58AIJ.GBIG_005164,STRG0A58AIJ.GBIG_011592,STRG0A58AIJ.GBIG_014963,STRG0A58AIJ.GBIG_016272,STRG0A58AIJ.GBIG_025450,STRG0A58AIJ.GBI_00278,STRG0A58AIJ.GBI_00280,STRG0A58AIJ.GBI_00643,STRG0A58AIJ.GBI_00902,STRG0A58AIJ.GBI_01542,STRG0A58AIJ.GBI_01595,STRG0A58AIJ.GBI_02023,STRG0A58AIJ.GBI_02069,STRG0A58AIJ.GBI_02093,STRG0A58AIJ.GBI_02315,STRG0A58AIJ.GBI_02346,STRG0A58AIJ.GBI_02668,STRG0A58AIJ.GBI…	GBIG_005164,RL13_SPOFR,RL8_MAMBR,GBIG_016272,EIF3B_BOMMO,IF4B_MOUSE,RL15_ANOGA,RL30_BRABE,RS2_DROME,RS5A_DROME,RS26_ANOGA,MRT4_HUMAN,RS24_SPOFR,RS27_BOVIN,EIF3D_AEDAE,RLA0_CHICK,EIF3H_BOMMO,GBI_02762,RS28_DROME,EIF3M_AEDAE,RS15_ELAOL,RS25_DROME,RL4_DROME,EIF3E_BOMMO,RLP24_DROME,R10AB_DROME,RL3_DROME,RL36_DROME,RL18A_SPOFR,EIF3K_BOMMO,RL10_BOMMA,RL9_SPOFR,EIF3L_ANOGA,RS30_BOVIN,IF4H_BOVIN,RL13A_SP…
GO:0051960	Regulation of nervous system development	176	193	0.0599351	top	0.0029	ks	STRG0A58AIJ.GBIG_000330,STRG0A58AIJ.GBIG_000664,STRG0A58AIJ.GBIG_000754,STRG0A58AIJ.GBIG_001173,STRG0A58AIJ.GBIG_001792,STRG0A58AIJ.GBIG_002502,STRG0A58AIJ.GBIG_003686,STRG0A58AIJ.GBIG_003855,STRG0A58AIJ.GBIG_004177,STRG0A58AIJ.GBIG_005120,STRG0A58AIJ.GBIG_005189,STRG0A58AIJ.GBIG_005397,STRG0A58AIJ.GBIG_005618,STRG0A58AIJ.GBIG_007317,STRG0A58AIJ.GBIG_007402,STRG0A58AIJ.GBIG_007726,STRG0A58AIJ.GBI…	SIF1_DROME,2ABA_DROME,DYST_HUMAN,EF2_BOMMO,SEM2A_SCHGR,ABL_DROME,WASL_HUMAN,NTAN1_HUMAN,BMR1B_CHICK,M313B_XENLA,KALRN_HUMAN,ANK3_HUMAN,DPY30_MOUSE,PLXB_DROME,NC2B_DROME,SPART_DROME,PLK2_HUMAN,MYC_DROME,CDON_HUMAN,GBIG_008860,DLG1_DROME,MNB_DROME,HIW_DROME,ANK3_HUMAN,PROS_DROVI,GBIG_010731,GBIG_010732,FMR1_DROME,PNT_DROME,DLL1_HUMAN,LAMA_DROME,YTHD3_HUMAN,GIL_DROME,PLXA3_DANRE,OSA_DROME,TSC2_HUMAN…
GO:1990709	Presynaptic active zone organization	21	24	0.225717	top	0.003	ks	STRG0A58AIJ.GBIG_001939,STRG0A58AIJ.GBIG_003534,STRG0A58AIJ.GBIG_009246,STRG0A58AIJ.GBIG_009247,STRG0A58AIJ.GBIG_016563,STRG0A58AIJ.GBIG_016617,STRG0A58AIJ.GBIG_016620,STRG0A58AIJ.GBIG_020270,STRG0A58AIJ.GBIG_021742,STRG0A58AIJ.GBIG_025814,STRG0A58AIJ.GBI_00143,STRG0A58AIJ.GBI_00983,STRG0A58AIJ.GBI_08740,STRG0A58AIJ.GBI_09326,STRG0A58AIJ.GBI_09327,STRG0A58AIJ.GBI_10232,STRG0A58AIJ.GBI_12833,STRG0…	SPTCB_DROME,DTNA_HUMAN,DMDA_DROME,DMD_CHICK,DMD_PIG,ERC2_HUMAN,RB6I2_HUMAN,EST4A_MOUSE,GBIG_021742,TENM_DROME,GBI_00143,SYNJ1_MOUSE,LIPA1_HUMAN,RIMB2_CHICK,RIMB1_HUMAN,TENA_DROME,PCLO_CHICK,SPTCA_DROME,DMDA_DROME,LST4_CAEEL,LRP4_HUMAN
