# Supplementary material for: Integration of a neuronal RNAseq dataset with the draft Gryllus bimaculatus transcriptome refines gene predictions and highlights potential systematic response to injury
Source: bioRxiv. 2025 Jul 18:2025.07.13.663756. Preprint. [Version 1] doi: 10.1101/2025.07.13.663756 (PMC12338758; doi:10.1101/2025.07.13.663756)
Supplement: Supplement 10 — S8 File: BAM.BAI file that is the index file for the .BAM data (https://doi.org/10.7910/DVN/EP0MXO) [file media-10.zip]

Archive with 2 entries (2 files):
- S9_GBIG_merged_sifted.bam.bai
- __MACOSX/._S9_GBIG_merged_sifted.bam.bai
