# Supplementary material for: Integration of a neuronal RNAseq dataset with the draft Gryllus bimaculatus transcriptome refines gene predictions and highlights potential systematic response to injury
Source: bioRxiv. 2025 Jul 18:2025.07.13.663756. Preprint. [Version 1] doi: 10.1101/2025.07.13.663756 (PMC12338758; doi:10.1101/2025.07.13.663756)
Supplement: Supplement 11 — S9 File: FASTA formatted file containing the longest predicted protein for each gene, which was uploaded to the STRING database. [file media-11.zip]

Archive with 2 entries (2 files):
- S10_SuppTableWW_StringProteinUpload.fa
- __MACOSX/._S10_SuppTableWW_StringProteinUpload.fa
