# Supplementary material for: Integration of a neuronal RNAseq dataset with the draft Gryllus bimaculatus transcriptome refines gene predictions and highlights potential systematic response to injury
Source: bioRxiv. 2025 Jul 18:2025.07.13.663756. Preprint. [Version 1] doi: 10.1101/2025.07.13.663756 (PMC12338758; doi:10.1101/2025.07.13.663756)
Supplement: Supplement 12 — S10 File: All annotations for the updated transcriptome assembly. [file media-12.xlsx]

## Sheet: Annotation Table
gene_id	transcript_id	is_GBI_tRNA	GBI_gene	sprot_Top_BLASTX_hit	prot_id	prot_coords	sprot_Top_BLASTP_hit	uniprot_sprot.fasta_BLASTX	uniprot_sprot.fasta_BLASTP	Pfam	eggnog	Kegg	gene_ontology_BLASTX	gene_ontology_BLASTP	gene_ontology_Pfam	has_blastx_GO	has_blastp_GO	has_pfam_GO	has_any_GO	GBI_annotation	has_GBI_GO	STRING_GO_BP	STRING_GO_CC	STRING_GO_MF	has_STRING_GO
GBI_00001	GBI_00001-RA	0	GBI_00001	.	.	.	.	.	.	.	.	.	.	.	.	0	0	0	0	Dbxref=InterPro:IPR002350,Pfam:PF07648;Ontology_term=GO:0005515;Note=Similar to Vasotab (Hybomitra bimaculata OX%3D226809);	1
GBI_00002	GBI_00002-RA	0	GBI_00002	.	GBI_00002-RA.p2	1-402[+]	.	.	.	.	.	.	.	.	.	0	0	0	0	Dbxref=InterPro:IPR013818,Pfam:PF00151;Note=Similar to EAG_00703: Phospholipase A1 member A (Camponotus floridanus OX%3D104421);	0	60	16	5	1
GBI_00002	GBI_00002.2	0		LIPE_MOUSE^LIPE_MOUSE^Q:428-1165,H:73-310^31.8%ID^E:1.6e-21^RecName: Full=Endothelial lipase;^Eukaryota; Metazoa; Chordata; Craniata; Vertebrata; Euteleostomi; Mammalia; Eutheria; Euarchontoglires; Glires; Rodentia; Myomorpha; Muroidea; Muridae; Murinae; Mus; Mus	GBI_M__0001T_00000362.p1	500-1249[+]	LIPE_MOUSE^LIPE_MOUSE^Q:8-222,H:106-310^32.9%ID^E:1.2e-18^RecName: Full=Endothelial lipase;^Eukaryota; Metazoa; Chordata; Craniata; Vertebrata; Euteleostomi; Mammalia; Eutheria; Euarchontoglires; Glires; Rodentia; Myomorpha; Muroidea; Muridae; Murinae; Mus; Mus	sp|Q9WVG5|LIPE_MOUSE^sp|Q9WVG5|LIPE_MOUSE^Q:428-1165,H:73-310^31.8%ID^E:1.5e-21^.^.	sp|Q9WVG5|LIPE_MOUSE^sp|Q9WVG5|LIPE_MOUSE^Q:8-222,H:106-310^32.9%ID^E:1.2e-18^.^.	PF00151.22^Lipase^Lipase^6-232^E:4.2e-38	.	KEGG:mmu:16891	GO:0009986^cellular_component^cell surface`GO:0005769^cellular_component^early endosome`GO:0005615^cellular_component^extracellular space`GO:0005794^cellular_component^Golgi apparatus`GO:0052740^molecular_function^1-acyl-2-lysophosphatidylserine acylhydrolase activity`GO:0008201^molecular_function^heparin binding`GO:0016298^molecular_function^lipase activity`GO:0004465^molecular_function^lipoprot…	GO:0009986^cellular_component^cell surface`GO:0005769^cellular_component^early endosome`GO:0005615^cellular_component^extracellular space`GO:0005794^cellular_component^Golgi apparatus`GO:0052740^molecular_function^1-acyl-2-lysophosphatidylserine acylhydrolase activity`GO:0008201^molecular_function^heparin binding`GO:0016298^molecular_function^lipase activity`GO:0004465^molecular_function^lipoprot…	GO:0016298^molecular_function^lipase activity	1	1	1	1	Dbxref=InterPro:IPR013818,Pfam:PF00151;Note=Similar to EAG_00703: Phospholipase A1 member A (Camponotus floridanus OX%3D104421);	0	60	16	5	1
GBI_00003	GBI_00003-RA	0	GBI_00003	2AAA_BOVIN^2AAA_BOVIN^Q:184-786,H:1-201^70.1%ID^E:1.9e-74^RecName: Full=Serine/threonine-protein phosphatase 2A 65 kDa regulatory subunit A alpha isoform;^Eukaryota; Metazoa; Chordata; Craniata; Vertebrata; Euteleostomi; Mammalia; Eutheria; Laurasiatheria; Artiodactyla; Ruminantia; Pecora; Bovidae; Bovinae; Bos	GBI_00003-RA.p1	1-2037[+]	2AAA_BOVIN^2AAA_BOVIN^Q:62-262,H:1-201^70.1%ID^E:1.9e-74^RecName: Full=Serine/threonine-protein phosphatase 2A 65 kDa regulatory subunit A alpha isoform;^Eukaryota; Metazoa; Chordata; Craniata; Vertebrata; Euteleostomi; Mammalia; Eutheria; Laurasiatheria; Artiodactyla; Ruminantia; Pecora; Bovidae; Bovinae; Bos	sp|Q32PI5|2AAA_BOVIN^sp|Q32PI5|2AAA_BOVIN^Q:184-786,H:1-201^70.1%ID^E:1.8e-74^.^.	sp|Q32PI5|2AAA_BOVIN^sp|Q32PI5|2AAA_BOVIN^Q:62-262,H:1-201^70.1%ID^E:1.8e-74^.^.	PF13646.9^HEAT_2^HEAT repeats^427-528^E:6e-11	.	KEGG:bta:535321	GO:0000775^cellular_component^chromosome, centromeric region`GO:0005737^cellular_component^cytoplasm`GO:0030425^cellular_component^dendrite`GO:0016328^cellular_component^lateral plasma membrane`GO:0005634^cellular_component^nucleus`GO:0019888^molecular_function^protein phosphatase regulator activity`GO:0007059^biological_process^chromosome segregation`GO:0065003^biological_process^protein-contain…	GO:0000775^cellular_component^chromosome, centromeric region`GO:0005737^cellular_component^cytoplasm`GO:0030425^cellular_component^dendrite`GO:0016328^cellular_component^lateral plasma membrane`GO:0005634^cellular_component^nucleus`GO:0019888^molecular_function^protein phosphatase regulator activity`GO:0007059^biological_process^chromosome segregation`GO:0065003^biological_process^protein-contain…	.	1	1	0	1	Dbxref=Pfam:PF13646;Note=Similar to Pp2A-29B: Serine/threonine-protein phosphatase PP2A 65 kDa regulatory subunit (Drosophila melanogaster OX%3D7227);	0	79	20	4	1
GBI_00006	GBI_00006-RA	0	GBI_00006	.	GBI_00006-RA.p1	163-981[+]	.	.	.	PF00287.21^Na_K-ATPase^Sodium / potassium ATPase beta chain^11-252^E:6e-47	.	.	.	.	GO:0006813^biological_process^potassium ion transport`GO:0006814^biological_process^sodium ion transport`GO:0005890^cellular_component^sodium:potassium-exchanging ATPase complex	0	0	1	1	Dbxref=InterPro:IPR000402,Pfam:PF00287;Ontology_term=GO:0005890,GO:0006813,GO:0006814;Note=Similar to nrv1: Sodium/potassium-transporting ATPase subunit beta-1 (Drosophila melanogaster OX%3D7227);	1	43	16	3	1
GBI_00006	GBI_00006-RB	0	GBI_00006	.	GBI_00006-RB.p1	163-927[+]	.	.	.	PF00287.21^Na_K-ATPase^Sodium / potassium ATPase beta chain^11-168^E:8.5e-26`PF00287.21^Na_K-ATPase^Sodium / potassium ATPase beta chain^169-234^E:1e-13	.	.	.	.	GO:0006813^biological_process^potassium ion transport`GO:0006814^biological_process^sodium ion transport`GO:0005890^cellular_component^sodium:potassium-exchanging ATPase complex	0	0	1	1	Dbxref=InterPro:IPR000402,Pfam:PF00287;Ontology_term=GO:0005890,GO:0006813,GO:0006814;Note=Similar to nrv1: Sodium/potassium-transporting ATPase subunit beta-1 (Drosophila melanogaster OX%3D7227);	1	43	16	3	1
GBI_00006	GBI_00006-RC	0	GBI_00006	.	GBI_00006-RC.p1	302-1066[+]	.	.	.	PF00287.21^Na_K-ATPase^Sodium / potassium ATPase beta chain^11-168^E:8.5e-26`PF00287.21^Na_K-ATPase^Sodium / potassium ATPase beta chain^169-234^E:1e-13	.	.	.	.	GO:0006813^biological_process^potassium ion transport`GO:0006814^biological_process^sodium ion transport`GO:0005890^cellular_component^sodium:potassium-exchanging ATPase complex	0	0	1	1	Dbxref=InterPro:IPR000402,Pfam:PF00287;Ontology_term=GO:0005890,GO:0006813,GO:0006814;Note=Similar to nrv1: Sodium/potassium-transporting ATPase subunit beta-1 (Drosophila melanogaster OX%3D7227);	1	43	16	3	1
GBI_00006	GBI_00006-RD	0	GBI_00006	.	GBI_00006-RD.p1	302-1120[+]	.	.	.	PF00287.21^Na_K-ATPase^Sodium / potassium ATPase beta chain^11-252^E:6e-47	.	.	.	.	GO:0006813^biological_process^potassium ion transport`GO:0006814^biological_process^sodium ion transport`GO:0005890^cellular_component^sodium:potassium-exchanging ATPase complex	0	0	1	1	Dbxref=InterPro:IPR000402,Pfam:PF00287;Ontology_term=GO:0005890,GO:0006813,GO:0006814;Note=Similar to nrv1: Sodium/potassium-transporting ATPase subunit beta-1 (Drosophila melanogaster OX%3D7227);	1	43	16	3	1
GBI_00006	GBI_00006.1	0		.	GBI_M__0001T_00000008.p1	251-760[+]	.	.	.	PF00287.21^Na_K-ATPase^Sodium / potassium ATPase beta chain^10-169^E:2e-26	.	.	.	.	GO:0006813^biological_process^potassium ion transport`GO:0006814^biological_process^sodium ion transport`GO:0005890^cellular_component^sodium:potassium-exchanging ATPase complex	0	0	1	1	Dbxref=InterPro:IPR000402,Pfam:PF00287;Ontology_term=GO:0005890,GO:0006813,GO:0006814;Note=Similar to nrv1: Sodium/potassium-transporting ATPase subunit beta-1 (Drosophila melanogaster OX%3D7227);	1	43	16	3	1
GBI_00006	GBI_00006.6	0		.	GBI_M__0001T_00000011.p1	3-413[+]	.	.	.	PF00287.21^Na_K-ATPase^Sodium / potassium ATPase beta chain^3-136^E:1.7e-19	.	.	.	.	GO:0006813^biological_process^potassium ion transport`GO:0006814^biological_process^sodium ion transport`GO:0005890^cellular_component^sodium:potassium-exchanging ATPase complex	0	0	1	1	Dbxref=InterPro:IPR000402,Pfam:PF00287;Ontology_term=GO:0005890,GO:0006813,GO:0006814;Note=Similar to nrv1: Sodium/potassium-transporting ATPase subunit beta-1 (Drosophila melanogaster OX%3D7227);	1	43	16	3	1
GBI_00007	GBI_00007-RA	0	GBI_00007	ATPB2_DROME^ATPB2_DROME^Q:108-869,H:16-323^36.8%ID^E:6.7e-59^RecName: Full=Sodium/potassium-transporting ATPase subunit beta-2;^Eukaryota; Metazoa; Ecdysozoa; Arthropoda; Hexapoda; Insecta; Pterygota; Neoptera; Endopterygota; Diptera; Brachycera; Muscomorpha; Ephydroidea; Drosophilidae; Drosophila; Sophophora	GBI_00007-RA.p1	66-872[+]	ATPB2_DROME^ATPB2_DROME^Q:15-268,H:16-323^36.8%ID^E:3.3e-59^RecName: Full=Sodium/potassium-transporting ATPase subunit beta-2;^Eukaryota; Metazoa; Ecdysozoa; Arthropoda; Hexapoda; Insecta; Pterygota; Neoptera; Endopterygota; Diptera; Brachycera; Muscomorpha; Ephydroidea; Drosophilidae; Drosophila; Sophophora	sp|Q24048|ATPB2_DROME^sp|Q24048|ATPB2_DROME^Q:108-869,H:16-323^36.8%ID^E:6.7e-59^.^.	sp|Q24048|ATPB2_DROME^sp|Q24048|ATPB2_DROME^Q:15-268,H:16-323^36.8%ID^E:3.3e-59^.^.	PF00287.21^Na_K-ATPase^Sodium / potassium ATPase beta chain^48-262^E:9.2e-58	.	KEGG:dme:Dmel_CG9261	GO:0030424^cellular_component^axon`GO:0005886^cellular_component^plasma membrane`GO:0005918^cellular_component^septate junction`GO:0005890^cellular_component^sodium:potassium-exchanging ATPase complex`GO:0001671^molecular_function^ATPase activator activity`GO:0006812^biological_process^monoatomic cation transport`GO:0061343^biological_process^cell adhesion involved in heart morphogenesis`GO:00300…	GO:0030424^cellular_component^axon`GO:0005886^cellular_component^plasma membrane`GO:0005918^cellular_component^septate junction`GO:0005890^cellular_component^sodium:potassium-exchanging ATPase complex`GO:0001671^molecular_function^ATPase activator activity`GO:0006812^biological_process^monoatomic cation transport`GO:0061343^biological_process^cell adhesion involved in heart morphogenesis`GO:00300…	GO:0006813^biological_process^potassium ion transport`GO:0006814^biological_process^sodium ion transport`GO:0005890^cellular_component^sodium:potassium-exchanging ATPase complex	1	1	1	1	Dbxref=InterPro:IPR000402,Pfam:PF00287;Ontology_term=GO:0005890,GO:0006813,GO:0006814;Note=Similar to nrv1_3: Sodium/potassium-transporting ATPase subunit beta-1 (Bactrocera latifrons OX%3D174628);	1	43	16	3	1
GBI_00007	GBI_00007.1	0		ATPB2_DROME^ATPB2_DROME^Q:100-897,H:16-290^42.9%ID^E:3.8e-66^RecName: Full=Sodium/potassium-transporting ATPase subunit beta-2;^Eukaryota; Metazoa; Ecdysozoa; Arthropoda; Hexapoda; Insecta; Pterygota; Neoptera; Endopterygota; Diptera; Brachycera; Muscomorpha; Ephydroidea; Drosophilidae; Drosophila; Sophophora	GBI_M__0001T_00000370.p1	58-1062[+]	ATPB2_DROME^ATPB2_DROME^Q:15-280,H:16-290^42.9%ID^E:1.2e-66^RecName: Full=Sodium/potassium-transporting ATPase subunit beta-2;^Eukaryota; Metazoa; Ecdysozoa; Arthropoda; Hexapoda; Insecta; Pterygota; Neoptera; Endopterygota; Diptera; Brachycera; Muscomorpha; Ephydroidea; Drosophilidae; Drosophila; Sophophora	sp|Q24048|ATPB2_DROME^sp|Q24048|ATPB2_DROME^Q:100-897,H:16-290^42.9%ID^E:3.7e-66^.^.	sp|Q24048|ATPB2_DROME^sp|Q24048|ATPB2_DROME^Q:15-280,H:16-290^42.9%ID^E:1.2e-66^.^.	PF00287.21^Na_K-ATPase^Sodium / potassium ATPase beta chain^21-281^E:5.1e-76	.	KEGG:dme:Dmel_CG9261	GO:0030424^cellular_component^axon`GO:0005886^cellular_component^plasma membrane`GO:0005918^cellular_component^septate junction`GO:0005890^cellular_component^sodium:potassium-exchanging ATPase complex`GO:0001671^molecular_function^ATPase activator activity`GO:0006812^biological_process^monoatomic cation transport`GO:0061343^biological_process^cell adhesion involved in heart morphogenesis`GO:00300…	GO:0030424^cellular_component^axon`GO:0005886^cellular_component^plasma membrane`GO:0005918^cellular_component^septate junction`GO:0005890^cellular_component^sodium:potassium-exchanging ATPase complex`GO:0001671^molecular_function^ATPase activator activity`GO:0006812^biological_process^monoatomic cation transport`GO:0061343^biological_process^cell adhesion involved in heart morphogenesis`GO:00300…	GO:0006813^biological_process^potassium ion transport`GO:0006814^biological_process^sodium ion transport`GO:0005890^cellular_component^sodium:potassium-exchanging ATPase complex	1	1	1	1	Dbxref=InterPro:IPR000402,Pfam:PF00287;Ontology_term=GO:0005890,GO:0006813,GO:0006814;Note=Similar to nrv1_3: Sodium/potassium-transporting ATPase subunit beta-1 (Bactrocera latifrons OX%3D174628);	1	43	16	3	1
GBI_00007	GBI_00007.2	0		ATPB2_DROME^ATPB2_DROME^Q:100-1002,H:16-323^43.9%ID^E:3.1e-78^RecName: Full=Sodium/potassium-transporting ATPase subunit beta-2;^Eukaryota; Metazoa; Ecdysozoa; Arthropoda; Hexapoda; Insecta; Pterygota; Neoptera; Endopterygota; Diptera; Brachycera; Muscomorpha; Ephydroidea; Drosophilidae; Drosophila; Sophophora	GBI_M__0001T_00000371.p1	58-1005[+]	ATPB2_DROME^ATPB2_DROME^Q:15-315,H:16-323^43.9%ID^E:1.7e-78^RecName: Full=Sodium/potassium-transporting ATPase subunit beta-2;^Eukaryota; Metazoa; Ecdysozoa; Arthropoda; Hexapoda; Insecta; Pterygota; Neoptera; Endopterygota; Diptera; Brachycera; Muscomorpha; Ephydroidea; Drosophilidae; Drosophila; Sophophora	sp|Q24048|ATPB2_DROME^sp|Q24048|ATPB2_DROME^Q:100-1002,H:16-323^43.9%ID^E:3.1e-78^.^.	sp|Q24048|ATPB2_DROME^sp|Q24048|ATPB2_DROME^Q:15-315,H:16-323^43.9%ID^E:1.7e-78^.^.	PF00287.21^Na_K-ATPase^Sodium / potassium ATPase beta chain^21-309^E:5.5e-88	.	KEGG:dme:Dmel_CG9261	GO:0030424^cellular_component^axon`GO:0005886^cellular_component^plasma membrane`GO:0005918^cellular_component^septate junction`GO:0005890^cellular_component^sodium:potassium-exchanging ATPase complex`GO:0001671^molecular_function^ATPase activator activity`GO:0006812^biological_process^monoatomic cation transport`GO:0061343^biological_process^cell adhesion involved in heart morphogenesis`GO:00300…	GO:0030424^cellular_component^axon`GO:0005886^cellular_component^plasma membrane`GO:0005918^cellular_component^septate junction`GO:0005890^cellular_component^sodium:potassium-exchanging ATPase complex`GO:0001671^molecular_function^ATPase activator activity`GO:0006812^biological_process^monoatomic cation transport`GO:0061343^biological_process^cell adhesion involved in heart morphogenesis`GO:00300…	GO:0006813^biological_process^potassium ion transport`GO:0006814^biological_process^sodium ion transport`GO:0005890^cellular_component^sodium:potassium-exchanging ATPase complex	1	1	1	1	Dbxref=InterPro:IPR000402,Pfam:PF00287;Ontology_term=GO:0005890,GO:0006813,GO:0006814;Note=Similar to nrv1_3: Sodium/potassium-transporting ATPase subunit beta-1 (Bactrocera latifrons OX%3D174628);	1	43	16	3	1
GBI_00008	GBI_00008-RA	0	GBI_00008	.	GBI_00008-RA.p1	1-1890[+]	.	.	.	.	.	.	.	.	.	0	0	0	0	Note=Protein of unknown function;	0
GBI_00008	GBI_00008.2	0		.	.	.	.	.	.	.	.	.	.	.	.	0	0	0	0	Note=Protein of unknown function;	0
GBI_00009	GBI_00009-RA	0	GBI_00009	ATPB2_DROME^ATPB2_DROME^Q:451-1365,H:19-323^66.2%ID^E:6.3e-132^RecName: Full=Sodium/potassium-transporting ATPase subunit beta-2;^Eukaryota; Metazoa; Ecdysozoa; Arthropoda; Hexapoda; Insecta; Pterygota; Neoptera; Endopterygota; Diptera; Brachycera; Muscomorpha; Ephydroidea; Drosophilidae; Drosophila; Sophophora	GBI_00009-RA.p1	1-1368[+]	ATPB2_DROME^ATPB2_DROME^Q:151-455,H:19-323^66.2%ID^E:2.2e-132^RecName: Full=Sodium/potassium-transporting ATPase subunit beta-2;^Eukaryota; Metazoa; Ecdysozoa; Arthropoda; Hexapoda; Insecta; Pterygota; Neoptera; Endopterygota; Diptera; Brachycera; Muscomorpha; Ephydroidea; Drosophilidae; Drosophila; Sophophora	sp|Q24048|ATPB2_DROME^sp|Q24048|ATPB2_DROME^Q:451-1365,H:19-323^66.2%ID^E:6.2e-132^.^.	sp|Q24048|ATPB2_DROME^sp|Q24048|ATPB2_DROME^Q:151-455,H:19-323^66.2%ID^E:2.2e-132^.^.	PF00287.21^Na_K-ATPase^Sodium / potassium ATPase beta chain^162-449^E:1e-87	.	KEGG:dme:Dmel_CG9261	GO:0030424^cellular_component^axon`GO:0005886^cellular_component^plasma membrane`GO:0005918^cellular_component^septate junction`GO:0005890^cellular_component^sodium:potassium-exchanging ATPase complex`GO:0001671^molecular_function^ATPase activator activity`GO:0006812^biological_process^monoatomic cation transport`GO:0061343^biological_process^cell adhesion involved in heart morphogenesis`GO:00300…	GO:0030424^cellular_component^axon`GO:0005886^cellular_component^plasma membrane`GO:0005918^cellular_component^septate junction`GO:0005890^cellular_component^sodium:potassium-exchanging ATPase complex`GO:0001671^molecular_function^ATPase activator activity`GO:0006812^biological_process^monoatomic cation transport`GO:0061343^biological_process^cell adhesion involved in heart morphogenesis`GO:00300…	GO:0006813^biological_process^potassium ion transport`GO:0006814^biological_process^sodium ion transport`GO:0005890^cellular_component^sodium:potassium-exchanging ATPase complex	1	1	1	1	Dbxref=InterPro:IPR000402,Pfam:PF00287;Ontology_term=GO:0005890,GO:0006813,GO:0006814;Note=Similar to nrv2: Sodium/potassium-transporting ATPase subunit beta-2 (Drosophila melanogaster OX%3D7227);	1	49	16	3	1
GBI_00009	GBI_00009-RB	0	GBI_00009	ATPB2_DROME^ATPB2_DROME^Q:262-1176,H:19-323^66.2%ID^E:3.4e-132^RecName: Full=Sodium/potassium-transporting ATPase subunit beta-2;^Eukaryota; Metazoa; Ecdysozoa; Arthropoda; Hexapoda; Insecta; Pterygota; Neoptera; Endopterygota; Diptera; Brachycera; Muscomorpha; Ephydroidea; Drosophilidae; Drosophila; Sophophora	GBI_00009-RB.p1	1-1179[+]	ATPB2_DROME^ATPB2_DROME^Q:88-392,H:19-323^66.2%ID^E:1.9e-132^RecName: Full=Sodium/potassium-transporting ATPase subunit beta-2;^Eukaryota; Metazoa; Ecdysozoa; Arthropoda; Hexapoda; Insecta; Pterygota; Neoptera; Endopterygota; Diptera; Brachycera; Muscomorpha; Ephydroidea; Drosophilidae; Drosophila; Sophophora	sp|Q24048|ATPB2_DROME^sp|Q24048|ATPB2_DROME^Q:262-1176,H:19-323^66.2%ID^E:3.3e-132^.^.	sp|Q24048|ATPB2_DROME^sp|Q24048|ATPB2_DROME^Q:88-392,H:19-323^66.2%ID^E:1.9e-132^.^.	PF00287.21^Na_K-ATPase^Sodium / potassium ATPase beta chain^99-386^E:6.6e-88	.	KEGG:dme:Dmel_CG9261	GO:0030424^cellular_component^axon`GO:0005886^cellular_component^plasma membrane`GO:0005918^cellular_component^septate junction`GO:0005890^cellular_component^sodium:potassium-exchanging ATPase complex`GO:0001671^molecular_function^ATPase activator activity`GO:0006812^biological_process^monoatomic cation transport`GO:0061343^biological_process^cell adhesion involved in heart morphogenesis`GO:00300…	GO:0030424^cellular_component^axon`GO:0005886^cellular_component^plasma membrane`GO:0005918^cellular_component^septate junction`GO:0005890^cellular_component^sodium:potassium-exchanging ATPase complex`GO:0001671^molecular_function^ATPase activator activity`GO:0006812^biological_process^monoatomic cation transport`GO:0061343^biological_process^cell adhesion involved in heart morphogenesis`GO:00300…	GO:0006813^biological_process^potassium ion transport`GO:0006814^biological_process^sodium ion transport`GO:0005890^cellular_component^sodium:potassium-exchanging ATPase complex	1	1	1	1	Dbxref=InterPro:IPR000402,Pfam:PF00287;Ontology_term=GO:0005890,GO:0006813,GO:0006814;Note=Similar to nrv2: Sodium/potassium-transporting ATPase subunit beta-2 (Drosophila melanogaster OX%3D7227);	1	49	16	3	1
GBI_00009	GBI_00009-RC	0	GBI_00009	ATPB2_DROME^ATPB2_DROME^Q:451-1365,H:19-323^66.2%ID^E:3.6e-132^RecName: Full=Sodium/potassium-transporting ATPase subunit beta-2;^Eukaryota; Metazoa; Ecdysozoa; Arthropoda; Hexapoda; Insecta; Pterygota; Neoptera; Endopterygota; Diptera; Brachycera; Muscomorpha; Ephydroidea; Drosophilidae; Drosophila; Sophophora	GBI_00009-RC.p1	1-1368[+]	ATPB2_DROME^ATPB2_DROME^Q:151-455,H:19-323^66.2%ID^E:2.2e-132^RecName: Full=Sodium/potassium-transporting ATPase subunit beta-2;^Eukaryota; Metazoa; Ecdysozoa; Arthropoda; Hexapoda; Insecta; Pterygota; Neoptera; Endopterygota; Diptera; Brachycera; Muscomorpha; Ephydroidea; Drosophilidae; Drosophila; Sophophora	sp|Q24048|ATPB2_DROME^sp|Q24048|ATPB2_DROME^Q:451-1365,H:19-323^66.2%ID^E:3.6e-132^.^.	sp|Q24048|ATPB2_DROME^sp|Q24048|ATPB2_DROME^Q:151-455,H:19-323^66.2%ID^E:2.2e-132^.^.	PF00287.21^Na_K-ATPase^Sodium / potassium ATPase beta chain^162-449^E:1e-87	.	KEGG:dme:Dmel_CG9261	GO:0030424^cellular_component^axon`GO:0005886^cellular_component^plasma membrane`GO:0005918^cellular_component^septate junction`GO:0005890^cellular_component^sodium:potassium-exchanging ATPase complex`GO:0001671^molecular_function^ATPase activator activity`GO:0006812^biological_process^monoatomic cation transport`GO:0061343^biological_process^cell adhesion involved in heart morphogenesis`GO:00300…	GO:0030424^cellular_component^axon`GO:0005886^cellular_component^plasma membrane`GO:0005918^cellular_component^septate junction`GO:0005890^cellular_component^sodium:potassium-exchanging ATPase complex`GO:0001671^molecular_function^ATPase activator activity`GO:0006812^biological_process^monoatomic cation transport`GO:0061343^biological_process^cell adhesion involved in heart morphogenesis`GO:00300…	GO:0006813^biological_process^potassium ion transport`GO:0006814^biological_process^sodium ion transport`GO:0005890^cellular_component^sodium:potassium-exchanging ATPase complex	1	1	1	1	Dbxref=InterPro:IPR000402,Pfam:PF00287;Ontology_term=GO:0005890,GO:0006813,GO:0006814;Note=Similar to nrv2: Sodium/potassium-transporting ATPase subunit beta-2 (Drosophila melanogaster OX%3D7227);	1	49	16	3	1
GBI_00009	GBI_00009-RD	0	GBI_00009	ATPB2_DROME^ATPB2_DROME^Q:451-1302,H:19-302^63.7%ID^E:8.2e-117^RecName: Full=Sodium/potassium-transporting ATPase subunit beta-2;^Eukaryota; Metazoa; Ecdysozoa; Arthropoda; Hexapoda; Insecta; Pterygota; Neoptera; Endopterygota; Diptera; Brachycera; Muscomorpha; Ephydroidea; Drosophilidae; Drosophila; Sophophora	GBI_00009-RD.p1	1-1446[+]	ATPB2_DROME^ATPB2_DROME^Q:151-434,H:19-302^63.7%ID^E:8.2e-117^RecName: Full=Sodium/potassium-transporting ATPase subunit beta-2;^Eukaryota; Metazoa; Ecdysozoa; Arthropoda; Hexapoda; Insecta; Pterygota; Neoptera; Endopterygota; Diptera; Brachycera; Muscomorpha; Ephydroidea; Drosophilidae; Drosophila; Sophophora	sp|Q24048|ATPB2_DROME^sp|Q24048|ATPB2_DROME^Q:451-1302,H:19-302^63.7%ID^E:8.1e-117^.^.	sp|Q24048|ATPB2_DROME^sp|Q24048|ATPB2_DROME^Q:151-434,H:19-302^63.7%ID^E:8.1e-117^.^.	PF00287.21^Na_K-ATPase^Sodium / potassium ATPase beta chain^162-437^E:3e-79	.	KEGG:dme:Dmel_CG9261	GO:0030424^cellular_component^axon`GO:0005886^cellular_component^plasma membrane`GO:0005918^cellular_component^septate junction`GO:0005890^cellular_component^sodium:potassium-exchanging ATPase complex`GO:0001671^molecular_function^ATPase activator activity`GO:0006812^biological_process^monoatomic cation transport`GO:0061343^biological_process^cell adhesion involved in heart morphogenesis`GO:00300…	GO:0030424^cellular_component^axon`GO:0005886^cellular_component^plasma membrane`GO:0005918^cellular_component^septate junction`GO:0005890^cellular_component^sodium:potassium-exchanging ATPase complex`GO:0001671^molecular_function^ATPase activator activity`GO:0006812^biological_process^monoatomic cation transport`GO:0061343^biological_process^cell adhesion involved in heart morphogenesis`GO:00300…	GO:0006813^biological_process^potassium ion transport`GO:0006814^biological_process^sodium ion transport`GO:0005890^cellular_component^sodium:potassium-exchanging ATPase complex	1	1	1	1	Dbxref=InterPro:IPR000402,Pfam:PF00287;Ontology_term=GO:0005890,GO:0006813,GO:0006814;Note=Similar to nrv2: Sodium/potassium-transporting ATPase subunit beta-2 (Drosophila melanogaster OX%3D7227);	1	49	16	3	1
GBI_00009	GBI_00009-RE	0	GBI_00009	ATPB2_DROME^ATPB2_DROME^Q:367-1023,H:19-237^63%ID^E:6e-85^RecName: Full=Sodium/potassium-transporting ATPase subunit beta-2;^Eukaryota; Metazoa; Ecdysozoa; Arthropoda; Hexapoda; Insecta; Pterygota; Neoptera; Endopterygota; Diptera; Brachycera; Muscomorpha; Ephydroidea; Drosophilidae; Drosophila; Sophophora	GBI_00009-RE.p1	1-1050[+]	ATPB2_DROME^ATPB2_DROME^Q:123-341,H:19-237^63%ID^E:6e-85^RecName: Full=Sodium/potassium-transporting ATPase subunit beta-2;^Eukaryota; Metazoa; Ecdysozoa; Arthropoda; Hexapoda; Insecta; Pterygota; Neoptera; Endopterygota; Diptera; Brachycera; Muscomorpha; Ephydroidea; Drosophilidae; Drosophila; Sophophora	sp|Q24048|ATPB2_DROME^sp|Q24048|ATPB2_DROME^Q:367-1023,H:19-237^63%ID^E:5.9e-85^.^.	sp|Q24048|ATPB2_DROME^sp|Q24048|ATPB2_DROME^Q:123-341,H:19-237^63%ID^E:5.9e-85^.^.	PF00287.21^Na_K-ATPase^Sodium / potassium ATPase beta chain^134-338^E:2.8e-59	.	KEGG:dme:Dmel_CG9261	GO:0030424^cellular_component^axon`GO:0005886^cellular_component^plasma membrane`GO:0005918^cellular_component^septate junction`GO:0005890^cellular_component^sodium:potassium-exchanging ATPase complex`GO:0001671^molecular_function^ATPase activator activity`GO:0006812^biological_process^monoatomic cation transport`GO:0061343^biological_process^cell adhesion involved in heart morphogenesis`GO:00300…	GO:0030424^cellular_component^axon`GO:0005886^cellular_component^plasma membrane`GO:0005918^cellular_component^septate junction`GO:0005890^cellular_component^sodium:potassium-exchanging ATPase complex`GO:0001671^molecular_function^ATPase activator activity`GO:0006812^biological_process^monoatomic cation transport`GO:0061343^biological_process^cell adhesion involved in heart morphogenesis`GO:00300…	GO:0006813^biological_process^potassium ion transport`GO:0006814^biological_process^sodium ion transport`GO:0005890^cellular_component^sodium:potassium-exchanging ATPase complex	1	1	1	1	Dbxref=InterPro:IPR000402,Pfam:PF00287;Ontology_term=GO:0005890,GO:0006813,GO:0006814;Note=Similar to nrv2: Sodium/potassium-transporting ATPase subunit beta-2 (Drosophila melanogaster OX%3D7227);	1	49	16	3	1
GBI_00009	GBI_00009-RF	0	GBI_00009	ATPB2_DROME^ATPB2_DROME^Q:451-1107,H:19-237^63%ID^E:6.5e-85^RecName: Full=Sodium/potassium-transporting ATPase subunit beta-2;^Eukaryota; Metazoa; Ecdysozoa; Arthropoda; Hexapoda; Insecta; Pterygota; Neoptera; Endopterygota; Diptera; Brachycera; Muscomorpha; Ephydroidea; Drosophilidae; Drosophila; Sophophora	GBI_00009-RF.p1	1-1134[+]	ATPB2_DROME^ATPB2_DROME^Q:151-369,H:19-237^63%ID^E:6.5e-85^RecName: Full=Sodium/potassium-transporting ATPase subunit beta-2;^Eukaryota; Metazoa; Ecdysozoa; Arthropoda; Hexapoda; Insecta; Pterygota; Neoptera; Endopterygota; Diptera; Brachycera; Muscomorpha; Ephydroidea; Drosophilidae; Drosophila; Sophophora	sp|Q24048|ATPB2_DROME^sp|Q24048|ATPB2_DROME^Q:451-1107,H:19-237^63%ID^E:6.4e-85^.^.	sp|Q24048|ATPB2_DROME^sp|Q24048|ATPB2_DROME^Q:151-369,H:19-237^63%ID^E:6.4e-85^.^.	PF00287.21^Na_K-ATPase^Sodium / potassium ATPase beta chain^162-366^E:3.5e-59	.	KEGG:dme:Dmel_CG9261	GO:0030424^cellular_component^axon`GO:0005886^cellular_component^plasma membrane`GO:0005918^cellular_component^septate junction`GO:0005890^cellular_component^sodium:potassium-exchanging ATPase complex`GO:0001671^molecular_function^ATPase activator activity`GO:0006812^biological_process^monoatomic cation transport`GO:0061343^biological_process^cell adhesion involved in heart morphogenesis`GO:00300…	GO:0030424^cellular_component^axon`GO:0005886^cellular_component^plasma membrane`GO:0005918^cellular_component^septate junction`GO:0005890^cellular_component^sodium:potassium-exchanging ATPase complex`GO:0001671^molecular_function^ATPase activator activity`GO:0006812^biological_process^monoatomic cation transport`GO:0061343^biological_process^cell adhesion involved in heart morphogenesis`GO:00300…	GO:0006813^biological_process^potassium ion transport`GO:0006814^biological_process^sodium ion transport`GO:0005890^cellular_component^sodium:potassium-exchanging ATPase complex	1	1	1	1	Dbxref=InterPro:IPR000402,Pfam:PF00287;Ontology_term=GO:0005890,GO:0006813,GO:0006814;Note=Similar to nrv2: Sodium/potassium-transporting ATPase subunit beta-2 (Drosophila melanogaster OX%3D7227);	1	49	16	3	1
GBI_00009	GBI_00009.1	0		ATPB2_DROME^ATPB2_DROME^Q:55-984,H:14-323^64.5%ID^E:9.2e-133^RecName: Full=Sodium/potassium-transporting ATPase subunit beta-2;^Eukaryota; Metazoa; Ecdysozoa; Arthropoda; Hexapoda; Insecta; Pterygota; Neoptera; Endopterygota; Diptera; Brachycera; Muscomorpha; Ephydroidea; Drosophilidae; Drosophila; Sophophora	GBI_M__0001T_00000373.p1	1-987[+]	ATPB2_DROME^ATPB2_DROME^Q:19-328,H:14-323^64.5%ID^E:8.6e-134^RecName: Full=Sodium/potassium-transporting ATPase subunit beta-2;^Eukaryota; Metazoa; Ecdysozoa; Arthropoda; Hexapoda; Insecta; Pterygota; Neoptera; Endopterygota; Diptera; Brachycera; Muscomorpha; Ephydroidea; Drosophilidae; Drosophila; Sophophora	sp|Q24048|ATPB2_DROME^sp|Q24048|ATPB2_DROME^Q:55-984,H:14-323^64.5%ID^E:9.1e-133^.^.	sp|Q24048|ATPB2_DROME^sp|Q24048|ATPB2_DROME^Q:19-328,H:14-323^64.5%ID^E:8.5e-134^.^.	PF00287.21^Na_K-ATPase^Sodium / potassium ATPase beta chain^28-322^E:8.8e-92	.	KEGG:dme:Dmel_CG9261	GO:0030424^cellular_component^axon`GO:0005886^cellular_component^plasma membrane`GO:0005918^cellular_component^septate junction`GO:0005890^cellular_component^sodium:potassium-exchanging ATPase complex`GO:0001671^molecular_function^ATPase activator activity`GO:0006812^biological_process^monoatomic cation transport`GO:0061343^biological_process^cell adhesion involved in heart morphogenesis`GO:00300…	GO:0030424^cellular_component^axon`GO:0005886^cellular_component^plasma membrane`GO:0005918^cellular_component^septate junction`GO:0005890^cellular_component^sodium:potassium-exchanging ATPase complex`GO:0001671^molecular_function^ATPase activator activity`GO:0006812^biological_process^monoatomic cation transport`GO:0061343^biological_process^cell adhesion involved in heart morphogenesis`GO:00300…	GO:0006813^biological_process^potassium ion transport`GO:0006814^biological_process^sodium ion transport`GO:0005890^cellular_component^sodium:potassium-exchanging ATPase complex	1	1	1	1	Dbxref=InterPro:IPR000402,Pfam:PF00287;Ontology_term=GO:0005890,GO:0006813,GO:0006814;Note=Similar to nrv2: Sodium/potassium-transporting ATPase subunit beta-2 (Drosophila melanogaster OX%3D7227);	1	49	16	3	1
GBI_00009	GBI_00009.1	0		ATPB2_DROME^ATPB2_DROME^Q:55-984,H:14-323^64.5%ID^E:9.2e-133^RecName: Full=Sodium/potassium-transporting ATPase subunit beta-2;^Eukaryota; Metazoa; Ecdysozoa; Arthropoda; Hexapoda; Insecta; Pterygota; Neoptera; Endopterygota; Diptera; Brachycera; Muscomorpha; Ephydroidea; Drosophilidae; Drosophila; Sophophora	GBI_M__0001T_00000373.p2	9696-10655[-]	.	sp|Q24048|ATPB2_DROME^sp|Q24048|ATPB2_DROME^Q:55-984,H:14-323^64.5%ID^E:9.1e-133^.^.	.	PF12796.10^Ank_2^Ankyrin repeats (3 copies)^196-272^E:4.5e-08`PF00023.33^Ank^Ankyrin repeat^247-274^E:0.0003`PF13606.9^Ank_3^Ankyrin repeat^247-272^E:0.0011	.	KEGG:dme:Dmel_CG9261	GO:0030424^cellular_component^axon`GO:0005886^cellular_component^plasma membrane`GO:0005918^cellular_component^septate junction`GO:0005890^cellular_component^sodium:potassium-exchanging ATPase complex`GO:0001671^molecular_function^ATPase activator activity`GO:0006812^biological_process^monoatomic cation transport`GO:0061343^biological_process^cell adhesion involved in heart morphogenesis`GO:00300…	.	GO:0005515^molecular_function^protein binding	1	0	1	1	Dbxref=InterPro:IPR000402,Pfam:PF00287;Ontology_term=GO:0005890,GO:0006813,GO:0006814;Note=Similar to nrv2: Sodium/potassium-transporting ATPase subunit beta-2 (Drosophila melanogaster OX%3D7227);	1	49	16	3	1
GBI_00009	GBI_00009.6	0		ATPB2_DROME^ATPB2_DROME^Q:55-882,H:14-289^64.1%ID^E:3.4e-117^RecName: Full=Sodium/potassium-transporting ATPase subunit beta-2;^Eukaryota; Metazoa; Ecdysozoa; Arthropoda; Hexapoda; Insecta; Pterygota; Neoptera; Endopterygota; Diptera; Brachycera; Muscomorpha; Ephydroidea; Drosophilidae; Drosophila; Sophophora	GBI_M__0001T_00000376.p1	1-951[+]	ATPB2_DROME^ATPB2_DROME^Q:19-294,H:14-289^64.1%ID^E:1.8e-117^RecName: Full=Sodium/potassium-transporting ATPase subunit beta-2;^Eukaryota; Metazoa; Ecdysozoa; Arthropoda; Hexapoda; Insecta; Pterygota; Neoptera; Endopterygota; Diptera; Brachycera; Muscomorpha; Ephydroidea; Drosophilidae; Drosophila; Sophophora	sp|Q24048|ATPB2_DROME^sp|Q24048|ATPB2_DROME^Q:55-882,H:14-289^64.1%ID^E:3.3e-117^.^.	sp|Q24048|ATPB2_DROME^sp|Q24048|ATPB2_DROME^Q:19-294,H:14-289^64.1%ID^E:1.8e-117^.^.	PF00287.21^Na_K-ATPase^Sodium / potassium ATPase beta chain^28-296^E:4.4e-82	.	KEGG:dme:Dmel_CG9261	GO:0030424^cellular_component^axon`GO:0005886^cellular_component^plasma membrane`GO:0005918^cellular_component^septate junction`GO:0005890^cellular_component^sodium:potassium-exchanging ATPase complex`GO:0001671^molecular_function^ATPase activator activity`GO:0006812^biological_process^monoatomic cation transport`GO:0061343^biological_process^cell adhesion involved in heart morphogenesis`GO:00300…	GO:0030424^cellular_component^axon`GO:0005886^cellular_component^plasma membrane`GO:0005918^cellular_component^septate junction`GO:0005890^cellular_component^sodium:potassium-exchanging ATPase complex`GO:0001671^molecular_function^ATPase activator activity`GO:0006812^biological_process^monoatomic cation transport`GO:0061343^biological_process^cell adhesion involved in heart morphogenesis`GO:00300…	GO:0006813^biological_process^potassium ion transport`GO:0006814^biological_process^sodium ion transport`GO:0005890^cellular_component^sodium:potassium-exchanging ATPase complex	1	1	1	1	Dbxref=InterPro:IPR000402,Pfam:PF00287;Ontology_term=GO:0005890,GO:0006813,GO:0006814;Note=Similar to nrv2: Sodium/potassium-transporting ATPase subunit beta-2 (Drosophila melanogaster OX%3D7227);	1	49	16	3	1
GBI_00009	GBI_00009.9	0		ATPB2_DROME^ATPB2_DROME^Q:55-720,H:14-235^61.3%ID^E:4.7e-86^RecName: Full=Sodium/potassium-transporting ATPase subunit beta-2;^Eukaryota; Metazoa; Ecdysozoa; Arthropoda; Hexapoda; Insecta; Pterygota; Neoptera; Endopterygota; Diptera; Brachycera; Muscomorpha; Ephydroidea; Drosophilidae; Drosophila; Sophophora	GBI_M__0001T_00000378.p1	1-729[+]	ATPB2_DROME^ATPB2_DROME^Q:19-240,H:14-235^61.3%ID^E:1.3e-86^RecName: Full=Sodium/potassium-transporting ATPase subunit beta-2;^Eukaryota; Metazoa; Ecdysozoa; Arthropoda; Hexapoda; Insecta; Pterygota; Neoptera; Endopterygota; Diptera; Brachycera; Muscomorpha; Ephydroidea; Drosophilidae; Drosophila; Sophophora	sp|Q24048|ATPB2_DROME^sp|Q24048|ATPB2_DROME^Q:55-720,H:14-235^61.3%ID^E:4.6e-86^.^.	sp|Q24048|ATPB2_DROME^sp|Q24048|ATPB2_DROME^Q:19-240,H:14-235^61.3%ID^E:1.3e-86^.^.	PF00287.21^Na_K-ATPase^Sodium / potassium ATPase beta chain^28-232^E:5.1e-63	.	KEGG:dme:Dmel_CG9261	GO:0030424^cellular_component^axon`GO:0005886^cellular_component^plasma membrane`GO:0005918^cellular_component^septate junction`GO:0005890^cellular_component^sodium:potassium-exchanging ATPase complex`GO:0001671^molecular_function^ATPase activator activity`GO:0006812^biological_process^monoatomic cation transport`GO:0061343^biological_process^cell adhesion involved in heart morphogenesis`GO:00300…	GO:0030424^cellular_component^axon`GO:0005886^cellular_component^plasma membrane`GO:0005918^cellular_component^septate junction`GO:0005890^cellular_component^sodium:potassium-exchanging ATPase complex`GO:0001671^molecular_function^ATPase activator activity`GO:0006812^biological_process^monoatomic cation transport`GO:0061343^biological_process^cell adhesion involved in heart morphogenesis`GO:00300…	GO:0006813^biological_process^potassium ion transport`GO:0006814^biological_process^sodium ion transport`GO:0005890^cellular_component^sodium:potassium-exchanging ATPase complex	1	1	1	1	Dbxref=InterPro:IPR000402,Pfam:PF00287;Ontology_term=GO:0005890,GO:0006813,GO:0006814;Note=Similar to nrv2: Sodium/potassium-transporting ATPase subunit beta-2 (Drosophila melanogaster OX%3D7227);	1	49	16	3	1
GBI_00009	GBI_00009.9	0		ATPB2_DROME^ATPB2_DROME^Q:55-720,H:14-235^61.3%ID^E:4.7e-86^RecName: Full=Sodium/potassium-transporting ATPase subunit beta-2;^Eukaryota; Metazoa; Ecdysozoa; Arthropoda; Hexapoda; Insecta; Pterygota; Neoptera; Endopterygota; Diptera; Brachycera; Muscomorpha; Ephydroidea; Drosophilidae; Drosophila; Sophophora	GBI_M__0001T_00000378.p3	2084-2410[-]	.	sp|Q24048|ATPB2_DROME^sp|Q24048|ATPB2_DROME^Q:55-720,H:14-235^61.3%ID^E:4.6e-86^.^.	.	.	.	KEGG:dme:Dmel_CG9261	GO:0030424^cellular_component^axon`GO:0005886^cellular_component^plasma membrane`GO:0005918^cellular_component^septate junction`GO:0005890^cellular_component^sodium:potassium-exchanging ATPase complex`GO:0001671^molecular_function^ATPase activator activity`GO:0006812^biological_process^monoatomic cation transport`GO:0061343^biological_process^cell adhesion involved in heart morphogenesis`GO:00300…	.	.	1	0	0	1	Dbxref=InterPro:IPR000402,Pfam:PF00287;Ontology_term=GO:0005890,GO:0006813,GO:0006814;Note=Similar to nrv2: Sodium/potassium-transporting ATPase subunit beta-2 (Drosophila melanogaster OX%3D7227);	1	49	16	3	1
GBI_00009	GBI_00009.10	0		ATPB2_DROME^ATPB2_DROME^Q:7269-7814,H:19-200^65.9%ID^E:7.9e-74^RecName: Full=Sodium/potassium-transporting ATPase subunit beta-2;^Eukaryota; Metazoa; Ecdysozoa; Arthropoda; Hexapoda; Insecta; Pterygota; Neoptera; Endopterygota; Diptera; Brachycera; Muscomorpha; Ephydroidea; Drosophilidae; Drosophila; Sophophora	GBI_M__0001T_00000379.p1	7221-7895[+]	ATPB2_DROME^ATPB2_DROME^Q:17-198,H:19-200^65.9%ID^E:6.2e-75^RecName: Full=Sodium/potassium-transporting ATPase subunit beta-2;^Eukaryota; Metazoa; Ecdysozoa; Arthropoda; Hexapoda; Insecta; Pterygota; Neoptera; Endopterygota; Diptera; Brachycera; Muscomorpha; Ephydroidea; Drosophilidae; Drosophila; Sophophora	sp|Q24048|ATPB2_DROME^sp|Q24048|ATPB2_DROME^Q:7269-7814,H:19-200^65.9%ID^E:7.9e-74^.^.	sp|Q24048|ATPB2_DROME^sp|Q24048|ATPB2_DROME^Q:17-198,H:19-200^65.9%ID^E:6.1e-75^.^.	PF00287.21^Na_K-ATPase^Sodium / potassium ATPase beta chain^28-203^E:3.3e-54	.	KEGG:dme:Dmel_CG9261	GO:0030424^cellular_component^axon`GO:0005886^cellular_component^plasma membrane`GO:0005918^cellular_component^septate junction`GO:0005890^cellular_component^sodium:potassium-exchanging ATPase complex`GO:0001671^molecular_function^ATPase activator activity`GO:0006812^biological_process^monoatomic cation transport`GO:0061343^biological_process^cell adhesion involved in heart morphogenesis`GO:00300…	GO:0030424^cellular_component^axon`GO:0005886^cellular_component^plasma membrane`GO:0005918^cellular_component^septate junction`GO:0005890^cellular_component^sodium:potassium-exchanging ATPase complex`GO:0001671^molecular_function^ATPase activator activity`GO:0006812^biological_process^monoatomic cation transport`GO:0061343^biological_process^cell adhesion involved in heart morphogenesis`GO:00300…	GO:0006813^biological_process^potassium ion transport`GO:0006814^biological_process^sodium ion transport`GO:0005890^cellular_component^sodium:potassium-exchanging ATPase complex	1	1	1	1	Dbxref=InterPro:IPR000402,Pfam:PF00287;Ontology_term=GO:0005890,GO:0006813,GO:0006814;Note=Similar to nrv2: Sodium/potassium-transporting ATPase subunit beta-2 (Drosophila melanogaster OX%3D7227);	1	49	16	3	1
GBI_00009	GBI_00009.10	0		ATPB2_DROME^ATPB2_DROME^Q:7269-7814,H:19-200^65.9%ID^E:7.9e-74^RecName: Full=Sodium/potassium-transporting ATPase subunit beta-2;^Eukaryota; Metazoa; Ecdysozoa; Arthropoda; Hexapoda; Insecta; Pterygota; Neoptera; Endopterygota; Diptera; Brachycera; Muscomorpha; Ephydroidea; Drosophilidae; Drosophila; Sophophora	GBI_M__0001T_00000379.p2	1769-2185[+]	.	sp|Q24048|ATPB2_DROME^sp|Q24048|ATPB2_DROME^Q:7269-7814,H:19-200^65.9%ID^E:7.9e-74^.^.	.	.	.	KEGG:dme:Dmel_CG9261	GO:0030424^cellular_component^axon`GO:0005886^cellular_component^plasma membrane`GO:0005918^cellular_component^septate junction`GO:0005890^cellular_component^sodium:potassium-exchanging ATPase complex`GO:0001671^molecular_function^ATPase activator activity`GO:0006812^biological_process^monoatomic cation transport`GO:0061343^biological_process^cell adhesion involved in heart morphogenesis`GO:00300…	.	.	1	0	0	1	Dbxref=InterPro:IPR000402,Pfam:PF00287;Ontology_term=GO:0005890,GO:0006813,GO:0006814;Note=Similar to nrv2: Sodium/potassium-transporting ATPase subunit beta-2 (Drosophila melanogaster OX%3D7227);	1	49	16	3	1
GBI_00009	GBI_00009.11	0		ATPB2_DROME^ATPB2_DROME^Q:266-631,H:14-135^57.4%ID^E:3.4e-40^RecName: Full=Sodium/potassium-transporting ATPase subunit beta-2;^Eukaryota; Metazoa; Ecdysozoa; Arthropoda; Hexapoda; Insecta; Pterygota; Neoptera; Endopterygota; Diptera; Brachycera; Muscomorpha; Ephydroidea; Drosophilidae; Drosophila; Sophophora`ATPB2_DROME^ATPB2_DROME^Q:2824-3024,H:134-200^73.1%ID^E:2.1e-26^RecName: Full=Sodium/pot…	GBI_M__0001T_00000380.p2	212-640[+]	ATPB2_DROME^ATPB2_DROME^Q:19-140,H:14-135^57.4%ID^E:3.7e-41^RecName: Full=Sodium/potassium-transporting ATPase subunit beta-2;^Eukaryota; Metazoa; Ecdysozoa; Arthropoda; Hexapoda; Insecta; Pterygota; Neoptera; Endopterygota; Diptera; Brachycera; Muscomorpha; Ephydroidea; Drosophilidae; Drosophila; Sophophora	sp|Q24048|ATPB2_DROME^sp|Q24048|ATPB2_DROME^Q:266-631,H:14-135^57.4%ID^E:3.3e-40^.^.`sp|Q24048|ATPB2_DROME^sp|Q24048|ATPB2_DROME^Q:2824-3024,H:134-200^73.1%ID^E:2.1e-26^.^.	sp|Q24048|ATPB2_DROME^sp|Q24048|ATPB2_DROME^Q:19-140,H:14-135^57.4%ID^E:3.7e-41^.^.	PF00287.21^Na_K-ATPase^Sodium / potassium ATPase beta chain^28-140^E:4.8e-38	.	KEGG:dme:Dmel_CG9261	GO:0030424^cellular_component^axon`GO:0005886^cellular_component^plasma membrane`GO:0005918^cellular_component^septate junction`GO:0005890^cellular_component^sodium:potassium-exchanging ATPase complex`GO:0001671^molecular_function^ATPase activator activity`GO:0006812^biological_process^monoatomic cation transport`GO:0061343^biological_process^cell adhesion involved in heart morphogenesis`GO:00300…	GO:0030424^cellular_component^axon`GO:0005886^cellular_component^plasma membrane`GO:0005918^cellular_component^septate junction`GO:0005890^cellular_component^sodium:potassium-exchanging ATPase complex`GO:0001671^molecular_function^ATPase activator activity`GO:0006812^biological_process^monoatomic cation transport`GO:0061343^biological_process^cell adhesion involved in heart morphogenesis`GO:00300…	GO:0006813^biological_process^potassium ion transport`GO:0006814^biological_process^sodium ion transport`GO:0005890^cellular_component^sodium:potassium-exchanging ATPase complex	1	1	1	1	Dbxref=InterPro:IPR000402,Pfam:PF00287;Ontology_term=GO:0005890,GO:0006813,GO:0006814;Note=Similar to nrv2: Sodium/potassium-transporting ATPase subunit beta-2 (Drosophila melanogaster OX%3D7227);	1	49	16	3	1
GBI_00012	GBI_00012-RA	0	GBI_00012	ATPB2_DROME^ATPB2_DROME^Q:19-807,H:49-323^53.8%ID^E:1.5e-87^RecName: Full=Sodium/potassium-transporting ATPase subunit beta-2;^Eukaryota; Metazoa; Ecdysozoa; Arthropoda; Hexapoda; Insecta; Pterygota; Neoptera; Endopterygota; Diptera; Brachycera; Muscomorpha; Ephydroidea; Drosophilidae; Drosophila; Sophophora	GBI_00012-RA.p1	1-810[+]	ATPB2_DROME^ATPB2_DROME^Q:7-269,H:49-323^53.8%ID^E:1.7e-87^RecName: Full=Sodium/potassium-transporting ATPase subunit beta-2;^Eukaryota; Metazoa; Ecdysozoa; Arthropoda; Hexapoda; Insecta; Pterygota; Neoptera; Endopterygota; Diptera; Brachycera; Muscomorpha; Ephydroidea; Drosophilidae; Drosophila; Sophophora	sp|Q24048|ATPB2_DROME^sp|Q24048|ATPB2_DROME^Q:19-807,H:49-323^53.8%ID^E:1.4e-87^.^.	sp|Q24048|ATPB2_DROME^sp|Q24048|ATPB2_DROME^Q:7-269,H:49-323^53.8%ID^E:1.7e-87^.^.	PF00287.21^Na_K-ATPase^Sodium / potassium ATPase beta chain^7-264^E:2e-64	.	KEGG:dme:Dmel_CG9261	GO:0030424^cellular_component^axon`GO:0005886^cellular_component^plasma membrane`GO:0005918^cellular_component^septate junction`GO:0005890^cellular_component^sodium:potassium-exchanging ATPase complex`GO:0001671^molecular_function^ATPase activator activity`GO:0006812^biological_process^monoatomic cation transport`GO:0061343^biological_process^cell adhesion involved in heart morphogenesis`GO:00300…	GO:0030424^cellular_component^axon`GO:0005886^cellular_component^plasma membrane`GO:0005918^cellular_component^septate junction`GO:0005890^cellular_component^sodium:potassium-exchanging ATPase complex`GO:0001671^molecular_function^ATPase activator activity`GO:0006812^biological_process^monoatomic cation transport`GO:0061343^biological_process^cell adhesion involved in heart morphogenesis`GO:00300…	GO:0006813^biological_process^potassium ion transport`GO:0006814^biological_process^sodium ion transport`GO:0005890^cellular_component^sodium:potassium-exchanging ATPase complex	1	1	1	1	Dbxref=InterPro:IPR000402,Pfam:PF00287;Ontology_term=GO:0005890,GO:0006813,GO:0006814;Note=Similar to nrv2_0: Nrv2_0 protein (Fopius arisanus OX%3D64838);	1	49	16	3	1
GBI_00012	GBI_00012.2	0		ATPB2_DROME^ATPB2_DROME^Q:284-1201,H:13-323^53.4%ID^E:3.9e-102^RecName: Full=Sodium/potassium-transporting ATPase subunit beta-2;^Eukaryota; Metazoa; Ecdysozoa; Arthropoda; Hexapoda; Insecta; Pterygota; Neoptera; Endopterygota; Diptera; Brachycera; Muscomorpha; Ephydroidea; Drosophilidae; Drosophila; Sophophora	GBI_M__0001T_00000021.p2	4473-4802[-]	.	sp|Q24048|ATPB2_DROME^sp|Q24048|ATPB2_DROME^Q:284-1201,H:13-323^53.4%ID^E:3.9e-102^.^.	.	.	.	KEGG:dme:Dmel_CG9261	GO:0030424^cellular_component^axon`GO:0005886^cellular_component^plasma membrane`GO:0005918^cellular_component^septate junction`GO:0005890^cellular_component^sodium:potassium-exchanging ATPase complex`GO:0001671^molecular_function^ATPase activator activity`GO:0006812^biological_process^monoatomic cation transport`GO:0061343^biological_process^cell adhesion involved in heart morphogenesis`GO:00300…	.	.	1	0	0	1	Dbxref=InterPro:IPR000402,Pfam:PF00287;Ontology_term=GO:0005890,GO:0006813,GO:0006814;Note=Similar to nrv2_0: Nrv2_0 protein (Fopius arisanus OX%3D64838);	1	49	16	3	1
GBI_00012	GBI_00012.2	0		ATPB2_DROME^ATPB2_DROME^Q:284-1201,H:13-323^53.4%ID^E:3.9e-102^RecName: Full=Sodium/potassium-transporting ATPase subunit beta-2;^Eukaryota; Metazoa; Ecdysozoa; Arthropoda; Hexapoda; Insecta; Pterygota; Neoptera; Endopterygota; Diptera; Brachycera; Muscomorpha; Ephydroidea; Drosophilidae; Drosophila; Sophophora	GBI_M__0001T_00000021.p1	266-1204[+]	ATPB2_DROME^ATPB2_DROME^Q:7-312,H:13-323^53.4%ID^E:7.4e-103^RecName: Full=Sodium/potassium-transporting ATPase subunit beta-2;^Eukaryota; Metazoa; Ecdysozoa; Arthropoda; Hexapoda; Insecta; Pterygota; Neoptera; Endopterygota; Diptera; Brachycera; Muscomorpha; Ephydroidea; Drosophilidae; Drosophila; Sophophora	sp|Q24048|ATPB2_DROME^sp|Q24048|ATPB2_DROME^Q:284-1201,H:13-323^53.4%ID^E:3.9e-102^.^.	sp|Q24048|ATPB2_DROME^sp|Q24048|ATPB2_DROME^Q:7-312,H:13-323^53.4%ID^E:7.3e-103^.^.	PF00287.21^Na_K-ATPase^Sodium / potassium ATPase beta chain^17-307^E:2.6e-87	.	KEGG:dme:Dmel_CG9261	GO:0030424^cellular_component^axon`GO:0005886^cellular_component^plasma membrane`GO:0005918^cellular_component^septate junction`GO:0005890^cellular_component^sodium:potassium-exchanging ATPase complex`GO:0001671^molecular_function^ATPase activator activity`GO:0006812^biological_process^monoatomic cation transport`GO:0061343^biological_process^cell adhesion involved in heart morphogenesis`GO:00300…	GO:0030424^cellular_component^axon`GO:0005886^cellular_component^plasma membrane`GO:0005918^cellular_component^septate junction`GO:0005890^cellular_component^sodium:potassium-exchanging ATPase complex`GO:0001671^molecular_function^ATPase activator activity`GO:0006812^biological_process^monoatomic cation transport`GO:0061343^biological_process^cell adhesion involved in heart morphogenesis`GO:00300…	GO:0006813^biological_process^potassium ion transport`GO:0006814^biological_process^sodium ion transport`GO:0005890^cellular_component^sodium:potassium-exchanging ATPase complex	1	1	1	1	Dbxref=InterPro:IPR000402,Pfam:PF00287;Ontology_term=GO:0005890,GO:0006813,GO:0006814;Note=Similar to nrv2_0: Nrv2_0 protein (Fopius arisanus OX%3D64838);	1	49	16	3	1
GBI_00012	GBI_00012.1	0		ATPB2_DROME^ATPB2_DROME^Q:151-1068,H:13-323^53.4%ID^E:3.8e-102^RecName: Full=Sodium/potassium-transporting ATPase subunit beta-2;^Eukaryota; Metazoa; Ecdysozoa; Arthropoda; Hexapoda; Insecta; Pterygota; Neoptera; Endopterygota; Diptera; Brachycera; Muscomorpha; Ephydroidea; Drosophilidae; Drosophila; Sophophora	GBI_M__0001T_00000022.p1	133-1071[+]	ATPB2_DROME^ATPB2_DROME^Q:7-312,H:13-323^53.4%ID^E:7.4e-103^RecName: Full=Sodium/potassium-transporting ATPase subunit beta-2;^Eukaryota; Metazoa; Ecdysozoa; Arthropoda; Hexapoda; Insecta; Pterygota; Neoptera; Endopterygota; Diptera; Brachycera; Muscomorpha; Ephydroidea; Drosophilidae; Drosophila; Sophophora	sp|Q24048|ATPB2_DROME^sp|Q24048|ATPB2_DROME^Q:151-1068,H:13-323^53.4%ID^E:3.8e-102^.^.	sp|Q24048|ATPB2_DROME^sp|Q24048|ATPB2_DROME^Q:7-312,H:13-323^53.4%ID^E:7.3e-103^.^.	PF00287.21^Na_K-ATPase^Sodium / potassium ATPase beta chain^17-307^E:2.6e-87	.	KEGG:dme:Dmel_CG9261	GO:0030424^cellular_component^axon`GO:0005886^cellular_component^plasma membrane`GO:0005918^cellular_component^septate junction`GO:0005890^cellular_component^sodium:potassium-exchanging ATPase complex`GO:0001671^molecular_function^ATPase activator activity`GO:0006812^biological_process^monoatomic cation transport`GO:0061343^biological_process^cell adhesion involved in heart morphogenesis`GO:00300…	GO:0030424^cellular_component^axon`GO:0005886^cellular_component^plasma membrane`GO:0005918^cellular_component^septate junction`GO:0005890^cellular_component^sodium:potassium-exchanging ATPase complex`GO:0001671^molecular_function^ATPase activator activity`GO:0006812^biological_process^monoatomic cation transport`GO:0061343^biological_process^cell adhesion involved in heart morphogenesis`GO:00300…	GO:0006813^biological_process^potassium ion transport`GO:0006814^biological_process^sodium ion transport`GO:0005890^cellular_component^sodium:potassium-exchanging ATPase complex	1	1	1	1	Dbxref=InterPro:IPR000402,Pfam:PF00287;Ontology_term=GO:0005890,GO:0006813,GO:0006814;Note=Similar to nrv2_0: Nrv2_0 protein (Fopius arisanus OX%3D64838);	1	49	16	3	1
GBI_00012	GBI_00012.1	0		ATPB2_DROME^ATPB2_DROME^Q:151-1068,H:13-323^53.4%ID^E:3.8e-102^RecName: Full=Sodium/potassium-transporting ATPase subunit beta-2;^Eukaryota; Metazoa; Ecdysozoa; Arthropoda; Hexapoda; Insecta; Pterygota; Neoptera; Endopterygota; Diptera; Brachycera; Muscomorpha; Ephydroidea; Drosophilidae; Drosophila; Sophophora	GBI_M__0001T_00000022.p3	4340-4669[-]	.	sp|Q24048|ATPB2_DROME^sp|Q24048|ATPB2_DROME^Q:151-1068,H:13-323^53.4%ID^E:3.8e-102^.^.	.	.	.	KEGG:dme:Dmel_CG9261	GO:0030424^cellular_component^axon`GO:0005886^cellular_component^plasma membrane`GO:0005918^cellular_component^septate junction`GO:0005890^cellular_component^sodium:potassium-exchanging ATPase complex`GO:0001671^molecular_function^ATPase activator activity`GO:0006812^biological_process^monoatomic cation transport`GO:0061343^biological_process^cell adhesion involved in heart morphogenesis`GO:00300…	.	.	1	0	0	1	Dbxref=InterPro:IPR000402,Pfam:PF00287;Ontology_term=GO:0005890,GO:0006813,GO:0006814;Note=Similar to nrv2_0: Nrv2_0 protein (Fopius arisanus OX%3D64838);	1	49	16	3	1
GBI_00012	GBI_00012.4	0		ATPB2_DROME^ATPB2_DROME^Q:1682-2086,H:189-323^57%ID^E:6.5e-45^RecName: Full=Sodium/potassium-transporting ATPase subunit beta-2;^Eukaryota; Metazoa; Ecdysozoa; Arthropoda; Hexapoda; Insecta; Pterygota; Neoptera; Endopterygota; Diptera; Brachycera; Muscomorpha; Ephydroidea; Drosophilidae; Drosophila; Sophophora`ATPB2_DROME^ATPB2_DROME^Q:705-881,H:134-196^46%ID^E:3.4e-09^RecName: Full=Sodium/potass…	GBI_M__0001T_00000023.p1	1622-2089[+]	ATPB2_DROME^ATPB2_DROME^Q:21-155,H:189-323^57%ID^E:4.2e-46^RecName: Full=Sodium/potassium-transporting ATPase subunit beta-2;^Eukaryota; Metazoa; Ecdysozoa; Arthropoda; Hexapoda; Insecta; Pterygota; Neoptera; Endopterygota; Diptera; Brachycera; Muscomorpha; Ephydroidea; Drosophilidae; Drosophila; Sophophora	sp|Q24048|ATPB2_DROME^sp|Q24048|ATPB2_DROME^Q:1682-2086,H:189-323^57%ID^E:6.5e-45^.^.`sp|Q24048|ATPB2_DROME^sp|Q24048|ATPB2_DROME^Q:705-881,H:134-196^46%ID^E:3.4e-09^.^.	sp|Q24048|ATPB2_DROME^sp|Q24048|ATPB2_DROME^Q:21-155,H:189-323^57%ID^E:4.1e-46^.^.	PF00287.21^Na_K-ATPase^Sodium / potassium ATPase beta chain^21-150^E:7.7e-30	.	KEGG:dme:Dmel_CG9261	GO:0030424^cellular_component^axon`GO:0005886^cellular_component^plasma membrane`GO:0005918^cellular_component^septate junction`GO:0005890^cellular_component^sodium:potassium-exchanging ATPase complex`GO:0001671^molecular_function^ATPase activator activity`GO:0006812^biological_process^monoatomic cation transport`GO:0061343^biological_process^cell adhesion involved in heart morphogenesis`GO:00300…	GO:0030424^cellular_component^axon`GO:0005886^cellular_component^plasma membrane`GO:0005918^cellular_component^septate junction`GO:0005890^cellular_component^sodium:potassium-exchanging ATPase complex`GO:0001671^molecular_function^ATPase activator activity`GO:0006812^biological_process^monoatomic cation transport`GO:0061343^biological_process^cell adhesion involved in heart morphogenesis`GO:00300…	GO:0006813^biological_process^potassium ion transport`GO:0006814^biological_process^sodium ion transport`GO:0005890^cellular_component^sodium:potassium-exchanging ATPase complex	1	1	1	1	Dbxref=InterPro:IPR000402,Pfam:PF00287;Ontology_term=GO:0005890,GO:0006813,GO:0006814;Note=Similar to nrv2_0: Nrv2_0 protein (Fopius arisanus OX%3D64838);	1	49	16	3	1
GBI_00012	GBI_00012.4	0		ATPB2_DROME^ATPB2_DROME^Q:1682-2086,H:189-323^57%ID^E:6.5e-45^RecName: Full=Sodium/potassium-transporting ATPase subunit beta-2;^Eukaryota; Metazoa; Ecdysozoa; Arthropoda; Hexapoda; Insecta; Pterygota; Neoptera; Endopterygota; Diptera; Brachycera; Muscomorpha; Ephydroidea; Drosophilidae; Drosophila; Sophophora`ATPB2_DROME^ATPB2_DROME^Q:705-881,H:134-196^46%ID^E:3.4e-09^RecName: Full=Sodium/potass…	GBI_M__0001T_00000023.p2	5358-5687[-]	.	sp|Q24048|ATPB2_DROME^sp|Q24048|ATPB2_DROME^Q:1682-2086,H:189-323^57%ID^E:6.5e-45^.^.`sp|Q24048|ATPB2_DROME^sp|Q24048|ATPB2_DROME^Q:705-881,H:134-196^46%ID^E:3.4e-09^.^.	.	.	.	KEGG:dme:Dmel_CG9261	GO:0030424^cellular_component^axon`GO:0005886^cellular_component^plasma membrane`GO:0005918^cellular_component^septate junction`GO:0005890^cellular_component^sodium:potassium-exchanging ATPase complex`GO:0001671^molecular_function^ATPase activator activity`GO:0006812^biological_process^monoatomic cation transport`GO:0061343^biological_process^cell adhesion involved in heart morphogenesis`GO:00300…	.	.	1	0	0	1	Dbxref=InterPro:IPR000402,Pfam:PF00287;Ontology_term=GO:0005890,GO:0006813,GO:0006814;Note=Similar to nrv2_0: Nrv2_0 protein (Fopius arisanus OX%3D64838);	1	49	16	3	1
GBI_00013	GBI_00013-RA	0	GBI_00013	MET22_MOUSE^MET22_MOUSE^Q:489-797,H:140-240^47.1%ID^E:4.7e-13^RecName: Full=Methyltransferase-like protein 22;^Eukaryota; Metazoa; Chordata; Craniata; Vertebrata; Euteleostomi; Mammalia; Eutheria; Euarchontoglires; Glires; Rodentia; Myomorpha; Muroidea; Muridae; Murinae; Mus; Mus	GBI_00013-RA.p1	321-926[+]	MET22_MOUSE^MET22_MOUSE^Q:57-159,H:140-240^47.1%ID^E:9.3e-14^RecName: Full=Methyltransferase-like protein 22;^Eukaryota; Metazoa; Chordata; Craniata; Vertebrata; Euteleostomi; Mammalia; Eutheria; Euarchontoglires; Glires; Rodentia; Myomorpha; Muroidea; Muridae; Murinae; Mus; Mus	sp|Q8R1C6|MET22_MOUSE^sp|Q8R1C6|MET22_MOUSE^Q:489-797,H:140-240^47.1%ID^E:4.6e-13^.^.	sp|Q8R1C6|MET22_MOUSE^sp|Q8R1C6|MET22_MOUSE^Q:57-159,H:140-240^47.1%ID^E:9.2e-14^.^.	PF10294.12^Methyltransf_16^Lysine methyltransferase^83-196^E:3.2e-12	.	KEGG:mmu:239706	GO:0005730^cellular_component^nucleolus`GO:0005654^cellular_component^nucleoplasm`GO:0005634^cellular_component^nucleus`GO:0032991^cellular_component^protein-containing complex`GO:0031072^molecular_function^heat shock protein binding`GO:0008276^molecular_function^protein methyltransferase activity`GO:0006479^biological_process^protein methylation	GO:0005730^cellular_component^nucleolus`GO:0005654^cellular_component^nucleoplasm`GO:0005634^cellular_component^nucleus`GO:0032991^cellular_component^protein-containing complex`GO:0031072^molecular_function^heat shock protein binding`GO:0008276^molecular_function^protein methyltransferase activity`GO:0006479^biological_process^protein methylation	.	1	1	0	1	Dbxref=InterPro:IPR019410,Pfam:PF10294;Note=Similar to B7P43_G06858: Uncharacterized protein (Cryptotermes secundus OX%3D105785);	0	16	7	6	1
GBI_00013	GBI_00013-RB	0	GBI_00013	MET22_MOUSE^MET22_MOUSE^Q:478-786,H:140-240^47.1%ID^E:4.7e-13^RecName: Full=Methyltransferase-like protein 22;^Eukaryota; Metazoa; Chordata; Craniata; Vertebrata; Euteleostomi; Mammalia; Eutheria; Euarchontoglires; Glires; Rodentia; Myomorpha; Muroidea; Muridae; Murinae; Mus; Mus	GBI_00013-RB.p1	256-915[+]	MET22_MOUSE^MET22_MOUSE^Q:75-177,H:140-240^47.1%ID^E:1e-13^RecName: Full=Methyltransferase-like protein 22;^Eukaryota; Metazoa; Chordata; Craniata; Vertebrata; Euteleostomi; Mammalia; Eutheria; Euarchontoglires; Glires; Rodentia; Myomorpha; Muroidea; Muridae; Murinae; Mus; Mus	sp|Q8R1C6|MET22_MOUSE^sp|Q8R1C6|MET22_MOUSE^Q:478-786,H:140-240^47.1%ID^E:4.6e-13^.^.	sp|Q8R1C6|MET22_MOUSE^sp|Q8R1C6|MET22_MOUSE^Q:75-177,H:140-240^47.1%ID^E:1e-13^.^.	PF10294.12^Methyltransf_16^Lysine methyltransferase^101-214^E:4.1e-12	.	KEGG:mmu:239706	GO:0005730^cellular_component^nucleolus`GO:0005654^cellular_component^nucleoplasm`GO:0005634^cellular_component^nucleus`GO:0032991^cellular_component^protein-containing complex`GO:0031072^molecular_function^heat shock protein binding`GO:0008276^molecular_function^protein methyltransferase activity`GO:0006479^biological_process^protein methylation	GO:0005730^cellular_component^nucleolus`GO:0005654^cellular_component^nucleoplasm`GO:0005634^cellular_component^nucleus`GO:0032991^cellular_component^protein-containing complex`GO:0031072^molecular_function^heat shock protein binding`GO:0008276^molecular_function^protein methyltransferase activity`GO:0006479^biological_process^protein methylation	.	1	1	0	1	Dbxref=InterPro:IPR019410,Pfam:PF10294;Note=Similar to B7P43_G06858: Uncharacterized protein (Cryptotermes secundus OX%3D105785);	0	16	7	6	1
GBI_00013	GBI_00013-RC	0	GBI_00013	MET22_MOUSE^MET22_MOUSE^Q:478-786,H:140-240^47.1%ID^E:1.4e-13^RecName: Full=Methyltransferase-like protein 22;^Eukaryota; Metazoa; Chordata; Craniata; Vertebrata; Euteleostomi; Mammalia; Eutheria; Euarchontoglires; Glires; Rodentia; Myomorpha; Muroidea; Muridae; Murinae; Mus; Mus	GBI_00013-RC.p1	256-918[+]	MET22_MOUSE^MET22_MOUSE^Q:75-177,H:140-240^47.1%ID^E:1e-13^RecName: Full=Methyltransferase-like protein 22;^Eukaryota; Metazoa; Chordata; Craniata; Vertebrata; Euteleostomi; Mammalia; Eutheria; Euarchontoglires; Glires; Rodentia; Myomorpha; Muroidea; Muridae; Murinae; Mus; Mus	sp|Q8R1C6|MET22_MOUSE^sp|Q8R1C6|MET22_MOUSE^Q:478-786,H:140-240^47.1%ID^E:1.4e-13^.^.	sp|Q8R1C6|MET22_MOUSE^sp|Q8R1C6|MET22_MOUSE^Q:75-177,H:140-240^47.1%ID^E:1e-13^.^.	PF10294.12^Methyltransf_16^Lysine methyltransferase^101-215^E:1.6e-12	.	KEGG:mmu:239706	GO:0005730^cellular_component^nucleolus`GO:0005654^cellular_component^nucleoplasm`GO:0005634^cellular_component^nucleus`GO:0032991^cellular_component^protein-containing complex`GO:0031072^molecular_function^heat shock protein binding`GO:0008276^molecular_function^protein methyltransferase activity`GO:0006479^biological_process^protein methylation	GO:0005730^cellular_component^nucleolus`GO:0005654^cellular_component^nucleoplasm`GO:0005634^cellular_component^nucleus`GO:0032991^cellular_component^protein-containing complex`GO:0031072^molecular_function^heat shock protein binding`GO:0008276^molecular_function^protein methyltransferase activity`GO:0006479^biological_process^protein methylation	.	1	1	0	1	Dbxref=InterPro:IPR019410,Pfam:PF10294;Note=Similar to B7P43_G06858: Uncharacterized protein (Cryptotermes secundus OX%3D105785);	0	16	7	6	1
GBI_00013	GBI_00013-RD	0	GBI_00013	MET22_MOUSE^MET22_MOUSE^Q:551-859,H:140-240^47.1%ID^E:1.5e-13^RecName: Full=Methyltransferase-like protein 22;^Eukaryota; Metazoa; Chordata; Craniata; Vertebrata; Euteleostomi; Mammalia; Eutheria; Euarchontoglires; Glires; Rodentia; Myomorpha; Muroidea; Muridae; Murinae; Mus; Mus	GBI_00013-RD.p1	383-991[+]	MET22_MOUSE^MET22_MOUSE^Q:57-159,H:140-240^47.1%ID^E:9.3e-14^RecName: Full=Methyltransferase-like protein 22;^Eukaryota; Metazoa; Chordata; Craniata; Vertebrata; Euteleostomi; Mammalia; Eutheria; Euarchontoglires; Glires; Rodentia; Myomorpha; Muroidea; Muridae; Murinae; Mus; Mus	sp|Q8R1C6|MET22_MOUSE^sp|Q8R1C6|MET22_MOUSE^Q:551-859,H:140-240^47.1%ID^E:1.5e-13^.^.	sp|Q8R1C6|MET22_MOUSE^sp|Q8R1C6|MET22_MOUSE^Q:57-159,H:140-240^47.1%ID^E:9.2e-14^.^.	PF10294.12^Methyltransf_16^Lysine methyltransferase^83-197^E:1.3e-12	.	KEGG:mmu:239706	GO:0005730^cellular_component^nucleolus`GO:0005654^cellular_component^nucleoplasm`GO:0005634^cellular_component^nucleus`GO:0032991^cellular_component^protein-containing complex`GO:0031072^molecular_function^heat shock protein binding`GO:0008276^molecular_function^protein methyltransferase activity`GO:0006479^biological_process^protein methylation	GO:0005730^cellular_component^nucleolus`GO:0005654^cellular_component^nucleoplasm`GO:0005634^cellular_component^nucleus`GO:0032991^cellular_component^protein-containing complex`GO:0031072^molecular_function^heat shock protein binding`GO:0008276^molecular_function^protein methyltransferase activity`GO:0006479^biological_process^protein methylation	.	1	1	0	1	Dbxref=InterPro:IPR019410,Pfam:PF10294;Note=Similar to B7P43_G06858: Uncharacterized protein (Cryptotermes secundus OX%3D105785);	0	16	7	6	1
GBI_00013	GBI_00013-RE	0	GBI_00013	MET22_MOUSE^MET22_MOUSE^Q:478-957,H:140-311^38.9%ID^E:3.9e-17^RecName: Full=Methyltransferase-like protein 22;^Eukaryota; Metazoa; Chordata; Craniata; Vertebrata; Euteleostomi; Mammalia; Eutheria; Euarchontoglires; Glires; Rodentia; Myomorpha; Muroidea; Muridae; Murinae; Mus; Mus	GBI_00013-RE.p1	256-1005[+]	MET22_MOUSE^MET22_MOUSE^Q:75-234,H:140-311^38.9%ID^E:2.9e-17^RecName: Full=Methyltransferase-like protein 22;^Eukaryota; Metazoa; Chordata; Craniata; Vertebrata; Euteleostomi; Mammalia; Eutheria; Euarchontoglires; Glires; Rodentia; Myomorpha; Muroidea; Muridae; Murinae; Mus; Mus	sp|Q8R1C6|MET22_MOUSE^sp|Q8R1C6|MET22_MOUSE^Q:478-957,H:140-311^38.9%ID^E:3.9e-17^.^.	sp|Q8R1C6|MET22_MOUSE^sp|Q8R1C6|MET22_MOUSE^Q:75-234,H:140-311^38.9%ID^E:2.9e-17^.^.	PF10294.12^Methyltransf_16^Lysine methyltransferase^101-248^E:7.2e-20	.	KEGG:mmu:239706	GO:0005730^cellular_component^nucleolus`GO:0005654^cellular_component^nucleoplasm`GO:0005634^cellular_component^nucleus`GO:0032991^cellular_component^protein-containing complex`GO:0031072^molecular_function^heat shock protein binding`GO:0008276^molecular_function^protein methyltransferase activity`GO:0006479^biological_process^protein methylation	GO:0005730^cellular_component^nucleolus`GO:0005654^cellular_component^nucleoplasm`GO:0005634^cellular_component^nucleus`GO:0032991^cellular_component^protein-containing complex`GO:0031072^molecular_function^heat shock protein binding`GO:0008276^molecular_function^protein methyltransferase activity`GO:0006479^biological_process^protein methylation	.	1	1	0	1	Dbxref=InterPro:IPR019410,Pfam:PF10294;Note=Similar to B7P43_G06858: Uncharacterized protein (Cryptotermes secundus OX%3D105785);	0	16	7	6	1
GBI_00013	GBI_00013-RF	0	GBI_00013	MET22_MOUSE^MET22_MOUSE^Q:591-1070,H:140-311^38.9%ID^E:4.3e-17^RecName: Full=Methyltransferase-like protein 22;^Eukaryota; Metazoa; Chordata; Craniata; Vertebrata; Euteleostomi; Mammalia; Eutheria; Euarchontoglires; Glires; Rodentia; Myomorpha; Muroidea; Muridae; Murinae; Mus; Mus	GBI_00013-RF.p1	423-1115[+]	MET22_MOUSE^MET22_MOUSE^Q:57-216,H:140-311^38.9%ID^E:2.7e-17^RecName: Full=Methyltransferase-like protein 22;^Eukaryota; Metazoa; Chordata; Craniata; Vertebrata; Euteleostomi; Mammalia; Eutheria; Euarchontoglires; Glires; Rodentia; Myomorpha; Muroidea; Muridae; Murinae; Mus; Mus	sp|Q8R1C6|MET22_MOUSE^sp|Q8R1C6|MET22_MOUSE^Q:591-1070,H:140-311^38.9%ID^E:4.3e-17^.^.	sp|Q8R1C6|MET22_MOUSE^sp|Q8R1C6|MET22_MOUSE^Q:57-216,H:140-311^38.9%ID^E:2.7e-17^.^.	PF10294.12^Methyltransf_16^Lysine methyltransferase^83-230^E:5.7e-20	.	KEGG:mmu:239706	GO:0005730^cellular_component^nucleolus`GO:0005654^cellular_component^nucleoplasm`GO:0005634^cellular_component^nucleus`GO:0032991^cellular_component^protein-containing complex`GO:0031072^molecular_function^heat shock protein binding`GO:0008276^molecular_function^protein methyltransferase activity`GO:0006479^biological_process^protein methylation	GO:0005730^cellular_component^nucleolus`GO:0005654^cellular_component^nucleoplasm`GO:0005634^cellular_component^nucleus`GO:0032991^cellular_component^protein-containing complex`GO:0031072^molecular_function^heat shock protein binding`GO:0008276^molecular_function^protein methyltransferase activity`GO:0006479^biological_process^protein methylation	.	1	1	0	1	Dbxref=InterPro:IPR019410,Pfam:PF10294;Note=Similar to B7P43_G06858: Uncharacterized protein (Cryptotermes secundus OX%3D105785);	0	16	7	6	1
GBI_00013	GBI_00013.2	0		MET22_MOUSE^MET22_MOUSE^Q:486-737,H:140-222^48.8%ID^E:2.6e-11^RecName: Full=Methyltransferase-like protein 22;^Eukaryota; Metazoa; Chordata; Craniata; Vertebrata; Euteleostomi; Mammalia; Eutheria; Euarchontoglires; Glires; Rodentia; Myomorpha; Muroidea; Muridae; Murinae; Mus; Mus	GBI_M__0001T_00000381.p1	318-749[+]	MET22_MOUSE^MET22_MOUSE^Q:57-140,H:140-222^48.8%ID^E:2.8e-12^RecName: Full=Methyltransferase-like protein 22;^Eukaryota; Metazoa; Chordata; Craniata; Vertebrata; Euteleostomi; Mammalia; Eutheria; Euarchontoglires; Glires; Rodentia; Myomorpha; Muroidea; Muridae; Murinae; Mus; Mus	sp|Q8R1C6|MET22_MOUSE^sp|Q8R1C6|MET22_MOUSE^Q:486-737,H:140-222^48.8%ID^E:2.6e-11^.^.	sp|Q8R1C6|MET22_MOUSE^sp|Q8R1C6|MET22_MOUSE^Q:57-140,H:140-222^48.8%ID^E:2.7e-12^.^.	PF10294.12^Methyltransf_16^Lysine methyltransferase^83-138^E:5e-07	.	KEGG:mmu:239706	GO:0005730^cellular_component^nucleolus`GO:0005654^cellular_component^nucleoplasm`GO:0005634^cellular_component^nucleus`GO:0032991^cellular_component^protein-containing complex`GO:0031072^molecular_function^heat shock protein binding`GO:0008276^molecular_function^protein methyltransferase activity`GO:0006479^biological_process^protein methylation	GO:0005730^cellular_component^nucleolus`GO:0005654^cellular_component^nucleoplasm`GO:0005634^cellular_component^nucleus`GO:0032991^cellular_component^protein-containing complex`GO:0031072^molecular_function^heat shock protein binding`GO:0008276^molecular_function^protein methyltransferase activity`GO:0006479^biological_process^protein methylation	.	1	1	0	1	Dbxref=InterPro:IPR019410,Pfam:PF10294;Note=Similar to B7P43_G06858: Uncharacterized protein (Cryptotermes secundus OX%3D105785);	0	16	7	6	1
GBI_00013	GBI_00013.1	0		MET22_MOUSE^MET22_MOUSE^Q:486-794,H:140-240^47.1%ID^E:6e-13^RecName: Full=Methyltransferase-like protein 22;^Eukaryota; Metazoa; Chordata; Craniata; Vertebrata; Euteleostomi; Mammalia; Eutheria; Euarchontoglires; Glires; Rodentia; Myomorpha; Muroidea; Muridae; Murinae; Mus; Mus	GBI_M__0001T_00000382.p1	318-923[+]	MET22_MOUSE^MET22_MOUSE^Q:57-159,H:140-240^47.1%ID^E:9.3e-14^RecName: Full=Methyltransferase-like protein 22;^Eukaryota; Metazoa; Chordata; Craniata; Vertebrata; Euteleostomi; Mammalia; Eutheria; Euarchontoglires; Glires; Rodentia; Myomorpha; Muroidea; Muridae; Murinae; Mus; Mus	sp|Q8R1C6|MET22_MOUSE^sp|Q8R1C6|MET22_MOUSE^Q:486-794,H:140-240^47.1%ID^E:6e-13^.^.	sp|Q8R1C6|MET22_MOUSE^sp|Q8R1C6|MET22_MOUSE^Q:57-159,H:140-240^47.1%ID^E:9.2e-14^.^.	PF10294.12^Methyltransf_16^Lysine methyltransferase^83-196^E:3.2e-12	.	KEGG:mmu:239706	GO:0005730^cellular_component^nucleolus`GO:0005654^cellular_component^nucleoplasm`GO:0005634^cellular_component^nucleus`GO:0032991^cellular_component^protein-containing complex`GO:0031072^molecular_function^heat shock protein binding`GO:0008276^molecular_function^protein methyltransferase activity`GO:0006479^biological_process^protein methylation	GO:0005730^cellular_component^nucleolus`GO:0005654^cellular_component^nucleoplasm`GO:0005634^cellular_component^nucleus`GO:0032991^cellular_component^protein-containing complex`GO:0031072^molecular_function^heat shock protein binding`GO:0008276^molecular_function^protein methyltransferase activity`GO:0006479^biological_process^protein methylation	.	1	1	0	1	Dbxref=InterPro:IPR019410,Pfam:PF10294;Note=Similar to B7P43_G06858: Uncharacterized protein (Cryptotermes secundus OX%3D105785);	0	16	7	6	1
GBI_00013	GBI_00013.6	0		MET22_MOUSE^MET22_MOUSE^Q:486-1184,H:140-387^36.7%ID^E:2e-27^RecName: Full=Methyltransferase-like protein 22;^Eukaryota; Metazoa; Chordata; Craniata; Vertebrata; Euteleostomi; Mammalia; Eutheria; Euarchontoglires; Glires; Rodentia; Myomorpha; Muroidea; Muridae; Murinae; Mus; Mus	GBI_M__0001T_00000383.p1	318-1193[+]	MET22_MOUSE^MET22_MOUSE^Q:57-289,H:140-387^36.7%ID^E:5.6e-28^RecName: Full=Methyltransferase-like protein 22;^Eukaryota; Metazoa; Chordata; Craniata; Vertebrata; Euteleostomi; Mammalia; Eutheria; Euarchontoglires; Glires; Rodentia; Myomorpha; Muroidea; Muridae; Murinae; Mus; Mus	sp|Q8R1C6|MET22_MOUSE^sp|Q8R1C6|MET22_MOUSE^Q:486-1184,H:140-387^36.7%ID^E:2e-27^.^.	sp|Q8R1C6|MET22_MOUSE^sp|Q8R1C6|MET22_MOUSE^Q:57-289,H:140-387^36.7%ID^E:5.5e-28^.^.	PF10294.12^Methyltransf_16^Lysine methyltransferase^83-231^E:1.7e-20	.	KEGG:mmu:239706	GO:0005730^cellular_component^nucleolus`GO:0005654^cellular_component^nucleoplasm`GO:0005634^cellular_component^nucleus`GO:0032991^cellular_component^protein-containing complex`GO:0031072^molecular_function^heat shock protein binding`GO:0008276^molecular_function^protein methyltransferase activity`GO:0006479^biological_process^protein methylation	GO:0005730^cellular_component^nucleolus`GO:0005654^cellular_component^nucleoplasm`GO:0005634^cellular_component^nucleus`GO:0032991^cellular_component^protein-containing complex`GO:0031072^molecular_function^heat shock protein binding`GO:0008276^molecular_function^protein methyltransferase activity`GO:0006479^biological_process^protein methylation	.	1	1	0	1	Dbxref=InterPro:IPR019410,Pfam:PF10294;Note=Similar to B7P43_G06858: Uncharacterized protein (Cryptotermes secundus OX%3D105785);	0	16	7	6	1
GBI_00013	GBI_00013.5	0		MET22_MOUSE^MET22_MOUSE^Q:486-737,H:140-222^48.8%ID^E:2.1e-11^RecName: Full=Methyltransferase-like protein 22;^Eukaryota; Metazoa; Chordata; Craniata; Vertebrata; Euteleostomi; Mammalia; Eutheria; Euarchontoglires; Glires; Rodentia; Myomorpha; Muroidea; Muridae; Murinae; Mus; Mus	GBI_M__0001T_00000384.p1	318-749[+]	MET22_MOUSE^MET22_MOUSE^Q:57-140,H:140-222^48.8%ID^E:2.8e-12^RecName: Full=Methyltransferase-like protein 22;^Eukaryota; Metazoa; Chordata; Craniata; Vertebrata; Euteleostomi; Mammalia; Eutheria; Euarchontoglires; Glires; Rodentia; Myomorpha; Muroidea; Muridae; Murinae; Mus; Mus	sp|Q8R1C6|MET22_MOUSE^sp|Q8R1C6|MET22_MOUSE^Q:486-737,H:140-222^48.8%ID^E:2e-11^.^.	sp|Q8R1C6|MET22_MOUSE^sp|Q8R1C6|MET22_MOUSE^Q:57-140,H:140-222^48.8%ID^E:2.7e-12^.^.	PF10294.12^Methyltransf_16^Lysine methyltransferase^83-138^E:5e-07	.	KEGG:mmu:239706	GO:0005730^cellular_component^nucleolus`GO:0005654^cellular_component^nucleoplasm`GO:0005634^cellular_component^nucleus`GO:0032991^cellular_component^protein-containing complex`GO:0031072^molecular_function^heat shock protein binding`GO:0008276^molecular_function^protein methyltransferase activity`GO:0006479^biological_process^protein methylation	GO:0005730^cellular_component^nucleolus`GO:0005654^cellular_component^nucleoplasm`GO:0005634^cellular_component^nucleus`GO:0032991^cellular_component^protein-containing complex`GO:0031072^molecular_function^heat shock protein binding`GO:0008276^molecular_function^protein methyltransferase activity`GO:0006479^biological_process^protein methylation	.	1	1	0	1	Dbxref=InterPro:IPR019410,Pfam:PF10294;Note=Similar to B7P43_G06858: Uncharacterized protein (Cryptotermes secundus OX%3D105785);	0	16	7	6	1
GBI_00013	GBI_00013.11	0		MET22_MOUSE^MET22_MOUSE^Q:486-737,H:140-222^48.8%ID^E:3.5e-11^RecName: Full=Methyltransferase-like protein 22;^Eukaryota; Metazoa; Chordata; Craniata; Vertebrata; Euteleostomi; Mammalia; Eutheria; Euarchontoglires; Glires; Rodentia; Myomorpha; Muroidea; Muridae; Murinae; Mus; Mus	GBI_M__0001T_00000385.p1	318-893[+]	MET22_MOUSE^MET22_MOUSE^Q:57-140,H:140-222^48.8%ID^E:8.3e-12^RecName: Full=Methyltransferase-like protein 22;^Eukaryota; Metazoa; Chordata; Craniata; Vertebrata; Euteleostomi; Mammalia; Eutheria; Euarchontoglires; Glires; Rodentia; Myomorpha; Muroidea; Muridae; Murinae; Mus; Mus	sp|Q8R1C6|MET22_MOUSE^sp|Q8R1C6|MET22_MOUSE^Q:486-737,H:140-222^48.8%ID^E:3.5e-11^.^.	sp|Q8R1C6|MET22_MOUSE^sp|Q8R1C6|MET22_MOUSE^Q:57-140,H:140-222^48.8%ID^E:8.2e-12^.^.	PF10294.12^Methyltransf_16^Lysine methyltransferase^83-137^E:8.2e-07	.	KEGG:mmu:239706	GO:0005730^cellular_component^nucleolus`GO:0005654^cellular_component^nucleoplasm`GO:0005634^cellular_component^nucleus`GO:0032991^cellular_component^protein-containing complex`GO:0031072^molecular_function^heat shock protein binding`GO:0008276^molecular_function^protein methyltransferase activity`GO:0006479^biological_process^protein methylation	GO:0005730^cellular_component^nucleolus`GO:0005654^cellular_component^nucleoplasm`GO:0005634^cellular_component^nucleus`GO:0032991^cellular_component^protein-containing complex`GO:0031072^molecular_function^heat shock protein binding`GO:0008276^molecular_function^protein methyltransferase activity`GO:0006479^biological_process^protein methylation	.	1	1	0	1	Dbxref=InterPro:IPR019410,Pfam:PF10294;Note=Similar to B7P43_G06858: Uncharacterized protein (Cryptotermes secundus OX%3D105785);	0	16	7	6	1
GBI_00014	GBI_00014-RA	0	GBI_00014	.	.	.	.	.	.	.	.	.	.	.	.	0	0	0	0	Note=Protein of unknown function;	0
GBI_00015	GBI_00015-RA	0	GBI_00015	.	GBI_00015-RA.p1	1-567[+]	.	.	.	.	.	.	.	.	.	0	0	0	0	Note=Protein of unknown function;	0
GBI_00015	GBI_00015.1	0		.	GBI_M__0001T_00000025.p1	1-399[+]	.	.	.	.	.	.	.	.	.	0	0	0	0	Note=Protein of unknown function;	0
GBI_00018	GBI_00018-RA	0	GBI_00018	.	GBI_00018-RA.p2	1-507[+]	.	.	.	.	.	.	.	.	.	0	0	0	0	Note=Similar to B7P43_G12788: Uncharacterized protein (Cryptotermes secundus OX%3D105785);	0	17	7	5	1
GBI_00018	GBI_00018.1	0		.	GBI_M__0001T_00000031.p2	2-403[+]	.	.	.	.	.	.	.	.	.	0	0	0	0	Note=Similar to B7P43_G12788: Uncharacterized protein (Cryptotermes secundus OX%3D105785);	0	17	7	5	1
GBI_00018	GBI_00018.3	0		.	.	.	.	.	.	.	.	.	.	.	.	0	0	0	0	Note=Similar to B7P43_G12788: Uncharacterized protein (Cryptotermes secundus OX%3D105785);	0	17	7	5	1
GBI_00019	GBI_00019-RA	0	GBI_00019	PSB2_BOVIN^PSB2_BOVIN^Q:1-585,H:1-195^58.5%ID^E:4.8e-66^RecName: Full=Proteasome subunit beta type-2;^Eukaryota; Metazoa; Chordata; Craniata; Vertebrata; Euteleostomi; Mammalia; Eutheria; Laurasiatheria; Artiodactyla; Ruminantia; Pecora; Bovidae; Bovinae; Bos	GBI_00019-RA.p1	1-618[+]	PSB2_BOVIN^PSB2_BOVIN^Q:1-195,H:1-195^58.5%ID^E:4.8e-66^RecName: Full=Proteasome subunit beta type-2;^Eukaryota; Metazoa; Chordata; Craniata; Vertebrata; Euteleostomi; Mammalia; Eutheria; Laurasiatheria; Artiodactyla; Ruminantia; Pecora; Bovidae; Bovinae; Bos	sp|Q5E9K0|PSB2_BOVIN^sp|Q5E9K0|PSB2_BOVIN^Q:1-585,H:1-195^58.5%ID^E:4.7e-66^.^.	sp|Q5E9K0|PSB2_BOVIN^sp|Q5E9K0|PSB2_BOVIN^Q:1-195,H:1-195^58.5%ID^E:4.7e-66^.^.	PF00227.29^Proteasome^Proteasome subunit^3-183^E:4.2e-45	.	KEGG:bta:516919	GO:0005737^cellular_component^cytoplasm`GO:0005654^cellular_component^nucleoplasm`GO:0005634^cellular_component^nucleus`GO:0005839^cellular_component^proteasome core complex`GO:0019774^cellular_component^proteasome core complex, beta-subunit complex`GO:0010498^biological_process^proteasomal protein catabolic process	GO:0005737^cellular_component^cytoplasm`GO:0005654^cellular_component^nucleoplasm`GO:0005634^cellular_component^nucleus`GO:0005839^cellular_component^proteasome core complex`GO:0019774^cellular_component^proteasome core complex, beta-subunit complex`GO:0010498^biological_process^proteasomal protein catabolic process	GO:0051603^biological_process^proteolysis involved in protein catabolic process`GO:0005839^cellular_component^proteasome core complex	1	1	1	1	Dbxref=InterPro:IPR001353,Pfam:PF00227;Ontology_term=GO:0004298,GO:0005839,GO:0051603;Note=Similar to Prosbeta4R2: Probable proteasome subunit beta type-2 (Drosophila melanogaster OX%3D7227);	1	15	15	0	1
GBI_00021	GBI_00021-RA	0	GBI_00021	.	GBI_00021-RA.p1	1-1272[+]	.	.	.	.	.	.	.	.	.	0	0	0	0	Note=Similar to C0J52_01389: Uncharacterized protein (Blattella germanica OX%3D6973);	0
GBI_00023	GBI_00023-RA	0	GBI_00023	.	GBI_00023-RA.p1	359-1063[+]	.	.	.	.	.	.	.	.	.	0	0	0	0	Note=Protein of unknown function;	0
GBI_00023	GBI_00023-RB	0	GBI_00023	.	GBI_00023-RB.p1	471-1175[+]	.	.	.	.	.	.	.	.	.	0	0	0	0	Note=Protein of unknown function;	0
GBI_00024	GBI_00024-RA	0	GBI_00024	TRM11_CHICK^TRM11_CHICK^Q:293-1525,H:5-416^49.2%ID^E:2.2e-111^RecName: Full=tRNA (guanine(10)-N2)-methyltransferase homolog;^Eukaryota; Metazoa; Chordata; Craniata; Vertebrata; Euteleostomi; Archelosauria; Archosauria; Dinosauria; Saurischia; Theropoda; Coelurosauria; Aves; Neognathae; Galloanserae; Galliformes; Phasianidae; Phasianinae; Gallus	GBI_00024-RA.p1	284-1717[+]	TRM11_CHICK^TRM11_CHICK^Q:4-414,H:5-416^49.2%ID^E:7.8e-112^RecName: Full=tRNA (guanine(10)-N2)-methyltransferase homolog;^Eukaryota; Metazoa; Chordata; Craniata; Vertebrata; Euteleostomi; Archelosauria; Archosauria; Dinosauria; Saurischia; Theropoda; Coelurosauria; Aves; Neognathae; Galloanserae; Galliformes; Phasianidae; Phasianinae; Gallus	sp|Q6YJI5|TRM11_CHICK^sp|Q6YJI5|TRM11_CHICK^Q:293-1525,H:5-416^49.2%ID^E:2.1e-111^.^.	sp|Q6YJI5|TRM11_CHICK^sp|Q6YJI5|TRM11_CHICK^Q:4-414,H:5-416^49.2%ID^E:7.8e-112^.^.	PF01170.21^UPF0020^Putative RNA methylase family UPF0020^189-319^E:3.1e-12`PF02384.19^N6_Mtase^N-6 DNA Methylase^200-365^E:2.2e-08	.	KEGG:gga:378793	GO:0005737^cellular_component^cytoplasm`GO:0008168^molecular_function^methyltransferase activity`GO:0004809^molecular_function^tRNA (guanine-N2-)-methyltransferase activity`GO:0000049^molecular_function^tRNA binding	GO:0005737^cellular_component^cytoplasm`GO:0008168^molecular_function^methyltransferase activity`GO:0004809^molecular_function^tRNA (guanine-N2-)-methyltransferase activity`GO:0000049^molecular_function^tRNA binding	GO:0003677^molecular_function^DNA binding`GO:0008170^molecular_function^N-methyltransferase activity`GO:0006306^biological_process^DNA methylation	1	1	1	1	Dbxref=InterPro:IPR000241,Pfam:PF01170;Note=Similar to APICC_06083: tRNA guanosine-2'-O-methyltransferase TRM11 (Apis cerana cerana OX%3D94128);	0	28	3	17	1
GBI_00024	GBI_00024-RB	0	GBI_00024	TRM11_CHICK^TRM11_CHICK^Q:293-1525,H:5-416^49.2%ID^E:1.9e-111^RecName: Full=tRNA (guanine(10)-N2)-methyltransferase homolog;^Eukaryota; Metazoa; Chordata; Craniata; Vertebrata; Euteleostomi; Archelosauria; Archosauria; Dinosauria; Saurischia; Theropoda; Coelurosauria; Aves; Neognathae; Galloanserae; Galliformes; Phasianidae; Phasianinae; Gallus	GBI_00024-RB.p1	284-1717[+]	TRM11_CHICK^TRM11_CHICK^Q:4-414,H:5-416^49.2%ID^E:7.8e-112^RecName: Full=tRNA (guanine(10)-N2)-methyltransferase homolog;^Eukaryota; Metazoa; Chordata; Craniata; Vertebrata; Euteleostomi; Archelosauria; Archosauria; Dinosauria; Saurischia; Theropoda; Coelurosauria; Aves; Neognathae; Galloanserae; Galliformes; Phasianidae; Phasianinae; Gallus	sp|Q6YJI5|TRM11_CHICK^sp|Q6YJI5|TRM11_CHICK^Q:293-1525,H:5-416^49.2%ID^E:1.9e-111^.^.	sp|Q6YJI5|TRM11_CHICK^sp|Q6YJI5|TRM11_CHICK^Q:4-414,H:5-416^49.2%ID^E:7.8e-112^.^.	PF01170.21^UPF0020^Putative RNA methylase family UPF0020^189-319^E:3.1e-12`PF02384.19^N6_Mtase^N-6 DNA Methylase^200-365^E:2.2e-08	.	KEGG:gga:378793	GO:0005737^cellular_component^cytoplasm`GO:0008168^molecular_function^methyltransferase activity`GO:0004809^molecular_function^tRNA (guanine-N2-)-methyltransferase activity`GO:0000049^molecular_function^tRNA binding	GO:0005737^cellular_component^cytoplasm`GO:0008168^molecular_function^methyltransferase activity`GO:0004809^molecular_function^tRNA (guanine-N2-)-methyltransferase activity`GO:0000049^molecular_function^tRNA binding	GO:0003677^molecular_function^DNA binding`GO:0008170^molecular_function^N-methyltransferase activity`GO:0006306^biological_process^DNA methylation	1	1	1	1	Dbxref=InterPro:IPR000241,Pfam:PF01170;Note=Similar to APICC_06083: tRNA guanosine-2'-O-methyltransferase TRM11 (Apis cerana cerana OX%3D94128);	0	28	3	17	1
GBI_00025	GBI_00025-RA	0	GBI_00025	RN111_PONAB^RN111_PONAB^Q:2716-3096,H:826-948^40.6%ID^E:2.4e-10^RecName: Full=E3 ubiquitin-protein ligase Arkadia;^Eukaryota; Metazoa; Chordata; Craniata; Vertebrata; Euteleostomi; Mammalia; Eutheria; Euarchontoglires; Primates; Haplorrhini; Catarrhini; Hominidae; Pongo	GBI_00025-RA.p1	571-3357[+]	RN111_PONAB^RN111_PONAB^Q:716-842,H:826-948^40.6%ID^E:2e-10^RecName: Full=E3 ubiquitin-protein ligase Arkadia;^Eukaryota; Metazoa; Chordata; Craniata; Vertebrata; Euteleostomi; Mammalia; Eutheria; Euarchontoglires; Primates; Haplorrhini; Catarrhini; Hominidae; Pongo	sp|Q5R476|RN111_PONAB^sp|Q5R476|RN111_PONAB^Q:2716-3096,H:826-948^40.6%ID^E:2.4e-10^.^.	sp|Q5R476|RN111_PONAB^sp|Q5R476|RN111_PONAB^Q:716-842,H:826-948^40.6%ID^E:2e-10^.^.	.	.	KEGG:pon:100169738	GO:0005737^cellular_component^cytoplasm`GO:0016605^cellular_component^PML body`GO:0046872^molecular_function^metal ion binding`GO:0032184^molecular_function^SUMO polymer binding`GO:0016740^molecular_function^transferase activity`GO:0006281^biological_process^DNA repair`GO:0016567^biological_process^protein ubiquitination	GO:0005737^cellular_component^cytoplasm`GO:0016605^cellular_component^PML body`GO:0046872^molecular_function^metal ion binding`GO:0032184^molecular_function^SUMO polymer binding`GO:0016740^molecular_function^transferase activity`GO:0006281^biological_process^DNA repair`GO:0016567^biological_process^protein ubiquitination	.	1	1	0	1	Note=Similar to CM83_67854: Uncharacterized protein (Fragment) (Lygus hesperus OX%3D30085);	0	67	15	12	1
GBI_00025	GBI_00025-RB	0	GBI_00025	ALG13_RAT^ALG13_RAT^Q:704-228,H:3-162^50.6%ID^E:5.1e-38^RecName: Full=UDP-N-acetylglucosamine transferase subunit ALG13 homolog;^Eukaryota; Metazoa; Chordata; Craniata; Vertebrata; Euteleostomi; Mammalia; Eutheria; Euarchontoglires; Glires; Rodentia; Myomorpha; Muroidea; Muridae; Murinae; Rattus	GBI_00025-RB.p1	910-3696[+]	RN111_PONAB^RN111_PONAB^Q:716-842,H:826-948^40.6%ID^E:2e-10^RecName: Full=E3 ubiquitin-protein ligase Arkadia;^Eukaryota; Metazoa; Chordata; Craniata; Vertebrata; Euteleostomi; Mammalia; Eutheria; Euarchontoglires; Primates; Haplorrhini; Catarrhini; Hominidae; Pongo	sp|Q5I0K7|ALG13_RAT^sp|Q5I0K7|ALG13_RAT^Q:704-228,H:3-162^50.6%ID^E:5e-38^.^.	sp|Q5R476|RN111_PONAB^sp|Q5R476|RN111_PONAB^Q:716-842,H:826-948^40.6%ID^E:2e-10^.^.	.	.	KEGG:pon:100169738	GO:0005737^cellular_component^cytoplasm`GO:0005783^cellular_component^endoplasmic reticulum`GO:0004577^molecular_function^N-acetylglucosaminyldiphosphodolichol N-acetylglucosaminyltransferase activity`GO:0006488^biological_process^dolichol-linked oligosaccharide biosynthetic process`GO:1901215^biological_process^negative regulation of neuron death`GO:1904262^biological_process^negative regulation…	GO:0005737^cellular_component^cytoplasm`GO:0016605^cellular_component^PML body`GO:0046872^molecular_function^metal ion binding`GO:0032184^molecular_function^SUMO polymer binding`GO:0016740^molecular_function^transferase activity`GO:0006281^biological_process^DNA repair`GO:0016567^biological_process^protein ubiquitination	.	1	1	0	1	Note=Similar to CM83_67854: Uncharacterized protein (Fragment) (Lygus hesperus OX%3D30085);	0	67	15	12	1
GBI_00025	GBI_00025-RB	0	GBI_00025	ALG13_RAT^ALG13_RAT^Q:704-228,H:3-162^50.6%ID^E:5.1e-38^RecName: Full=UDP-N-acetylglucosamine transferase subunit ALG13 homolog;^Eukaryota; Metazoa; Chordata; Craniata; Vertebrata; Euteleostomi; Mammalia; Eutheria; Euarchontoglires; Glires; Rodentia; Myomorpha; Muroidea; Muridae; Murinae; Rattus	GBI_00025-RB.p2	201-716[-]	ALG13_RAT^ALG13_RAT^Q:5-163,H:3-162^50.6%ID^E:7.1e-39^RecName: Full=UDP-N-acetylglucosamine transferase subunit ALG13 homolog;^Eukaryota; Metazoa; Chordata; Craniata; Vertebrata; Euteleostomi; Mammalia; Eutheria; Euarchontoglires; Glires; Rodentia; Myomorpha; Muroidea; Muridae; Murinae; Rattus	sp|Q5I0K7|ALG13_RAT^sp|Q5I0K7|ALG13_RAT^Q:704-228,H:3-162^50.6%ID^E:5e-38^.^.	sp|Q5I0K7|ALG13_RAT^sp|Q5I0K7|ALG13_RAT^Q:5-163,H:3-162^50.6%ID^E:7e-39^.^.	PF04101.19^Glyco_tran_28_C^Glycosyltransferase family 28 C-terminal domain^6-151^E:7.4e-27	.	KEGG:rno:300284	GO:0005737^cellular_component^cytoplasm`GO:0005783^cellular_component^endoplasmic reticulum`GO:0004577^molecular_function^N-acetylglucosaminyldiphosphodolichol N-acetylglucosaminyltransferase activity`GO:0006488^biological_process^dolichol-linked oligosaccharide biosynthetic process`GO:1901215^biological_process^negative regulation of neuron death`GO:1904262^biological_process^negative regulation…	GO:0005737^cellular_component^cytoplasm`GO:0005783^cellular_component^endoplasmic reticulum`GO:0004577^molecular_function^N-acetylglucosaminyldiphosphodolichol N-acetylglucosaminyltransferase activity`GO:0006488^biological_process^dolichol-linked oligosaccharide biosynthetic process`GO:1901215^biological_process^negative regulation of neuron death`GO:1904262^biological_process^negative regulation…	GO:0016758^molecular_function^hexosyltransferase activity	1	1	1	1	Note=Similar to CM83_67854: Uncharacterized protein (Fragment) (Lygus hesperus OX%3D30085);	0	67	15	12	1
GBI_00025	GBI_00025-RC	0	GBI_00025	ALG13_RAT^ALG13_RAT^Q:643-218,H:20-162^51.7%ID^E:7.4e-34^RecName: Full=UDP-N-acetylglucosamine transferase subunit ALG13 homolog;^Eukaryota; Metazoa; Chordata; Craniata; Vertebrata; Euteleostomi; Mammalia; Eutheria; Euarchontoglires; Glires; Rodentia; Myomorpha; Muroidea; Muridae; Murinae; Rattus	GBI_00025-RC.p1	1924-4710[+]	RN111_PONAB^RN111_PONAB^Q:716-842,H:826-948^40.6%ID^E:2e-10^RecName: Full=E3 ubiquitin-protein ligase Arkadia;^Eukaryota; Metazoa; Chordata; Craniata; Vertebrata; Euteleostomi; Mammalia; Eutheria; Euarchontoglires; Primates; Haplorrhini; Catarrhini; Hominidae; Pongo	sp|Q5I0K7|ALG13_RAT^sp|Q5I0K7|ALG13_RAT^Q:643-218,H:20-162^51.7%ID^E:7.3e-34^.^.	sp|Q5R476|RN111_PONAB^sp|Q5R476|RN111_PONAB^Q:716-842,H:826-948^40.6%ID^E:2e-10^.^.	.	.	KEGG:pon:100169738	GO:0005737^cellular_component^cytoplasm`GO:0005783^cellular_component^endoplasmic reticulum`GO:0004577^molecular_function^N-acetylglucosaminyldiphosphodolichol N-acetylglucosaminyltransferase activity`GO:0006488^biological_process^dolichol-linked oligosaccharide biosynthetic process`GO:1901215^biological_process^negative regulation of neuron death`GO:1904262^biological_process^negative regulation…	GO:0005737^cellular_component^cytoplasm`GO:0016605^cellular_component^PML body`GO:0046872^molecular_function^metal ion binding`GO:0032184^molecular_function^SUMO polymer binding`GO:0016740^molecular_function^transferase activity`GO:0006281^biological_process^DNA repair`GO:0016567^biological_process^protein ubiquitination	.	1	1	0	1	Note=Similar to CM83_67854: Uncharacterized protein (Fragment) (Lygus hesperus OX%3D30085);	0	67	15	12	1
GBI_00025	GBI_00025-RC	0	GBI_00025	ALG13_RAT^ALG13_RAT^Q:643-218,H:20-162^51.7%ID^E:7.4e-34^RecName: Full=UDP-N-acetylglucosamine transferase subunit ALG13 homolog;^Eukaryota; Metazoa; Chordata; Craniata; Vertebrata; Euteleostomi; Mammalia; Eutheria; Euarchontoglires; Glires; Rodentia; Myomorpha; Muroidea; Muridae; Murinae; Rattus	GBI_00025-RC.p3	191-538[-]	ALG13_RAT^ALG13_RAT^Q:3-107,H:58-162^55.2%ID^E:8.5e-28^RecName: Full=UDP-N-acetylglucosamine transferase subunit ALG13 homolog;^Eukaryota; Metazoa; Chordata; Craniata; Vertebrata; Euteleostomi; Mammalia; Eutheria; Euarchontoglires; Glires; Rodentia; Myomorpha; Muroidea; Muridae; Murinae; Rattus	sp|Q5I0K7|ALG13_RAT^sp|Q5I0K7|ALG13_RAT^Q:643-218,H:20-162^51.7%ID^E:7.3e-34^.^.	sp|Q5I0K7|ALG13_RAT^sp|Q5I0K7|ALG13_RAT^Q:3-107,H:58-162^55.2%ID^E:8.4e-28^.^.	PF04101.19^Glyco_tran_28_C^Glycosyltransferase family 28 C-terminal domain^2-95^E:3.9e-20	.	KEGG:rno:300284	GO:0005737^cellular_component^cytoplasm`GO:0005783^cellular_component^endoplasmic reticulum`GO:0004577^molecular_function^N-acetylglucosaminyldiphosphodolichol N-acetylglucosaminyltransferase activity`GO:0006488^biological_process^dolichol-linked oligosaccharide biosynthetic process`GO:1901215^biological_process^negative regulation of neuron death`GO:1904262^biological_process^negative regulation…	GO:0005737^cellular_component^cytoplasm`GO:0005783^cellular_component^endoplasmic reticulum`GO:0004577^molecular_function^N-acetylglucosaminyldiphosphodolichol N-acetylglucosaminyltransferase activity`GO:0006488^biological_process^dolichol-linked oligosaccharide biosynthetic process`GO:1901215^biological_process^negative regulation of neuron death`GO:1904262^biological_process^negative regulation…	GO:0016758^molecular_function^hexosyltransferase activity	1	1	1	1	Note=Similar to CM83_67854: Uncharacterized protein (Fragment) (Lygus hesperus OX%3D30085);	0	67	15	12	1
GBI_00025	GBI_00025.4	0		R111B_XENLA^R111B_XENLA^Q:2424-2906,H:791-955^48.6%ID^E:8.7e-30^RecName: Full=E3 ubiquitin-protein ligase arkadia-B;^Eukaryota; Metazoa; Chordata; Craniata; Vertebrata; Euteleostomi; Amphibia; Batrachia; Anura; Pipoidea; Pipidae; Xenopodinae; Xenopus; Xenopus	GBI_M__0001T_00000398.p1	279-2930[+]	RN111_PONAB^RN111_PONAB^Q:716-876,H:826-982^49.1%ID^E:2.1e-30^RecName: Full=E3 ubiquitin-protein ligase Arkadia;^Eukaryota; Metazoa; Chordata; Craniata; Vertebrata; Euteleostomi; Mammalia; Eutheria; Euarchontoglires; Primates; Haplorrhini; Catarrhini; Hominidae; Pongo	sp|Q6NRV8|R111B_XENLA^sp|Q6NRV8|R111B_XENLA^Q:2424-2906,H:791-955^48.6%ID^E:8.6e-30^.^.	sp|Q5R476|RN111_PONAB^sp|Q5R476|RN111_PONAB^Q:716-876,H:826-982^49.1%ID^E:2.1e-30^.^.	PF12678.10^zf-rbx1^RING-H2 zinc finger domain^824-869^E:1.7e-07`PF13920.9^zf-C3HC4_3^Zinc finger, C3HC4 type (RING finger)^826-873^E:3.9e-07`PF13639.9^zf-RING_2^Ring finger domain^827-869^E:1e-14`PF13923.9^zf-C3HC4_2^Zinc finger, C3HC4 type (RING finger)^827-868^E:1.1e-08`PF14634.9^zf-RING_5^zinc-RING finger domain^827-869^E:6.2e-08`PF17123.8^zf-RING_11^RING-like zinc finger^828-855^E:4.5e-10`PF0…	.	KEGG:pon:100169738	GO:0005737^cellular_component^cytoplasm`GO:0016605^cellular_component^PML body`GO:0046872^molecular_function^metal ion binding`GO:0016740^molecular_function^transferase activity`GO:0006281^biological_process^DNA repair`GO:0016567^biological_process^protein ubiquitination	GO:0005737^cellular_component^cytoplasm`GO:0016605^cellular_component^PML body`GO:0046872^molecular_function^metal ion binding`GO:0032184^molecular_function^SUMO polymer binding`GO:0016740^molecular_function^transferase activity`GO:0006281^biological_process^DNA repair`GO:0016567^biological_process^protein ubiquitination	GO:0008270^molecular_function^zinc ion binding`GO:0046872^molecular_function^metal ion binding	1	1	1	1	Note=Similar to CM83_67854: Uncharacterized protein (Fragment) (Lygus hesperus OX%3D30085);	0	67	15	12	1
GBI_00025	GBI_00025.5	0		.	GBI_M__0001T_00000399.p1	190-1188[+]	.	.	.	.	.	.	.	.	.	0	0	0	0	Note=Similar to CM83_67854: Uncharacterized protein (Fragment) (Lygus hesperus OX%3D30085);	0	67	15	12	1
GBI_00025	GBI_00025.6	0		.	.	.	.	.	.	.	.	.	.	.	.	0	0	0	0	Note=Similar to CM83_67854: Uncharacterized protein (Fragment) (Lygus hesperus OX%3D30085);	0	67	15	12	1
GBI_00026	GBI_00026-RA	0	GBI_00026	ALG13_RAT^ALG13_RAT^Q:108-584,H:3-162^50.6%ID^E:8.9e-39^RecName: Full=UDP-N-acetylglucosamine transferase subunit ALG13 homolog;^Eukaryota; Metazoa; Chordata; Craniata; Vertebrata; Euteleostomi; Mammalia; Eutheria; Euarchontoglires; Glires; Rodentia; Myomorpha; Muroidea; Muridae; Murinae; Rattus	GBI_00026-RA.p1	96-611[+]	ALG13_RAT^ALG13_RAT^Q:5-163,H:3-162^50.6%ID^E:7.1e-39^RecName: Full=UDP-N-acetylglucosamine transferase subunit ALG13 homolog;^Eukaryota; Metazoa; Chordata; Craniata; Vertebrata; Euteleostomi; Mammalia; Eutheria; Euarchontoglires; Glires; Rodentia; Myomorpha; Muroidea; Muridae; Murinae; Rattus	sp|Q5I0K7|ALG13_RAT^sp|Q5I0K7|ALG13_RAT^Q:108-584,H:3-162^50.6%ID^E:8.8e-39^.^.	sp|Q5I0K7|ALG13_RAT^sp|Q5I0K7|ALG13_RAT^Q:5-163,H:3-162^50.6%ID^E:7e-39^.^.	PF04101.19^Glyco_tran_28_C^Glycosyltransferase family 28 C-terminal domain^6-151^E:7.4e-27	.	KEGG:rno:300284	GO:0005737^cellular_component^cytoplasm`GO:0005783^cellular_component^endoplasmic reticulum`GO:0004577^molecular_function^N-acetylglucosaminyldiphosphodolichol N-acetylglucosaminyltransferase activity`GO:0006488^biological_process^dolichol-linked oligosaccharide biosynthetic process`GO:1901215^biological_process^negative regulation of neuron death`GO:1904262^biological_process^negative regulation…	GO:0005737^cellular_component^cytoplasm`GO:0005783^cellular_component^endoplasmic reticulum`GO:0004577^molecular_function^N-acetylglucosaminyldiphosphodolichol N-acetylglucosaminyltransferase activity`GO:0006488^biological_process^dolichol-linked oligosaccharide biosynthetic process`GO:1901215^biological_process^negative regulation of neuron death`GO:1904262^biological_process^negative regulation…	GO:0016758^molecular_function^hexosyltransferase activity	1	1	1	1	Dbxref=InterPro:IPR007235,Pfam:PF04101;Ontology_term=GO:0016758;Note=Similar to L798_07334: Uncharacterized protein (Zootermopsis nevadensis OX%3D136037);	1	30	9	7	1
GBI_00026	GBI_00026.2	0		ALG13_RAT^ALG13_RAT^Q:306-716,H:25-162^52.9%ID^E:7.9e-34^RecName: Full=UDP-N-acetylglucosamine transferase subunit ALG13 homolog;^Eukaryota; Metazoa; Chordata; Craniata; Vertebrata; Euteleostomi; Mammalia; Eutheria; Euarchontoglires; Glires; Rodentia; Myomorpha; Muroidea; Muridae; Murinae; Rattus	GBI_M__0001T_00000037.p1	213-743[+]	ALG13_RAT^ALG13_RAT^Q:32-168,H:25-162^52.9%ID^E:4.1e-34^RecName: Full=UDP-N-acetylglucosamine transferase subunit ALG13 homolog;^Eukaryota; Metazoa; Chordata; Craniata; Vertebrata; Euteleostomi; Mammalia; Eutheria; Euarchontoglires; Glires; Rodentia; Myomorpha; Muroidea; Muridae; Murinae; Rattus	sp|Q5I0K7|ALG13_RAT^sp|Q5I0K7|ALG13_RAT^Q:306-716,H:25-162^52.9%ID^E:7.8e-34^.^.	sp|Q5I0K7|ALG13_RAT^sp|Q5I0K7|ALG13_RAT^Q:32-168,H:25-162^52.9%ID^E:4.1e-34^.^.	PF04101.19^Glyco_tran_28_C^Glycosyltransferase family 28 C-terminal domain^30-156^E:4.5e-22	.	KEGG:rno:300284	GO:0005737^cellular_component^cytoplasm`GO:0005783^cellular_component^endoplasmic reticulum`GO:0004577^molecular_function^N-acetylglucosaminyldiphosphodolichol N-acetylglucosaminyltransferase activity`GO:0006488^biological_process^dolichol-linked oligosaccharide biosynthetic process`GO:1901215^biological_process^negative regulation of neuron death`GO:1904262^biological_process^negative regulation…	GO:0005737^cellular_component^cytoplasm`GO:0005783^cellular_component^endoplasmic reticulum`GO:0004577^molecular_function^N-acetylglucosaminyldiphosphodolichol N-acetylglucosaminyltransferase activity`GO:0006488^biological_process^dolichol-linked oligosaccharide biosynthetic process`GO:1901215^biological_process^negative regulation of neuron death`GO:1904262^biological_process^negative regulation…	GO:0016758^molecular_function^hexosyltransferase activity	1	1	1	1	Dbxref=InterPro:IPR007235,Pfam:PF04101;Ontology_term=GO:0016758;Note=Similar to L798_07334: Uncharacterized protein (Zootermopsis nevadensis OX%3D136037);	1	30	9	7	1
GBI_00027	GBI_00027-RA	0	GBI_00027	GMPPB_DROPS^GMPPB_DROPS^Q:340-1446,H:1-371^80.1%ID^E:1.2e-158^RecName: Full=Mannose-1-phosphate guanyltransferase beta;^Eukaryota; Metazoa; Ecdysozoa; Arthropoda; Hexapoda; Insecta; Pterygota; Neoptera; Endopterygota; Diptera; Brachycera; Muscomorpha; Ephydroidea; Drosophilidae; Drosophila; Sophophora	GBI_00027-RA.p1	340-1449[+]	GMPPB_DROPS^GMPPB_DROPS^Q:1-369,H:1-371^80.1%ID^E:3e-159^RecName: Full=Mannose-1-phosphate guanyltransferase beta;^Eukaryota; Metazoa; Ecdysozoa; Arthropoda; Hexapoda; Insecta; Pterygota; Neoptera; Endopterygota; Diptera; Brachycera; Muscomorpha; Ephydroidea; Drosophilidae; Drosophila; Sophophora	sp|Q295Y7|GMPPB_DROPS^sp|Q295Y7|GMPPB_DROPS^Q:340-1446,H:1-371^80.1%ID^E:1.2e-158^.^.	sp|Q295Y7|GMPPB_DROPS^sp|Q295Y7|GMPPB_DROPS^Q:1-369,H:1-371^80.1%ID^E:2.9e-159^.^.	PF00483.26^NTP_transferase^Nucleotidyl transferase^12-239^E:1.6e-55`PF12804.10^NTP_transf_3^MobA-like NTP transferase domain^13-141^E:1.7e-11`PF00132.27^Hexapep^Bacterial transferase hexapeptide (six repeats)^262-290^E:1.1e-07`PF14602.9^Hexapep_2^Hexapeptide repeat of succinyl-transferase^270-295^E:0.019	.	KEGG:dpo:Dpse_GA10892	GO:0005525^molecular_function^GTP binding`GO:0004475^molecular_function^mannose-1-phosphate guanylyltransferase (GTP) activity`GO:0009298^biological_process^GDP-mannose biosynthetic process`GO:0035167^biological_process^larval lymph gland hemopoiesis	GO:0005525^molecular_function^GTP binding`GO:0004475^molecular_function^mannose-1-phosphate guanylyltransferase (GTP) activity`GO:0009298^biological_process^GDP-mannose biosynthetic process`GO:0035167^biological_process^larval lymph gland hemopoiesis	GO:0016779^molecular_function^nucleotidyltransferase activity`GO:0009058^biological_process^biosynthetic process	1	1	1	1	Dbxref=InterPro:IPR001451,InterPro:IPR005835,Pfam:PF00132,Pfam:PF00483;Ontology_term=GO:0009058,GO:0016779;Note=Similar to GA10892: Mannose-1-phosphate guanyltransferase beta (Drosophila pseudoobscura pseudoobscura OX%3D46245);	1	42	3	21	1
GBI_00027	GBI_00027-RB	0	GBI_00027	GMPPB_DROPS^GMPPB_DROPS^Q:373-1479,H:1-371^80.1%ID^E:1.2e-158^RecName: Full=Mannose-1-phosphate guanyltransferase beta;^Eukaryota; Metazoa; Ecdysozoa; Arthropoda; Hexapoda; Insecta; Pterygota; Neoptera; Endopterygota; Diptera; Brachycera; Muscomorpha; Ephydroidea; Drosophilidae; Drosophila; Sophophora	GBI_00027-RB.p1	373-1482[+]	GMPPB_DROPS^GMPPB_DROPS^Q:1-369,H:1-371^80.1%ID^E:3e-159^RecName: Full=Mannose-1-phosphate guanyltransferase beta;^Eukaryota; Metazoa; Ecdysozoa; Arthropoda; Hexapoda; Insecta; Pterygota; Neoptera; Endopterygota; Diptera; Brachycera; Muscomorpha; Ephydroidea; Drosophilidae; Drosophila; Sophophora	sp|Q295Y7|GMPPB_DROPS^sp|Q295Y7|GMPPB_DROPS^Q:373-1479,H:1-371^80.1%ID^E:1.2e-158^.^.	sp|Q295Y7|GMPPB_DROPS^sp|Q295Y7|GMPPB_DROPS^Q:1-369,H:1-371^80.1%ID^E:2.9e-159^.^.	PF00483.26^NTP_transferase^Nucleotidyl transferase^12-239^E:1.6e-55`PF12804.10^NTP_transf_3^MobA-like NTP transferase domain^13-141^E:1.7e-11`PF00132.27^Hexapep^Bacterial transferase hexapeptide (six repeats)^262-290^E:1.1e-07`PF14602.9^Hexapep_2^Hexapeptide repeat of succinyl-transferase^270-295^E:0.019	.	KEGG:dpo:Dpse_GA10892	GO:0005525^molecular_function^GTP binding`GO:0004475^molecular_function^mannose-1-phosphate guanylyltransferase (GTP) activity`GO:0009298^biological_process^GDP-mannose biosynthetic process`GO:0035167^biological_process^larval lymph gland hemopoiesis	GO:0005525^molecular_function^GTP binding`GO:0004475^molecular_function^mannose-1-phosphate guanylyltransferase (GTP) activity`GO:0009298^biological_process^GDP-mannose biosynthetic process`GO:0035167^biological_process^larval lymph gland hemopoiesis	GO:0016779^molecular_function^nucleotidyltransferase activity`GO:0009058^biological_process^biosynthetic process	1	1	1	1	Dbxref=InterPro:IPR001451,InterPro:IPR005835,Pfam:PF00132,Pfam:PF00483;Ontology_term=GO:0009058,GO:0016779;Note=Similar to GA10892: Mannose-1-phosphate guanyltransferase beta (Drosophila pseudoobscura pseudoobscura OX%3D46245);	1	42	3	21	1
GBI_00028	GBI_00028-RA	0	GBI_00028	ACT_MANSE^ACT_MANSE^Q:140-1267,H:1-376^98.9%ID^E:2.3e-220^RecName: Full=Actin, muscle;^Eukaryota; Metazoa; Ecdysozoa; Arthropoda; Hexapoda; Insecta; Pterygota; Neoptera; Endopterygota; Lepidoptera; Glossata; Ditrysia; Bombycoidea; Sphingidae; Sphinginae; Sphingini; Manduca	GBI_00028-RA.p2	140-1270[+]	ACT_MANSE^ACT_MANSE^Q:1-376,H:1-376^98.9%ID^E:1.1e-220^RecName: Full=Actin, muscle;^Eukaryota; Metazoa; Ecdysozoa; Arthropoda; Hexapoda; Insecta; Pterygota; Neoptera; Endopterygota; Lepidoptera; Glossata; Ditrysia; Bombycoidea; Sphingidae; Sphinginae; Sphingini; Manduca	sp|P49871|ACT_MANSE^sp|P49871|ACT_MANSE^Q:140-1267,H:1-376^98.9%ID^E:2.3e-220^.^.	sp|P49871|ACT_MANSE^sp|P49871|ACT_MANSE^Q:1-376,H:1-376^98.9%ID^E:1e-220^.^.	PF00022.22^Actin^Actin^4-376^E:3.4e-150	.	.	GO:0005737^cellular_component^cytoplasm`GO:0005856^cellular_component^cytoskeleton`GO:0005524^molecular_function^ATP binding`GO:0016787^molecular_function^hydrolase activity	GO:0005737^cellular_component^cytoplasm`GO:0005856^cellular_component^cytoskeleton`GO:0005524^molecular_function^ATP binding`GO:0016787^molecular_function^hydrolase activity	.	1	1	0	1	Dbxref=InterPro:IPR004000,Pfam:PF00022;Note=Similar to Arp5: Actin-related protein 5 (Aedes aegypti OX%3D7159);	0	9	6	16	1
GBI_00028	GBI_00028-RB	0	GBI_00028	ACT_MANSE^ACT_MANSE^Q:110-1237,H:1-376^98.9%ID^E:1.7e-220^RecName: Full=Actin, muscle;^Eukaryota; Metazoa; Ecdysozoa; Arthropoda; Hexapoda; Insecta; Pterygota; Neoptera; Endopterygota; Lepidoptera; Glossata; Ditrysia; Bombycoidea; Sphingidae; Sphinginae; Sphingini; Manduca	GBI_00028-RB.p2	110-1240[+]	ACT_MANSE^ACT_MANSE^Q:1-376,H:1-376^98.9%ID^E:1.1e-220^RecName: Full=Actin, muscle;^Eukaryota; Metazoa; Ecdysozoa; Arthropoda; Hexapoda; Insecta; Pterygota; Neoptera; Endopterygota; Lepidoptera; Glossata; Ditrysia; Bombycoidea; Sphingidae; Sphinginae; Sphingini; Manduca	sp|P49871|ACT_MANSE^sp|P49871|ACT_MANSE^Q:110-1237,H:1-376^98.9%ID^E:1.7e-220^.^.	sp|P49871|ACT_MANSE^sp|P49871|ACT_MANSE^Q:1-376,H:1-376^98.9%ID^E:1e-220^.^.	PF00022.22^Actin^Actin^4-376^E:3.4e-150	.	.	GO:0005737^cellular_component^cytoplasm`GO:0005856^cellular_component^cytoskeleton`GO:0005524^molecular_function^ATP binding`GO:0016787^molecular_function^hydrolase activity	GO:0005737^cellular_component^cytoplasm`GO:0005856^cellular_component^cytoskeleton`GO:0005524^molecular_function^ATP binding`GO:0016787^molecular_function^hydrolase activity	.	1	1	0	1	Dbxref=InterPro:IPR004000,Pfam:PF00022;Note=Similar to Arp5: Actin-related protein 5 (Aedes aegypti OX%3D7159);	0	9	6	16	1
GBI_00028	GBI_00028.3	0		ACT2_CAEEL^ACT2_CAEEL^Q:454-960,H:1-169^98.2%ID^E:7.8e-95^RecName: Full=Actin-2;^Eukaryota; Metazoa; Ecdysozoa; Nematoda; Chromadorea; Rhabditida; Rhabditina; Rhabditomorpha; Rhabditoidea; Rhabditidae; Peloderinae; Caenorhabditis	GBI_M__0001T_00000403.p1	454-1068[+]	ACT2_CAEEL^ACT2_CAEEL^Q:1-169,H:1-169^98.2%ID^E:4.9e-95^RecName: Full=Actin-2;^Eukaryota; Metazoa; Ecdysozoa; Nematoda; Chromadorea; Rhabditida; Rhabditina; Rhabditomorpha; Rhabditoidea; Rhabditidae; Peloderinae; Caenorhabditis	sp|P10984|ACT2_CAEEL^sp|P10984|ACT2_CAEEL^Q:454-960,H:1-169^98.2%ID^E:7.7e-95^.^.	sp|P10984|ACT2_CAEEL^sp|P10984|ACT2_CAEEL^Q:1-169,H:1-169^98.2%ID^E:4.8e-95^.^.	PF00022.22^Actin^Actin^4-174^E:5.8e-66	.	.	GO:0005884^cellular_component^actin filament`GO:0005938^cellular_component^cell cortex`GO:0005737^cellular_component^cytoplasm`GO:0005524^molecular_function^ATP binding`GO:0016787^molecular_function^hydrolase activity`GO:0030866^biological_process^cortical actin cytoskeleton organization`GO:0009792^biological_process^embryo development ending in birth or egg hatching`GO:0040011^biological_process…	GO:0005884^cellular_component^actin filament`GO:0005938^cellular_component^cell cortex`GO:0005737^cellular_component^cytoplasm`GO:0005524^molecular_function^ATP binding`GO:0016787^molecular_function^hydrolase activity`GO:0030866^biological_process^cortical actin cytoskeleton organization`GO:0009792^biological_process^embryo development ending in birth or egg hatching`GO:0040011^biological_process…	.	1	1	0	1	Dbxref=InterPro:IPR004000,Pfam:PF00022;Note=Similar to Arp5: Actin-related protein 5 (Aedes aegypti OX%3D7159);	0	9	6	16	1
GBI_00029	GBI_00029-RA	0	GBI_00029	PPAN_DROME^PPAN_DROME^Q:416-1372,H:3-318^50.2%ID^E:1.7e-88^RecName: Full=Protein Peter pan;^Eukaryota; Metazoa; Ecdysozoa; Arthropoda; Hexapoda; Insecta; Pterygota; Neoptera; Endopterygota; Diptera; Brachycera; Muscomorpha; Ephydroidea; Drosophilidae; Drosophila; Sophophora	GBI_00029-RA.p1	404-1588[+]	PPAN_DROME^PPAN_DROME^Q:5-323,H:3-318^50.2%ID^E:2.2e-88^RecName: Full=Protein Peter pan;^Eukaryota; Metazoa; Ecdysozoa; Arthropoda; Hexapoda; Insecta; Pterygota; Neoptera; Endopterygota; Diptera; Brachycera; Muscomorpha; Ephydroidea; Drosophilidae; Drosophila; Sophophora	sp|Q9VDE5|PPAN_DROME^sp|Q9VDE5|PPAN_DROME^Q:416-1372,H:3-318^50.2%ID^E:1.7e-88^.^.	sp|Q9VDE5|PPAN_DROME^sp|Q9VDE5|PPAN_DROME^Q:5-323,H:3-318^50.2%ID^E:2.2e-88^.^.	PF04427.21^Brix^Brix domain^48-288^E:3.9e-41	.	KEGG:dme:Dmel_CG5786	GO:0030687^cellular_component^preribosome, large subunit precursor`GO:0019843^molecular_function^rRNA binding`GO:0007292^biological_process^female gamete generation`GO:0007444^biological_process^imaginal disc development`GO:0002164^biological_process^larval development`GO:0048477^biological_process^oogenesis`GO:0000027^biological_process^ribosomal large subunit assembly`GO:0006364^biological_proc…	GO:0030687^cellular_component^preribosome, large subunit precursor`GO:0019843^molecular_function^rRNA binding`GO:0007292^biological_process^female gamete generation`GO:0007444^biological_process^imaginal disc development`GO:0002164^biological_process^larval development`GO:0048477^biological_process^oogenesis`GO:0000027^biological_process^ribosomal large subunit assembly`GO:0006364^biological_proc…	GO:0019843^molecular_function^rRNA binding`GO:0006364^biological_process^rRNA processing	1	1	1	1	Dbxref=InterPro:IPR007109,Pfam:PF04427;Note=Similar to ppan: Protein Peter pan (Drosophila melanogaster OX%3D7227);	0	54	4	6	1
GBI_00029	GBI_00029.2	0		PPAN_DROME^PPAN_DROME^Q:410-1699,H:3-400^45.1%ID^E:2.7e-90^RecName: Full=Protein Peter pan;^Eukaryota; Metazoa; Ecdysozoa; Arthropoda; Hexapoda; Insecta; Pterygota; Neoptera; Endopterygota; Diptera; Brachycera; Muscomorpha; Ephydroidea; Drosophilidae; Drosophila; Sophophora	GBI_M__0001T_00000404.p1	398-1828[+]	PPAN_DROME^PPAN_DROME^Q:5-434,H:3-400^45.1%ID^E:2.9e-90^RecName: Full=Protein Peter pan;^Eukaryota; Metazoa; Ecdysozoa; Arthropoda; Hexapoda; Insecta; Pterygota; Neoptera; Endopterygota; Diptera; Brachycera; Muscomorpha; Ephydroidea; Drosophilidae; Drosophila; Sophophora	sp|Q9VDE5|PPAN_DROME^sp|Q9VDE5|PPAN_DROME^Q:410-1699,H:3-400^45.1%ID^E:2.7e-90^.^.	sp|Q9VDE5|PPAN_DROME^sp|Q9VDE5|PPAN_DROME^Q:5-434,H:3-400^45.1%ID^E:2.9e-90^.^.	PF04427.21^Brix^Brix domain^48-288^E:6.5e-41	.	KEGG:dme:Dmel_CG5786	GO:0030687^cellular_component^preribosome, large subunit precursor`GO:0019843^molecular_function^rRNA binding`GO:0007292^biological_process^female gamete generation`GO:0007444^biological_process^imaginal disc development`GO:0002164^biological_process^larval development`GO:0048477^biological_process^oogenesis`GO:0000027^biological_process^ribosomal large subunit assembly`GO:0006364^biological_proc…	GO:0030687^cellular_component^preribosome, large subunit precursor`GO:0019843^molecular_function^rRNA binding`GO:0007292^biological_process^female gamete generation`GO:0007444^biological_process^imaginal disc development`GO:0002164^biological_process^larval development`GO:0048477^biological_process^oogenesis`GO:0000027^biological_process^ribosomal large subunit assembly`GO:0006364^biological_proc…	GO:0019843^molecular_function^rRNA binding`GO:0006364^biological_process^rRNA processing	1	1	1	1	Dbxref=InterPro:IPR007109,Pfam:PF04427;Note=Similar to ppan: Protein Peter pan (Drosophila melanogaster OX%3D7227);	0	54	4	6	1
GBI_00029	GBI_00029.1	0		PPAN_DROME^PPAN_DROME^Q:410-1366,H:3-318^50.2%ID^E:4e-88^RecName: Full=Protein Peter pan;^Eukaryota; Metazoa; Ecdysozoa; Arthropoda; Hexapoda; Insecta; Pterygota; Neoptera; Endopterygota; Diptera; Brachycera; Muscomorpha; Ephydroidea; Drosophilidae; Drosophila; Sophophora	GBI_M__0001T_00000405.p1	398-1672[+]	PPAN_DROME^PPAN_DROME^Q:5-323,H:3-318^50.2%ID^E:2.4e-88^RecName: Full=Protein Peter pan;^Eukaryota; Metazoa; Ecdysozoa; Arthropoda; Hexapoda; Insecta; Pterygota; Neoptera; Endopterygota; Diptera; Brachycera; Muscomorpha; Ephydroidea; Drosophilidae; Drosophila; Sophophora	sp|Q9VDE5|PPAN_DROME^sp|Q9VDE5|PPAN_DROME^Q:410-1366,H:3-318^50.2%ID^E:3.9e-88^.^.	sp|Q9VDE5|PPAN_DROME^sp|Q9VDE5|PPAN_DROME^Q:5-323,H:3-318^50.2%ID^E:2.4e-88^.^.	PF04427.21^Brix^Brix domain^48-288^E:4.8e-41	.	KEGG:dme:Dmel_CG5786	GO:0030687^cellular_component^preribosome, large subunit precursor`GO:0019843^molecular_function^rRNA binding`GO:0007292^biological_process^female gamete generation`GO:0007444^biological_process^imaginal disc development`GO:0002164^biological_process^larval development`GO:0048477^biological_process^oogenesis`GO:0000027^biological_process^ribosomal large subunit assembly`GO:0006364^biological_proc…	GO:0030687^cellular_component^preribosome, large subunit precursor`GO:0019843^molecular_function^rRNA binding`GO:0007292^biological_process^female gamete generation`GO:0007444^biological_process^imaginal disc development`GO:0002164^biological_process^larval development`GO:0048477^biological_process^oogenesis`GO:0000027^biological_process^ribosomal large subunit assembly`GO:0006364^biological_proc…	GO:0019843^molecular_function^rRNA binding`GO:0006364^biological_process^rRNA processing	1	1	1	1	Dbxref=InterPro:IPR007109,Pfam:PF04427;Note=Similar to ppan: Protein Peter pan (Drosophila melanogaster OX%3D7227);	0	54	4	6	1
GBI_00029	GBI_00029.4	0		PPAN_DROME^PPAN_DROME^Q:541-1326,H:20-281^51.9%ID^E:1.1e-78^RecName: Full=Protein Peter pan;^Eukaryota; Metazoa; Ecdysozoa; Arthropoda; Hexapoda; Insecta; Pterygota; Neoptera; Endopterygota; Diptera; Brachycera; Muscomorpha; Ephydroidea; Drosophilidae; Drosophila; Sophophora	GBI_M__0001T_00000406.p1	640-1341[+]	PPAN_DROME^PPAN_DROME^Q:1-229,H:53-281^50.7%ID^E:2.7e-65^RecName: Full=Protein Peter pan;^Eukaryota; Metazoa; Ecdysozoa; Arthropoda; Hexapoda; Insecta; Pterygota; Neoptera; Endopterygota; Diptera; Brachycera; Muscomorpha; Ephydroidea; Drosophilidae; Drosophila; Sophophora	sp|Q9VDE5|PPAN_DROME^sp|Q9VDE5|PPAN_DROME^Q:541-1326,H:20-281^51.9%ID^E:1.1e-78^.^.	sp|Q9VDE5|PPAN_DROME^sp|Q9VDE5|PPAN_DROME^Q:1-229,H:53-281^50.7%ID^E:2.7e-65^.^.	PF04427.21^Brix^Brix domain^1-229^E:5.3e-37	.	KEGG:dme:Dmel_CG5786	GO:0030687^cellular_component^preribosome, large subunit precursor`GO:0019843^molecular_function^rRNA binding`GO:0007292^biological_process^female gamete generation`GO:0007444^biological_process^imaginal disc development`GO:0002164^biological_process^larval development`GO:0048477^biological_process^oogenesis`GO:0000027^biological_process^ribosomal large subunit assembly`GO:0006364^biological_proc…	GO:0030687^cellular_component^preribosome, large subunit precursor`GO:0019843^molecular_function^rRNA binding`GO:0007292^biological_process^female gamete generation`GO:0007444^biological_process^imaginal disc development`GO:0002164^biological_process^larval development`GO:0048477^biological_process^oogenesis`GO:0000027^biological_process^ribosomal large subunit assembly`GO:0006364^biological_proc…	GO:0019843^molecular_function^rRNA binding`GO:0006364^biological_process^rRNA processing	1	1	1	1	Dbxref=InterPro:IPR007109,Pfam:PF04427;Note=Similar to ppan: Protein Peter pan (Drosophila melanogaster OX%3D7227);	0	54	4	6	1
GBI_00030	GBI_00030-RA	0	GBI_00030	UGT2_DACCO^UGT2_DACCO^Q:132-905,H:2-278^25.1%ID^E:1.8e-14^RecName: Full=UDP-glucosyltransferase 2 {ECO:0000303|PubMed:29215010};^Eukaryota; Metazoa; Ecdysozoa; Arthropoda; Hexapoda; Insecta; Pterygota; Neoptera; Paraneoptera; Hemiptera; Sternorrhyncha; Coccoidea; Dactylopiidae; Dactylopius	GBI_00030-RA.p1	108-962[+]	UGT2_DACCO^UGT2_DACCO^Q:9-266,H:2-278^25.1%ID^E:1.2e-14^RecName: Full=UDP-glucosyltransferase 2 {ECO:0000303|PubMed:29215010};^Eukaryota; Metazoa; Ecdysozoa; Arthropoda; Hexapoda; Insecta; Pterygota; Neoptera; Paraneoptera; Hemiptera; Sternorrhyncha; Coccoidea; Dactylopiidae; Dactylopius	sp|A0A291PQH4|UGT2_DACCO^sp|A0A291PQH4|UGT2_DACCO^Q:132-905,H:2-278^25.1%ID^E:1.8e-14^.^.	sp|A0A291PQH4|UGT2_DACCO^sp|A0A291PQH4|UGT2_DACCO^Q:9-266,H:2-278^25.1%ID^E:1.2e-14^.^.	PF00201.21^UDPGT^UDP-glucoronosyl and UDP-glucosyl transferase^90-266^E:3e-10	.	.	GO:0005783^cellular_component^endoplasmic reticulum`GO:0005789^cellular_component^endoplasmic reticulum membrane`GO:0035251^molecular_function^UDP-glucosyltransferase activity`GO:0016053^biological_process^organic acid biosynthetic process	GO:0005783^cellular_component^endoplasmic reticulum`GO:0005789^cellular_component^endoplasmic reticulum membrane`GO:0035251^molecular_function^UDP-glucosyltransferase activity`GO:0016053^biological_process^organic acid biosynthetic process	GO:0008194^molecular_function^UDP-glycosyltransferase activity	1	1	1	1	Dbxref=InterPro:IPR002213,Pfam:PF00201;Ontology_term=GO:0008152,GO:0016758;Note=Similar to Ugt2b15_2: UDP-glucuronosyltransferase 2B15 (Cryptotermes secundus OX%3D105785);	1	12	4	6	1
GBI_00030	GBI_00030-RA	0	GBI_00030	UGT2_DACCO^UGT2_DACCO^Q:132-905,H:2-278^25.1%ID^E:1.8e-14^RecName: Full=UDP-glucosyltransferase 2 {ECO:0000303|PubMed:29215010};^Eukaryota; Metazoa; Ecdysozoa; Arthropoda; Hexapoda; Insecta; Pterygota; Neoptera; Paraneoptera; Hemiptera; Sternorrhyncha; Coccoidea; Dactylopiidae; Dactylopius	GBI_00030-RA.p3	959-1288[+]	.	sp|A0A291PQH4|UGT2_DACCO^sp|A0A291PQH4|UGT2_DACCO^Q:132-905,H:2-278^25.1%ID^E:1.8e-14^.^.	.	.	.	.	GO:0005783^cellular_component^endoplasmic reticulum`GO:0005789^cellular_component^endoplasmic reticulum membrane`GO:0035251^molecular_function^UDP-glucosyltransferase activity`GO:0016053^biological_process^organic acid biosynthetic process	.	.	1	0	0	1	Dbxref=InterPro:IPR002213,Pfam:PF00201;Ontology_term=GO:0008152,GO:0016758;Note=Similar to Ugt2b15_2: UDP-glucuronosyltransferase 2B15 (Cryptotermes secundus OX%3D105785);	1	12	4	6	1
GBI_00030	GBI_00030.1	0		UGT5_DACCO^UGT5_DACCO^Q:979-1404,H:274-415^43.7%ID^E:9.1e-31^RecName: Full=UDP-glycosyltransferase UGT5 {ECO:0000305};^Eukaryota; Metazoa; Ecdysozoa; Arthropoda; Hexapoda; Insecta; Pterygota; Neoptera; Paraneoptera; Hemiptera; Sternorrhyncha; Coccoidea; Dactylopiidae; Dactylopius	GBI_M__0001T_00000407.p1	137-1057[+]	UGT2_DACCO^UGT2_DACCO^Q:9-288,H:2-278^29%ID^E:2.3e-24^RecName: Full=UDP-glucosyltransferase 2 {ECO:0000303|PubMed:29215010};^Eukaryota; Metazoa; Ecdysozoa; Arthropoda; Hexapoda; Insecta; Pterygota; Neoptera; Paraneoptera; Hemiptera; Sternorrhyncha; Coccoidea; Dactylopiidae; Dactylopius	sp|A0A291PQF1|UGT5_DACCO^sp|A0A291PQF1|UGT5_DACCO^Q:979-1404,H:274-415^43.7%ID^E:9e-31^.^.	sp|A0A291PQH4|UGT2_DACCO^sp|A0A291PQH4|UGT2_DACCO^Q:9-288,H:2-278^29%ID^E:2.3e-24^.^.	PF00201.21^UDPGT^UDP-glucoronosyl and UDP-glucosyl transferase^39-288^E:2.7e-11	.	.	GO:0005783^cellular_component^endoplasmic reticulum`GO:0016020^cellular_component^membrane`GO:0008194^molecular_function^UDP-glycosyltransferase activity	GO:0005783^cellular_component^endoplasmic reticulum`GO:0005789^cellular_component^endoplasmic reticulum membrane`GO:0035251^molecular_function^UDP-glucosyltransferase activity`GO:0016053^biological_process^organic acid biosynthetic process	GO:0008194^molecular_function^UDP-glycosyltransferase activity	1	1	1	1	Dbxref=InterPro:IPR002213,Pfam:PF00201;Ontology_term=GO:0008152,GO:0016758;Note=Similar to Ugt2b15_2: UDP-glucuronosyltransferase 2B15 (Cryptotermes secundus OX%3D105785);	1	12	4	6	1
GBI_00030	GBI_00030.1	0		UGT5_DACCO^UGT5_DACCO^Q:979-1404,H:274-415^43.7%ID^E:9.1e-31^RecName: Full=UDP-glycosyltransferase UGT5 {ECO:0000305};^Eukaryota; Metazoa; Ecdysozoa; Arthropoda; Hexapoda; Insecta; Pterygota; Neoptera; Paraneoptera; Hemiptera; Sternorrhyncha; Coccoidea; Dactylopiidae; Dactylopius	GBI_M__0001T_00000407.p3	1054-1470[+]	UGT5_DACCO^UGT5_DACCO^Q:6-117,H:304-415^47.3%ID^E:7.3e-26^RecName: Full=UDP-glycosyltransferase UGT5 {ECO:0000305};^Eukaryota; Metazoa; Ecdysozoa; Arthropoda; Hexapoda; Insecta; Pterygota; Neoptera; Paraneoptera; Hemiptera; Sternorrhyncha; Coccoidea; Dactylopiidae; Dactylopius	sp|A0A291PQF1|UGT5_DACCO^sp|A0A291PQF1|UGT5_DACCO^Q:979-1404,H:274-415^43.7%ID^E:9e-31^.^.	sp|A0A291PQF1|UGT5_DACCO^sp|A0A291PQF1|UGT5_DACCO^Q:6-117,H:304-415^47.3%ID^E:7.2e-26^.^.	PF00201.21^UDPGT^UDP-glucoronosyl and UDP-glucosyl transferase^1-114^E:3.1e-27	.	.	GO:0005783^cellular_component^endoplasmic reticulum`GO:0016020^cellular_component^membrane`GO:0008194^molecular_function^UDP-glycosyltransferase activity	GO:0005783^cellular_component^endoplasmic reticulum`GO:0016020^cellular_component^membrane`GO:0008194^molecular_function^UDP-glycosyltransferase activity	GO:0008194^molecular_function^UDP-glycosyltransferase activity	1	1	1	1	Dbxref=InterPro:IPR002213,Pfam:PF00201;Ontology_term=GO:0008152,GO:0016758;Note=Similar to Ugt2b15_2: UDP-glucuronosyltransferase 2B15 (Cryptotermes secundus OX%3D105785);	1	12	4	6	1
GBI_00030	GBI_00030.3	0		.	GBI_M__0001T_00000408.p1	378-797[+]	.	.	.	.	.	.	.	.	.	0	0	0	0	Dbxref=InterPro:IPR002213,Pfam:PF00201;Ontology_term=GO:0008152,GO:0016758;Note=Similar to Ugt2b15_2: UDP-glucuronosyltransferase 2B15 (Cryptotermes secundus OX%3D105785);	1	12	4	6	1
GBI_00030	GBI_00030.3	0		.	GBI_M__0001T_00000408.p3	2-346[+]	.	.	.	.	.	.	.	.	.	0	0	0	0	Dbxref=InterPro:IPR002213,Pfam:PF00201;Ontology_term=GO:0008152,GO:0016758;Note=Similar to Ugt2b15_2: UDP-glucuronosyltransferase 2B15 (Cryptotermes secundus OX%3D105785);	1	12	4	6	1
GBI_00031	GBI_00031-RA	0	GBI_00031	.	GBI_00031-RA.p1	161-3040[+]	.	.	.	.	.	.	.	.	.	0	0	0	0	Note=Similar to L798_12204: Uncharacterized protein (Zootermopsis nevadensis OX%3D136037);	0	0	15	0	1
GBI_00031	GBI_00031.2	0		.	GBI_M__0001T_00000043.p1	191-745[+]	.	.	.	.	.	.	.	.	.	0	0	0	0	Note=Similar to L798_12204: Uncharacterized protein (Zootermopsis nevadensis OX%3D136037);	0	0	15	0	1
GBI_00031	GBI_00031.1	0		.	GBI_M__0001T_00000044.p1	191-844[+]	.	.	.	.	.	.	.	.	.	0	0	0	0	Note=Similar to L798_12204: Uncharacterized protein (Zootermopsis nevadensis OX%3D136037);	0	0	15	0	1
GBI_00031	GBI_00031.3	0		.	GBI_M__0001T_00000046.p1	1362-3101[+]	.	.	.	.	.	.	.	.	.	0	0	0	0	Note=Similar to L798_12204: Uncharacterized protein (Zootermopsis nevadensis OX%3D136037);	0	0	15	0	1
GBI_00031	GBI_00031.3	0		.	GBI_M__0001T_00000046.p2	161-715[+]	.	.	.	.	.	.	.	.	.	0	0	0	0	Note=Similar to L798_12204: Uncharacterized protein (Zootermopsis nevadensis OX%3D136037);	0	0	15	0	1
GBI_00031	GBI_00031.7	0		.	GBI_M__0001T_00000047.p1	1198-2517[+]	.	.	.	.	.	.	.	.	.	0	0	0	0	Note=Similar to L798_12204: Uncharacterized protein (Zootermopsis nevadensis OX%3D136037);	0	0	15	0	1
GBI_00031	GBI_00031.6	0		.	GBI_M__0001T_00000048.p1	168-1907[+]	.	.	.	.	.	.	.	.	.	0	0	0	0	Note=Similar to L798_12204: Uncharacterized protein (Zootermopsis nevadensis OX%3D136037);	0	0	15	0	1
GBI_00031	GBI_00031.5	0		.	GBI_M__0001T_00000049.p1	1119-2438[+]	.	.	.	.	.	.	.	.	.	0	0	0	0	Note=Similar to L798_12204: Uncharacterized protein (Zootermopsis nevadensis OX%3D136037);	0	0	15	0	1
GBI_00031	GBI_00031.8	0		.	GBI_M__0001T_00000050.p1	696-1313[+]	.	.	.	.	.	.	.	.	.	0	0	0	0	Note=Similar to L798_12204: Uncharacterized protein (Zootermopsis nevadensis OX%3D136037);	0	0	15	0	1
GBI_00031	GBI_00031.8	0		.	GBI_M__0001T_00000050.p2	1-552[+]	.	.	.	.	.	.	.	.	.	0	0	0	0	Note=Similar to L798_12204: Uncharacterized protein (Zootermopsis nevadensis OX%3D136037);	0	0	15	0	1
GBI_00031	GBI_00031.9	0		.	.	.	.	.	.	.	.	.	.	.	.	0	0	0	0	Note=Similar to L798_12204: Uncharacterized protein (Zootermopsis nevadensis OX%3D136037);	0	0	15	0	1
GBI_00032	GBI_00032-RA	0	GBI_00032	CDA1_BOMMO^CDA1_BOMMO^Q:157-1701,H:25-537^59.2%ID^E:2.7e-196^RecName: Full=Chitin deacetylase 1 {ECO:0000303|PubMed:30755482};^Eukaryota; Metazoa; Ecdysozoa; Arthropoda; Hexapoda; Insecta; Pterygota; Neoptera; Endopterygota; Lepidoptera; Glossata; Ditrysia; Bombycoidea; Bombycidae; Bombycinae; Bombyx	GBI_00032-RA.p1	100-1719[+]	CDA1_BOMMO^CDA1_BOMMO^Q:4-534,H:9-537^58.3%ID^E:1.4e-197^RecName: Full=Chitin deacetylase 1 {ECO:0000303|PubMed:30755482};^Eukaryota; Metazoa; Ecdysozoa; Arthropoda; Hexapoda; Insecta; Pterygota; Neoptera; Endopterygota; Lepidoptera; Glossata; Ditrysia; Bombycoidea; Bombycidae; Bombycinae; Bombyx	sp|H9J9M0|CDA1_BOMMO^sp|H9J9M0|CDA1_BOMMO^Q:157-1701,H:25-537^59.2%ID^E:2.7e-196^.^.	sp|H9J9M0|CDA1_BOMMO^sp|H9J9M0|CDA1_BOMMO^Q:4-534,H:9-537^58.3%ID^E:1.4e-197^.^.	PF01607.27^CBM_14^Chitin binding Peritrophin-A domain^39-100^E:9.4e-10`PF00057.21^Ldl_recept_a^Low-density lipoprotein receptor domain class A^119-154^E:1.3e-08	.	KEGG:bmor:101740647	GO:0005615^cellular_component^extracellular space`GO:0008061^molecular_function^chitin binding`GO:0004099^molecular_function^chitin deacetylase activity`GO:0008270^molecular_function^zinc ion binding`GO:0006032^biological_process^chitin catabolic process`GO:0000272^biological_process^polysaccharide catabolic process	GO:0005615^cellular_component^extracellular space`GO:0008061^molecular_function^chitin binding`GO:0004099^molecular_function^chitin deacetylase activity`GO:0008270^molecular_function^zinc ion binding`GO:0006032^biological_process^chitin catabolic process`GO:0000272^biological_process^polysaccharide catabolic process	GO:0008061^molecular_function^chitin binding`GO:0005576^cellular_component^extracellular region`GO:0005515^molecular_function^protein binding	1	1	1	1	Dbxref=InterPro:IPR002172,InterPro:IPR002557,Pfam:PF00057,Pfam:PF01607;Ontology_term=GO:0005515,GO:0005576,GO:0006030,GO:0008061;Note=Similar to B7P43_G05266: Uncharacterized protein (Cryptotermes secundus OX%3D105785);	1	35	6	3	1
GBI_00032	GBI_00032-RB	0	GBI_00032	CDA1_BOMMO^CDA1_BOMMO^Q:157-1683,H:25-537^60.4%ID^E:1.5e-199^RecName: Full=Chitin deacetylase 1 {ECO:0000303|PubMed:30755482};^Eukaryota; Metazoa; Ecdysozoa; Arthropoda; Hexapoda; Insecta; Pterygota; Neoptera; Endopterygota; Lepidoptera; Glossata; Ditrysia; Bombycoidea; Bombycidae; Bombycinae; Bombyx	GBI_00032-RB.p1	100-1701[+]	CDA1_BOMMO^CDA1_BOMMO^Q:4-528,H:9-537^59.5%ID^E:7.7e-201^RecName: Full=Chitin deacetylase 1 {ECO:0000303|PubMed:30755482};^Eukaryota; Metazoa; Ecdysozoa; Arthropoda; Hexapoda; Insecta; Pterygota; Neoptera; Endopterygota; Lepidoptera; Glossata; Ditrysia; Bombycoidea; Bombycidae; Bombycinae; Bombyx	sp|H9J9M0|CDA1_BOMMO^sp|H9J9M0|CDA1_BOMMO^Q:157-1683,H:25-537^60.4%ID^E:1.5e-199^.^.	sp|H9J9M0|CDA1_BOMMO^sp|H9J9M0|CDA1_BOMMO^Q:4-528,H:9-537^59.5%ID^E:7.6e-201^.^.	PF01607.27^CBM_14^Chitin binding Peritrophin-A domain^39-94^E:1.8e-09`PF00057.21^Ldl_recept_a^Low-density lipoprotein receptor domain class A^113-148^E:1.2e-08	.	KEGG:bmor:101740647	GO:0005615^cellular_component^extracellular space`GO:0008061^molecular_function^chitin binding`GO:0004099^molecular_function^chitin deacetylase activity`GO:0008270^molecular_function^zinc ion binding`GO:0006032^biological_process^chitin catabolic process`GO:0000272^biological_process^polysaccharide catabolic process	GO:0005615^cellular_component^extracellular space`GO:0008061^molecular_function^chitin binding`GO:0004099^molecular_function^chitin deacetylase activity`GO:0008270^molecular_function^zinc ion binding`GO:0006032^biological_process^chitin catabolic process`GO:0000272^biological_process^polysaccharide catabolic process	GO:0008061^molecular_function^chitin binding`GO:0005576^cellular_component^extracellular region`GO:0005515^molecular_function^protein binding	1	1	1	1	Dbxref=InterPro:IPR002172,InterPro:IPR002557,Pfam:PF00057,Pfam:PF01607;Ontology_term=GO:0005515,GO:0005576,GO:0006030,GO:0008061;Note=Similar to B7P43_G05266: Uncharacterized protein (Cryptotermes secundus OX%3D105785);	1	35	6	3	1
GBI_00032	GBI_00032-RC	0	GBI_00032	CDA1_BOMMO^CDA1_BOMMO^Q:80-1606,H:25-537^60.4%ID^E:1.1e-199^RecName: Full=Chitin deacetylase 1 {ECO:0000303|PubMed:30755482};^Eukaryota; Metazoa; Ecdysozoa; Arthropoda; Hexapoda; Insecta; Pterygota; Neoptera; Endopterygota; Lepidoptera; Glossata; Ditrysia; Bombycoidea; Bombycidae; Bombycinae; Bombyx	GBI_00032-RC.p1	593-1624[+]	CDA1_BOMMO^CDA1_BOMMO^Q:1-338,H:199-537^63.1%ID^E:5.4e-139^RecName: Full=Chitin deacetylase 1 {ECO:0000303|PubMed:30755482};^Eukaryota; Metazoa; Ecdysozoa; Arthropoda; Hexapoda; Insecta; Pterygota; Neoptera; Endopterygota; Lepidoptera; Glossata; Ditrysia; Bombycoidea; Bombycidae; Bombycinae; Bombyx	sp|H9J9M0|CDA1_BOMMO^sp|H9J9M0|CDA1_BOMMO^Q:80-1606,H:25-537^60.4%ID^E:1.1e-199^.^.	sp|H9J9M0|CDA1_BOMMO^sp|H9J9M0|CDA1_BOMMO^Q:1-338,H:199-537^63.1%ID^E:5.4e-139^.^.	.	.	KEGG:bmor:101740647	GO:0005615^cellular_component^extracellular space`GO:0008061^molecular_function^chitin binding`GO:0004099^molecular_function^chitin deacetylase activity`GO:0008270^molecular_function^zinc ion binding`GO:0006032^biological_process^chitin catabolic process`GO:0000272^biological_process^polysaccharide catabolic process	GO:0005615^cellular_component^extracellular space`GO:0008061^molecular_function^chitin binding`GO:0004099^molecular_function^chitin deacetylase activity`GO:0008270^molecular_function^zinc ion binding`GO:0006032^biological_process^chitin catabolic process`GO:0000272^biological_process^polysaccharide catabolic process	.	1	1	0	1	Dbxref=InterPro:IPR002172,InterPro:IPR002557,Pfam:PF00057,Pfam:PF01607;Ontology_term=GO:0005515,GO:0005576,GO:0006030,GO:0008061;Note=Similar to B7P43_G05266: Uncharacterized protein (Cryptotermes secundus OX%3D105785);	1	35	6	3	1
GBI_00032	GBI_00032-RC	0	GBI_00032	CDA1_BOMMO^CDA1_BOMMO^Q:80-1606,H:25-537^60.4%ID^E:1.1e-199^RecName: Full=Chitin deacetylase 1 {ECO:0000303|PubMed:30755482};^Eukaryota; Metazoa; Ecdysozoa; Arthropoda; Hexapoda; Insecta; Pterygota; Neoptera; Endopterygota; Lepidoptera; Glossata; Ditrysia; Bombycoidea; Bombycidae; Bombycinae; Bombyx	GBI_00032-RC.p3	64-570[-]	.	sp|H9J9M0|CDA1_BOMMO^sp|H9J9M0|CDA1_BOMMO^Q:80-1606,H:25-537^60.4%ID^E:1.1e-199^.^.	.	.	.	KEGG:bmor:101740647	GO:0005615^cellular_component^extracellular space`GO:0008061^molecular_function^chitin binding`GO:0004099^molecular_function^chitin deacetylase activity`GO:0008270^molecular_function^zinc ion binding`GO:0006032^biological_process^chitin catabolic process`GO:0000272^biological_process^polysaccharide catabolic process	.	.	1	0	0	1	Dbxref=InterPro:IPR002172,InterPro:IPR002557,Pfam:PF00057,Pfam:PF01607;Ontology_term=GO:0005515,GO:0005576,GO:0006030,GO:0008061;Note=Similar to B7P43_G05266: Uncharacterized protein (Cryptotermes secundus OX%3D105785);	1	35	6	3	1
GBI_00033	GBI_00033-RA	0	GBI_00033	.	GBI_00033-RA.p1	1-453[+]	.	.	.	.	.	.	.	.	.	0	0	0	0	Note=Protein of unknown function;	0
GBI_00034	GBI_00034-RA	0	GBI_00034	.	.	.	.	.	.	.	.	.	.	.	.	0	0	0	0	Note=Protein of unknown function;	0
GBI_00035	GBI_00035-RA	0	GBI_00035	CDA1_BOMMO^CDA1_BOMMO^Q:41-1639,H:2-539^84.9%ID^E:1.7e-291^RecName: Full=Chitin deacetylase 1 {ECO:0000303|PubMed:30755482};^Eukaryota; Metazoa; Ecdysozoa; Arthropoda; Hexapoda; Insecta; Pterygota; Neoptera; Endopterygota; Lepidoptera; Glossata; Ditrysia; Bombycoidea; Bombycidae; Bombycinae; Bombyx	GBI_00035-RA.p2	32-1642[+]	CDA1_BOMMO^CDA1_BOMMO^Q:4-536,H:2-539^84.9%ID^E:1.6e-291^RecName: Full=Chitin deacetylase 1 {ECO:0000303|PubMed:30755482};^Eukaryota; Metazoa; Ecdysozoa; Arthropoda; Hexapoda; Insecta; Pterygota; Neoptera; Endopterygota; Lepidoptera; Glossata; Ditrysia; Bombycoidea; Bombycidae; Bombycinae; Bombyx	sp|H9J9M0|CDA1_BOMMO^sp|H9J9M0|CDA1_BOMMO^Q:41-1639,H:2-539^84.9%ID^E:1.6e-291^.^.	sp|H9J9M0|CDA1_BOMMO^sp|H9J9M0|CDA1_BOMMO^Q:4-536,H:2-539^84.9%ID^E:1.6e-291^.^.	PF01607.27^CBM_14^Chitin binding Peritrophin-A domain^42-99^E:1.3e-10`PF00057.21^Ldl_recept_a^Low-density lipoprotein receptor domain class A^119-153^E:4.7e-09`PF01522.24^Polysacc_deac_1^Polysaccharide deacetylase^194-310^E:2.1e-09	.	KEGG:bmor:101740647	GO:0005615^cellular_component^extracellular space`GO:0008061^molecular_function^chitin binding`GO:0004099^molecular_function^chitin deacetylase activity`GO:0008270^molecular_function^zinc ion binding`GO:0006032^biological_process^chitin catabolic process`GO:0000272^biological_process^polysaccharide catabolic process	GO:0005615^cellular_component^extracellular space`GO:0008061^molecular_function^chitin binding`GO:0004099^molecular_function^chitin deacetylase activity`GO:0008270^molecular_function^zinc ion binding`GO:0006032^biological_process^chitin catabolic process`GO:0000272^biological_process^polysaccharide catabolic process	GO:0008061^molecular_function^chitin binding`GO:0005576^cellular_component^extracellular region`GO:0005515^molecular_function^protein binding`GO:0016810^molecular_function^hydrolase activity, acting on carbon-nitrogen (but not peptide) bonds`GO:0005975^biological_process^carbohydrate metabolic process	1	1	1	1	Dbxref=InterPro:IPR002172,InterPro:IPR002509,InterPro:IPR002557,Pfam:PF00057,Pfam:PF01522,Pfam:PF01607;Ontology_term=GO:0005515,GO:0005576,GO:0005975,GO:0006030,GO:0008061,GO:0016810;Note=Similar to CDA1 (Locusta migratoria OX%3D7004);	1	30	21	8	1
GBI_00036	GBI_00036-RA	0	GBI_00036	.	GBI_00036-RA.p1	3-641[+]	.	.	.	.	.	.	.	.	.	0	0	0	0	Note=Protein of unknown function;	0
GBI_00037	GBI_00037-RA	0	GBI_00037	RPF1_DROME^RPF1_DROME^Q:307-747,H:103-247^46.3%ID^E:3.3e-28^RecName: Full=Probable ribosome production factor 1;^Eukaryota; Metazoa; Ecdysozoa; Arthropoda; Hexapoda; Insecta; Pterygota; Neoptera; Endopterygota; Diptera; Brachycera; Muscomorpha; Ephydroidea; Drosophilidae; Drosophila; Sophophora	GBI_00037-RA.p1	229-765[+]	RPF1_DROME^RPF1_DROME^Q:27-173,H:103-247^46.3%ID^E:2e-28^RecName: Full=Probable ribosome production factor 1;^Eukaryota; Metazoa; Ecdysozoa; Arthropoda; Hexapoda; Insecta; Pterygota; Neoptera; Endopterygota; Diptera; Brachycera; Muscomorpha; Ephydroidea; Drosophilidae; Drosophila; Sophophora	sp|Q9VKB4|RPF1_DROME^sp|Q9VKB4|RPF1_DROME^Q:307-747,H:103-247^46.3%ID^E:3.3e-28^.^.	sp|Q9VKB4|RPF1_DROME^sp|Q9VKB4|RPF1_DROME^Q:27-173,H:103-247^46.3%ID^E:2e-28^.^.	.	.	KEGG:dme:Dmel_CG6712	GO:0005730^cellular_component^nucleolus`GO:0030687^cellular_component^preribosome, large subunit precursor`GO:0003723^molecular_function^RNA binding`GO:0042134^molecular_function^rRNA primary transcript binding`GO:0000460^biological_process^maturation of 5.8S rRNA`GO:0000470^biological_process^maturation of LSU-rRNA`GO:0042254^biological_process^ribosome biogenesis`GO:0006364^biological_process^r…	GO:0005730^cellular_component^nucleolus`GO:0030687^cellular_component^preribosome, large subunit precursor`GO:0003723^molecular_function^RNA binding`GO:0042134^molecular_function^rRNA primary transcript binding`GO:0000460^biological_process^maturation of 5.8S rRNA`GO:0000470^biological_process^maturation of LSU-rRNA`GO:0042254^biological_process^ribosome biogenesis`GO:0006364^biological_process^r…	.	1	1	0	1	Dbxref=InterPro:IPR007109,Pfam:PF04427;Note=Similar to CG6712: Probable ribosome production factor 1 (Drosophila melanogaster OX%3D7227);	0	27	18	7	1
GBI_00037	GBI_00037-RB	0	GBI_00037	RPF1_DROME^RPF1_DROME^Q:307-1197,H:103-394^57.9%ID^E:5e-92^RecName: Full=Probable ribosome production factor 1;^Eukaryota; Metazoa; Ecdysozoa; Arthropoda; Hexapoda; Insecta; Pterygota; Neoptera; Endopterygota; Diptera; Brachycera; Muscomorpha; Ephydroidea; Drosophilidae; Drosophila; Sophophora	GBI_00037-RB.p1	229-1200[+]	RPF1_DROME^RPF1_DROME^Q:27-323,H:103-394^57.9%ID^E:2.7e-92^RecName: Full=Probable ribosome production factor 1;^Eukaryota; Metazoa; Ecdysozoa; Arthropoda; Hexapoda; Insecta; Pterygota; Neoptera; Endopterygota; Diptera; Brachycera; Muscomorpha; Ephydroidea; Drosophilidae; Drosophila; Sophophora	sp|Q9VKB4|RPF1_DROME^sp|Q9VKB4|RPF1_DROME^Q:307-1197,H:103-394^57.9%ID^E:4.9e-92^.^.	sp|Q9VKB4|RPF1_DROME^sp|Q9VKB4|RPF1_DROME^Q:27-323,H:103-394^57.9%ID^E:2.7e-92^.^.	PF04427.21^Brix^Brix domain^124-289^E:9e-28	.	KEGG:dme:Dmel_CG6712	GO:0005730^cellular_component^nucleolus`GO:0030687^cellular_component^preribosome, large subunit precursor`GO:0003723^molecular_function^RNA binding`GO:0042134^molecular_function^rRNA primary transcript binding`GO:0000460^biological_process^maturation of 5.8S rRNA`GO:0000470^biological_process^maturation of LSU-rRNA`GO:0042254^biological_process^ribosome biogenesis`GO:0006364^biological_process^r…	GO:0005730^cellular_component^nucleolus`GO:0030687^cellular_component^preribosome, large subunit precursor`GO:0003723^molecular_function^RNA binding`GO:0042134^molecular_function^rRNA primary transcript binding`GO:0000460^biological_process^maturation of 5.8S rRNA`GO:0000470^biological_process^maturation of LSU-rRNA`GO:0042254^biological_process^ribosome biogenesis`GO:0006364^biological_process^r…	GO:0019843^molecular_function^rRNA binding`GO:0006364^biological_process^rRNA processing	1	1	1	1	Dbxref=InterPro:IPR007109,Pfam:PF04427;Note=Similar to CG6712: Probable ribosome production factor 1 (Drosophila melanogaster OX%3D7227);	0	27	18	7	1
GBI_00037	GBI_00037-RC	0	GBI_00037	RPF1_DROME^RPF1_DROME^Q:31-483,H:247-394^68.9%ID^E:1.7e-55^RecName: Full=Probable ribosome production factor 1;^Eukaryota; Metazoa; Ecdysozoa; Arthropoda; Hexapoda; Insecta; Pterygota; Neoptera; Endopterygota; Diptera; Brachycera; Muscomorpha; Ephydroidea; Drosophilidae; Drosophila; Sophophora	GBI_00037-RC.p1	1-486[+]	RPF1_DROME^RPF1_DROME^Q:11-161,H:247-394^68.9%ID^E:7.9e-56^RecName: Full=Probable ribosome production factor 1;^Eukaryota; Metazoa; Ecdysozoa; Arthropoda; Hexapoda; Insecta; Pterygota; Neoptera; Endopterygota; Diptera; Brachycera; Muscomorpha; Ephydroidea; Drosophilidae; Drosophila; Sophophora	sp|Q9VKB4|RPF1_DROME^sp|Q9VKB4|RPF1_DROME^Q:31-483,H:247-394^68.9%ID^E:1.7e-55^.^.	sp|Q9VKB4|RPF1_DROME^sp|Q9VKB4|RPF1_DROME^Q:11-161,H:247-394^68.9%ID^E:7.8e-56^.^.	PF04427.21^Brix^Brix domain^8-127^E:1e-22	.	KEGG:dme:Dmel_CG6712	GO:0005730^cellular_component^nucleolus`GO:0030687^cellular_component^preribosome, large subunit precursor`GO:0003723^molecular_function^RNA binding`GO:0042134^molecular_function^rRNA primary transcript binding`GO:0000460^biological_process^maturation of 5.8S rRNA`GO:0000470^biological_process^maturation of LSU-rRNA`GO:0042254^biological_process^ribosome biogenesis`GO:0006364^biological_process^r…	GO:0005730^cellular_component^nucleolus`GO:0030687^cellular_component^preribosome, large subunit precursor`GO:0003723^molecular_function^RNA binding`GO:0042134^molecular_function^rRNA primary transcript binding`GO:0000460^biological_process^maturation of 5.8S rRNA`GO:0000470^biological_process^maturation of LSU-rRNA`GO:0042254^biological_process^ribosome biogenesis`GO:0006364^biological_process^r…	GO:0019843^molecular_function^rRNA binding`GO:0006364^biological_process^rRNA processing	1	1	1	1	Dbxref=InterPro:IPR007109,Pfam:PF04427;Note=Similar to CG6712: Probable ribosome production factor 1 (Drosophila melanogaster OX%3D7227);	0	27	18	7	1
GBI_00037	GBI_00037.1	0		RPF1_DROME^RPF1_DROME^Q:686-1513,H:124-394^59.1%ID^E:2.2e-88^RecName: Full=Probable ribosome production factor 1;^Eukaryota; Metazoa; Ecdysozoa; Arthropoda; Hexapoda; Insecta; Pterygota; Neoptera; Endopterygota; Diptera; Brachycera; Muscomorpha; Ephydroidea; Drosophilidae; Drosophila; Sophophora	GBI_M__0001T_00000052.p1	920-1516[+]	RPF1_DROME^RPF1_DROME^Q:3-198,H:202-394^64.3%ID^E:1.2e-69^RecName: Full=Probable ribosome production factor 1;^Eukaryota; Metazoa; Ecdysozoa; Arthropoda; Hexapoda; Insecta; Pterygota; Neoptera; Endopterygota; Diptera; Brachycera; Muscomorpha; Ephydroidea; Drosophilidae; Drosophila; Sophophora	sp|Q9VKB4|RPF1_DROME^sp|Q9VKB4|RPF1_DROME^Q:686-1513,H:124-394^59.1%ID^E:2.1e-88^.^.	sp|Q9VKB4|RPF1_DROME^sp|Q9VKB4|RPF1_DROME^Q:3-198,H:202-394^64.3%ID^E:1.2e-69^.^.	PF04427.21^Brix^Brix domain^5-164^E:5.4e-28	.	KEGG:dme:Dmel_CG6712	GO:0005730^cellular_component^nucleolus`GO:0030687^cellular_component^preribosome, large subunit precursor`GO:0003723^molecular_function^RNA binding`GO:0042134^molecular_function^rRNA primary transcript binding`GO:0000460^biological_process^maturation of 5.8S rRNA`GO:0000470^biological_process^maturation of LSU-rRNA`GO:0042254^biological_process^ribosome biogenesis`GO:0006364^biological_process^r…	GO:0005730^cellular_component^nucleolus`GO:0030687^cellular_component^preribosome, large subunit precursor`GO:0003723^molecular_function^RNA binding`GO:0042134^molecular_function^rRNA primary transcript binding`GO:0000460^biological_process^maturation of 5.8S rRNA`GO:0000470^biological_process^maturation of LSU-rRNA`GO:0042254^biological_process^ribosome biogenesis`GO:0006364^biological_process^r…	GO:0019843^molecular_function^rRNA binding`GO:0006364^biological_process^rRNA processing	1	1	1	1	Dbxref=InterPro:IPR007109,Pfam:PF04427;Note=Similar to CG6712: Probable ribosome production factor 1 (Drosophila melanogaster OX%3D7227);	0	27	18	7	1
GBI_00037	GBI_00037.5	0		RPF1_DROME^RPF1_DROME^Q:1554-1922,H:275-394^71.5%ID^E:8.2e-44^RecName: Full=Probable ribosome production factor 1;^Eukaryota; Metazoa; Ecdysozoa; Arthropoda; Hexapoda; Insecta; Pterygota; Neoptera; Endopterygota; Diptera; Brachycera; Muscomorpha; Ephydroidea; Drosophilidae; Drosophila; Sophophora	.	.	.	sp|Q9VKB4|RPF1_DROME^sp|Q9VKB4|RPF1_DROME^Q:1554-1922,H:275-394^71.5%ID^E:8.1e-44^.^.	.	.	.	KEGG:dme:Dmel_CG6712	GO:0005730^cellular_component^nucleolus`GO:0030687^cellular_component^preribosome, large subunit precursor`GO:0003723^molecular_function^RNA binding`GO:0042134^molecular_function^rRNA primary transcript binding`GO:0000460^biological_process^maturation of 5.8S rRNA`GO:0000470^biological_process^maturation of LSU-rRNA`GO:0042254^biological_process^ribosome biogenesis`GO:0006364^biological_process^r…	.	.	1	0	0	1	Dbxref=InterPro:IPR007109,Pfam:PF04427;Note=Similar to CG6712: Probable ribosome production factor 1 (Drosophila melanogaster OX%3D7227);	0	27	18	7	1
GBI_00037	GBI_00037.4	0		RPF1_DROME^RPF1_DROME^Q:1166-1354,H:275-337^76.2%ID^E:1.1e-21^RecName: Full=Probable ribosome production factor 1;^Eukaryota; Metazoa; Ecdysozoa; Arthropoda; Hexapoda; Insecta; Pterygota; Neoptera; Endopterygota; Diptera; Brachycera; Muscomorpha; Ephydroidea; Drosophilidae; Drosophila; Sophophora`RPF1_DROME^RPF1_DROME^Q:120-356,H:198-276^50.6%ID^E:4.9e-17^RecName: Full=Probable ribosome productio…	.	.	.	sp|Q9VKB4|RPF1_DROME^sp|Q9VKB4|RPF1_DROME^Q:1166-1354,H:275-337^76.2%ID^E:1.1e-21^.^.`sp|Q9VKB4|RPF1_DROME^sp|Q9VKB4|RPF1_DROME^Q:120-356,H:198-276^50.6%ID^E:4.9e-17^.^.`sp|Q9VKB4|RPF1_DROME^sp|Q9VKB4|RPF1_DROME^Q:1618-1866,H:315-394^54.2%ID^E:2.7e-15^.^.	.	.	.	KEGG:dme:Dmel_CG6712	GO:0005730^cellular_component^nucleolus`GO:0030687^cellular_component^preribosome, large subunit precursor`GO:0003723^molecular_function^RNA binding`GO:0042134^molecular_function^rRNA primary transcript binding`GO:0000460^biological_process^maturation of 5.8S rRNA`GO:0000470^biological_process^maturation of LSU-rRNA`GO:0042254^biological_process^ribosome biogenesis`GO:0006364^biological_process^r…	.	.	1	0	0	1	Dbxref=InterPro:IPR007109,Pfam:PF04427;Note=Similar to CG6712: Probable ribosome production factor 1 (Drosophila melanogaster OX%3D7227);	0	27	18	7	1
GBI_00038	GBI_00038-RA	0	GBI_00038	SF3B3_DANRE^SF3B3_DANRE^Q:257-3856,H:1-1217^77.7%ID^E:0^RecName: Full=Splicing factor 3B subunit 3;^Eukaryota; Metazoa; Chordata; Craniata; Vertebrata; Euteleostomi; Actinopterygii; Neopterygii; Teleostei; Ostariophysi; Cypriniformes; Danionidae; Danioninae; Danio	GBI_00038-RA.p1	257-3859[+]	SF3B3_DANRE^SF3B3_DANRE^Q:1-1200,H:1-1217^77.7%ID^E:0^RecName: Full=Splicing factor 3B subunit 3;^Eukaryota; Metazoa; Chordata; Craniata; Vertebrata; Euteleostomi; Actinopterygii; Neopterygii; Teleostei; Ostariophysi; Cypriniformes; Danionidae; Danioninae; Danio	sp|Q1LVE8|SF3B3_DANRE^sp|Q1LVE8|SF3B3_DANRE^Q:257-3856,H:1-1217^77.7%ID^E:0^.^.	sp|Q1LVE8|SF3B3_DANRE^sp|Q1LVE8|SF3B3_DANRE^Q:1-1200,H:1-1217^77.7%ID^E:0^.^.	PF10433.12^MMS1_N^Mono-functional DNA-alkylating methyl methanesulfonate N-term^76-576^E:7.6e-151`PF03178.18^CPSF_A^CPSF A subunit region^845-1166^E:9.1e-97	.	KEGG:dre:406824	GO:0005634^cellular_component^nucleus`GO:0005686^cellular_component^U2 snRNP`GO:0071005^cellular_component^U2-type precatalytic spliceosome`GO:0030620^molecular_function^U2 snRNA binding`GO:0000398^biological_process^mRNA splicing, via spliceosome	GO:0005634^cellular_component^nucleus`GO:0005686^cellular_component^U2 snRNP`GO:0071005^cellular_component^U2-type precatalytic spliceosome`GO:0030620^molecular_function^U2 snRNA binding`GO:0000398^biological_process^mRNA splicing, via spliceosome	GO:0003676^molecular_function^nucleic acid binding`GO:0005634^cellular_component^nucleus	1	1	1	1	Dbxref=InterPro:IPR004871,Pfam:PF03178,Pfam:PF10433;Ontology_term=GO:0003676,GO:0005634;Note=Similar to Sf3b3: Splicing factor 3B subunit 3 (Drosophila melanogaster OX%3D7227);	1	22	31	7	1
GBI_00038	GBI_00038.2	0		SF3B3_DANRE^SF3B3_DANRE^Q:1558-3903,H:435-1217^75.1%ID^E:0^RecName: Full=Splicing factor 3B subunit 3;^Eukaryota; Metazoa; Chordata; Craniata; Vertebrata; Euteleostomi; Actinopterygii; Neopterygii; Teleostei; Ostariophysi; Cypriniformes; Danionidae; Danioninae; Danio`SF3B3_DANRE^SF3B3_DANRE^Q:255-1556,H:1-434^85.7%ID^E:2.6e-226^RecName: Full=Splicing factor 3B subunit 3;^Eukaryota; Metazoa; Chord…	GBI_M__0001T_00000057.p1	1957-3906[+]	SF3B3_DANRE^SF3B3_DANRE^Q:1-649,H:568-1217^74.2%ID^E:2.8e-285^RecName: Full=Splicing factor 3B subunit 3;^Eukaryota; Metazoa; Chordata; Craniata; Vertebrata; Euteleostomi; Actinopterygii; Neopterygii; Teleostei; Ostariophysi; Cypriniformes; Danionidae; Danioninae; Danio	sp|Q1LVE8|SF3B3_DANRE^sp|Q1LVE8|SF3B3_DANRE^Q:1558-3903,H:435-1217^75.1%ID^E:0^.^.`sp|Q1LVE8|SF3B3_DANRE^sp|Q1LVE8|SF3B3_DANRE^Q:255-1556,H:1-434^85.7%ID^E:2.6e-226^.^.	sp|Q1LVE8|SF3B3_DANRE^sp|Q1LVE8|SF3B3_DANRE^Q:1-649,H:568-1217^74.2%ID^E:2.7e-285^.^.	PF03178.18^CPSF_A^CPSF A subunit region^294-615^E:2.5e-97	.	KEGG:dre:406824	GO:0005634^cellular_component^nucleus`GO:0005686^cellular_component^U2 snRNP`GO:0071005^cellular_component^U2-type precatalytic spliceosome`GO:0030620^molecular_function^U2 snRNA binding`GO:0000398^biological_process^mRNA splicing, via spliceosome	GO:0005634^cellular_component^nucleus`GO:0005686^cellular_component^U2 snRNP`GO:0071005^cellular_component^U2-type precatalytic spliceosome`GO:0030620^molecular_function^U2 snRNA binding`GO:0000398^biological_process^mRNA splicing, via spliceosome	GO:0003676^molecular_function^nucleic acid binding`GO:0005634^cellular_component^nucleus	1	1	1	1	Dbxref=InterPro:IPR004871,Pfam:PF03178,Pfam:PF10433;Ontology_term=GO:0003676,GO:0005634;Note=Similar to Sf3b3: Splicing factor 3B subunit 3 (Drosophila melanogaster OX%3D7227);	1	22	31	7	1
GBI_00038	GBI_00038.2	0		SF3B3_DANRE^SF3B3_DANRE^Q:1558-3903,H:435-1217^75.1%ID^E:0^RecName: Full=Splicing factor 3B subunit 3;^Eukaryota; Metazoa; Chordata; Craniata; Vertebrata; Euteleostomi; Actinopterygii; Neopterygii; Teleostei; Ostariophysi; Cypriniformes; Danionidae; Danioninae; Danio`SF3B3_DANRE^SF3B3_DANRE^Q:255-1556,H:1-434^85.7%ID^E:2.6e-226^RecName: Full=Splicing factor 3B subunit 3;^Eukaryota; Metazoa; Chord…	GBI_M__0001T_00000057.p2	255-1592[+]	SF3B3_BOVIN^SF3B3_BOVIN^Q:1-434,H:1-434^87.1%ID^E:2.1e-228^RecName: Full=Splicing factor 3B subunit 3;^Eukaryota; Metazoa; Chordata; Craniata; Vertebrata; Euteleostomi; Mammalia; Eutheria; Laurasiatheria; Artiodactyla; Ruminantia; Pecora; Bovidae; Bovinae; Bos	sp|Q1LVE8|SF3B3_DANRE^sp|Q1LVE8|SF3B3_DANRE^Q:1558-3903,H:435-1217^75.1%ID^E:0^.^.`sp|Q1LVE8|SF3B3_DANRE^sp|Q1LVE8|SF3B3_DANRE^Q:255-1556,H:1-434^85.7%ID^E:2.6e-226^.^.	sp|A0JN52|SF3B3_BOVIN^sp|A0JN52|SF3B3_BOVIN^Q:1-434,H:1-434^87.1%ID^E:2.1e-228^.^.	PF10433.12^MMS1_N^Mono-functional DNA-alkylating methyl methanesulfonate N-term^76-434^E:2.1e-111	.	KEGG:bta:504962	GO:0005634^cellular_component^nucleus`GO:0005686^cellular_component^U2 snRNP`GO:0071005^cellular_component^U2-type precatalytic spliceosome`GO:0030620^molecular_function^U2 snRNA binding`GO:0000398^biological_process^mRNA splicing, via spliceosome	GO:0071013^cellular_component^catalytic step 2 spliceosome`GO:0005730^cellular_component^nucleolus`GO:0005654^cellular_component^nucleoplasm`GO:0005634^cellular_component^nucleus`GO:0005689^cellular_component^U12-type spliceosomal complex`GO:0005686^cellular_component^U2 snRNP`GO:0071005^cellular_component^U2-type precatalytic spliceosome`GO:0044877^molecular_function^protein-containing complex b…	.	1	1	0	1	Dbxref=InterPro:IPR004871,Pfam:PF03178,Pfam:PF10433;Ontology_term=GO:0003676,GO:0005634;Note=Similar to Sf3b3: Splicing factor 3B subunit 3 (Drosophila melanogaster OX%3D7227);	1	22	31	7	1
GBI_00039	GBI_00039-RA	0	GBI_00039	RNH1_HUMAN^RNH1_HUMAN^Q:1350-1529,H:139-198^55%ID^E:2.9e-11^RecName: Full=Ribonuclease H1;^Eukaryota; Metazoa; Chordata; Craniata; Vertebrata; Euteleostomi; Mammalia; Eutheria; Euarchontoglires; Primates; Haplorrhini; Catarrhini; Hominidae; Homo	GBI_00039-RA.p1	369-1550[+]	RNH1_HUMAN^RNH1_HUMAN^Q:328-387,H:139-198^55%ID^E:2.2e-11^RecName: Full=Ribonuclease H1;^Eukaryota; Metazoa; Chordata; Craniata; Vertebrata; Euteleostomi; Mammalia; Eutheria; Euarchontoglires; Primates; Haplorrhini; Catarrhini; Hominidae; Homo	sp|O60930|RNH1_HUMAN^sp|O60930|RNH1_HUMAN^Q:1350-1529,H:139-198^55%ID^E:2.9e-11^.^.	sp|O60930|RNH1_HUMAN^sp|O60930|RNH1_HUMAN^Q:328-387,H:139-198^55%ID^E:2.2e-11^.^.	PF01693.19^Cauli_VI^Caulimovirus viroplasmin^38-80^E:3.3e-17`PF00075.27^RNase_H^RNase H^328-388^E:1.4e-12	.	KEGG:hsa:246243	GO:0005737^cellular_component^cytoplasm`GO:0000287^molecular_function^magnesium ion binding`GO:0003676^molecular_function^nucleic acid binding`GO:0004540^molecular_function^ribonuclease activity`GO:0003723^molecular_function^RNA binding`GO:0004523^molecular_function^RNA-DNA hybrid ribonuclease activity`GO:0043137^biological_process^DNA replication, removal of RNA primer`GO:0006401^biological_proc…	GO:0005737^cellular_component^cytoplasm`GO:0000287^molecular_function^magnesium ion binding`GO:0003676^molecular_function^nucleic acid binding`GO:0004540^molecular_function^ribonuclease activity`GO:0003723^molecular_function^RNA binding`GO:0004523^molecular_function^RNA-DNA hybrid ribonuclease activity`GO:0043137^biological_process^DNA replication, removal of RNA primer`GO:0006401^biological_proc…	GO:0003676^molecular_function^nucleic acid binding`GO:0004523^molecular_function^RNA-DNA hybrid ribonuclease activity	1	1	1	1	Dbxref=InterPro:IPR002156,InterPro:IPR011320,Pfam:PF00075,Pfam:PF01693;Ontology_term=GO:0003676,GO:0004523;Note=Similar to B7P43_G14357: Uncharacterized protein (Cryptotermes secundus OX%3D105785);	1	40	9	20	1
GBI_00039	GBI_00039-RB	0	GBI_00039	RNH1_HUMAN^RNH1_HUMAN^Q:1206-1640,H:139-283^50.3%ID^E:7.3e-38^RecName: Full=Ribonuclease H1;^Eukaryota; Metazoa; Chordata; Craniata; Vertebrata; Euteleostomi; Mammalia; Eutheria; Euarchontoglires; Primates; Haplorrhini; Catarrhini; Hominidae; Homo	GBI_00039-RB.p1	309-1652[+]	RNH1_HUMAN^RNH1_HUMAN^Q:300-444,H:139-283^50.3%ID^E:4.1e-38^RecName: Full=Ribonuclease H1;^Eukaryota; Metazoa; Chordata; Craniata; Vertebrata; Euteleostomi; Mammalia; Eutheria; Euarchontoglires; Primates; Haplorrhini; Catarrhini; Hominidae; Homo	sp|O60930|RNH1_HUMAN^sp|O60930|RNH1_HUMAN^Q:1206-1640,H:139-283^50.3%ID^E:7.2e-38^.^.	sp|O60930|RNH1_HUMAN^sp|O60930|RNH1_HUMAN^Q:300-444,H:139-283^50.3%ID^E:4.1e-38^.^.	PF01693.19^Cauli_VI^Caulimovirus viroplasmin^10-52^E:3.9e-17`PF00075.27^RNase_H^RNase H^300-442^E:2.3e-41`PF13456.9^RVT_3^Reverse transcriptase-like^331-381^E:6.6e-05	.	KEGG:hsa:246243	GO:0005737^cellular_component^cytoplasm`GO:0000287^molecular_function^magnesium ion binding`GO:0003676^molecular_function^nucleic acid binding`GO:0004540^molecular_function^ribonuclease activity`GO:0003723^molecular_function^RNA binding`GO:0004523^molecular_function^RNA-DNA hybrid ribonuclease activity`GO:0043137^biological_process^DNA replication, removal of RNA primer`GO:0006401^biological_proc…	GO:0005737^cellular_component^cytoplasm`GO:0000287^molecular_function^magnesium ion binding`GO:0003676^molecular_function^nucleic acid binding`GO:0004540^molecular_function^ribonuclease activity`GO:0003723^molecular_function^RNA binding`GO:0004523^molecular_function^RNA-DNA hybrid ribonuclease activity`GO:0043137^biological_process^DNA replication, removal of RNA primer`GO:0006401^biological_proc…	GO:0003676^molecular_function^nucleic acid binding`GO:0004523^molecular_function^RNA-DNA hybrid ribonuclease activity	1	1	1	1	Dbxref=InterPro:IPR002156,InterPro:IPR011320,Pfam:PF00075,Pfam:PF01693;Ontology_term=GO:0003676,GO:0004523;Note=Similar to B7P43_G14357: Uncharacterized protein (Cryptotermes secundus OX%3D105785);	1	40	9	20	1
GBI_00039	GBI_00039-RC	0	GBI_00039	RNH1_HUMAN^RNH1_HUMAN^Q:1350-1784,H:139-283^50.3%ID^E:8.1e-38^RecName: Full=Ribonuclease H1;^Eukaryota; Metazoa; Chordata; Craniata; Vertebrata; Euteleostomi; Mammalia; Eutheria; Euarchontoglires; Primates; Haplorrhini; Catarrhini; Hominidae; Homo	GBI_00039-RC.p1	369-1796[+]	RNH1_HUMAN^RNH1_HUMAN^Q:328-472,H:139-283^50.3%ID^E:4.4e-38^RecName: Full=Ribonuclease H1;^Eukaryota; Metazoa; Chordata; Craniata; Vertebrata; Euteleostomi; Mammalia; Eutheria; Euarchontoglires; Primates; Haplorrhini; Catarrhini; Hominidae; Homo	sp|O60930|RNH1_HUMAN^sp|O60930|RNH1_HUMAN^Q:1350-1784,H:139-283^50.3%ID^E:8e-38^.^.	sp|O60930|RNH1_HUMAN^sp|O60930|RNH1_HUMAN^Q:328-472,H:139-283^50.3%ID^E:4.3e-38^.^.	PF01693.19^Cauli_VI^Caulimovirus viroplasmin^38-80^E:4.2e-17`PF00075.27^RNase_H^RNase H^328-470^E:2.6e-41`PF13456.9^RVT_3^Reverse transcriptase-like^359-409^E:7.3e-05	.	KEGG:hsa:246243	GO:0005737^cellular_component^cytoplasm`GO:0000287^molecular_function^magnesium ion binding`GO:0003676^molecular_function^nucleic acid binding`GO:0004540^molecular_function^ribonuclease activity`GO:0003723^molecular_function^RNA binding`GO:0004523^molecular_function^RNA-DNA hybrid ribonuclease activity`GO:0043137^biological_process^DNA replication, removal of RNA primer`GO:0006401^biological_proc…	GO:0005737^cellular_component^cytoplasm`GO:0000287^molecular_function^magnesium ion binding`GO:0003676^molecular_function^nucleic acid binding`GO:0004540^molecular_function^ribonuclease activity`GO:0003723^molecular_function^RNA binding`GO:0004523^molecular_function^RNA-DNA hybrid ribonuclease activity`GO:0043137^biological_process^DNA replication, removal of RNA primer`GO:0006401^biological_proc…	GO:0003676^molecular_function^nucleic acid binding`GO:0004523^molecular_function^RNA-DNA hybrid ribonuclease activity	1	1	1	1	Dbxref=InterPro:IPR002156,InterPro:IPR011320,Pfam:PF00075,Pfam:PF01693;Ontology_term=GO:0003676,GO:0004523;Note=Similar to B7P43_G14357: Uncharacterized protein (Cryptotermes secundus OX%3D105785);	1	40	9	20	1
GBI_00039	GBI_00039-RD	0	GBI_00039	RNH1_HUMAN^RNH1_HUMAN^Q:1441-1875,H:139-283^50.3%ID^E:8.2e-38^RecName: Full=Ribonuclease H1;^Eukaryota; Metazoa; Chordata; Craniata; Vertebrata; Euteleostomi; Mammalia; Eutheria; Euarchontoglires; Primates; Haplorrhini; Catarrhini; Hominidae; Homo	GBI_00039-RD.p1	847-1887[+]	RNH1_HUMAN^RNH1_HUMAN^Q:199-343,H:139-283^50.3%ID^E:3.2e-38^RecName: Full=Ribonuclease H1;^Eukaryota; Metazoa; Chordata; Craniata; Vertebrata; Euteleostomi; Mammalia; Eutheria; Euarchontoglires; Primates; Haplorrhini; Catarrhini; Hominidae; Homo	sp|O60930|RNH1_HUMAN^sp|O60930|RNH1_HUMAN^Q:1441-1875,H:139-283^50.3%ID^E:8.1e-38^.^.	sp|O60930|RNH1_HUMAN^sp|O60930|RNH1_HUMAN^Q:199-343,H:139-283^50.3%ID^E:3.2e-38^.^.	PF00075.27^RNase_H^RNase H^199-341^E:1.3e-41`PF13456.9^RVT_3^Reverse transcriptase-like^230-280^E:4.3e-05	.	KEGG:hsa:246243	GO:0005737^cellular_component^cytoplasm`GO:0000287^molecular_function^magnesium ion binding`GO:0003676^molecular_function^nucleic acid binding`GO:0004540^molecular_function^ribonuclease activity`GO:0003723^molecular_function^RNA binding`GO:0004523^molecular_function^RNA-DNA hybrid ribonuclease activity`GO:0043137^biological_process^DNA replication, removal of RNA primer`GO:0006401^biological_proc…	GO:0005737^cellular_component^cytoplasm`GO:0000287^molecular_function^magnesium ion binding`GO:0003676^molecular_function^nucleic acid binding`GO:0004540^molecular_function^ribonuclease activity`GO:0003723^molecular_function^RNA binding`GO:0004523^molecular_function^RNA-DNA hybrid ribonuclease activity`GO:0043137^biological_process^DNA replication, removal of RNA primer`GO:0006401^biological_proc…	GO:0003676^molecular_function^nucleic acid binding`GO:0004523^molecular_function^RNA-DNA hybrid ribonuclease activity	1	1	1	1	Dbxref=InterPro:IPR002156,InterPro:IPR011320,Pfam:PF00075,Pfam:PF01693;Ontology_term=GO:0003676,GO:0004523;Note=Similar to B7P43_G14357: Uncharacterized protein (Cryptotermes secundus OX%3D105785);	1	40	9	20	1
GBI_00039	GBI_00039.1	0		.	GBI_M__0001T_00000058.p1	855-1316[+]	.	.	.	.	.	.	.	.	.	0	0	0	0	Dbxref=InterPro:IPR002156,InterPro:IPR011320,Pfam:PF00075,Pfam:PF01693;Ontology_term=GO:0003676,GO:0004523;Note=Similar to B7P43_G14357: Uncharacterized protein (Cryptotermes secundus OX%3D105785);	1	40	9	20	1
GBI_00039	GBI_00039.6	0		RNH1_HUMAN^RNH1_HUMAN^Q:299-544,H:202-283^48.8%ID^E:8.6e-19^RecName: Full=Ribonuclease H1;^Eukaryota; Metazoa; Chordata; Craniata; Vertebrata; Euteleostomi; Mammalia; Eutheria; Euarchontoglires; Primates; Haplorrhini; Catarrhini; Hominidae; Homo	.	.	.	sp|O60930|RNH1_HUMAN^sp|O60930|RNH1_HUMAN^Q:299-544,H:202-283^48.8%ID^E:8.5e-19^.^.	.	.	.	KEGG:hsa:246243	GO:0005737^cellular_component^cytoplasm`GO:0000287^molecular_function^magnesium ion binding`GO:0003676^molecular_function^nucleic acid binding`GO:0004540^molecular_function^ribonuclease activity`GO:0003723^molecular_function^RNA binding`GO:0004523^molecular_function^RNA-DNA hybrid ribonuclease activity`GO:0043137^biological_process^DNA replication, removal of RNA primer`GO:0006401^biological_proc…	.	.	1	0	0	1	Dbxref=InterPro:IPR002156,InterPro:IPR011320,Pfam:PF00075,Pfam:PF01693;Ontology_term=GO:0003676,GO:0004523;Note=Similar to B7P43_G14357: Uncharacterized protein (Cryptotermes secundus OX%3D105785);	1	40	9	20	1
GBI_00040	GBI_00040-RA	0	GBI_00040	.	.	.	.	.	.	.	.	.	.	.	.	0	0	0	0	Note=Protein of unknown function;	0
GBI_00041	GBI_00041-RA	0	GBI_00041	TRET1_DROYA^TRET1_DROYA^Q:110-1375,H:395-833^37.4%ID^E:1.3e-68^RecName: Full=Facilitated trehalose transporter Tret1 {ECO:0000250|UniProtKB:A1Z8N1};^Eukaryota; Metazoa; Ecdysozoa; Arthropoda; Hexapoda; Insecta; Pterygota; Neoptera; Endopterygota; Diptera; Brachycera; Muscomorpha; Ephydroidea; Drosophilidae; Drosophila; Sophophora	GBI_00041-RA.p1	125-1723[+]	TRET1_DROYA^TRET1_DROYA^Q:4-417,H:403-833^37.7%ID^E:1e-67^RecName: Full=Facilitated trehalose transporter Tret1 {ECO:0000250|UniProtKB:A1Z8N1};^Eukaryota; Metazoa; Ecdysozoa; Arthropoda; Hexapoda; Insecta; Pterygota; Neoptera; Endopterygota; Diptera; Brachycera; Muscomorpha; Ephydroidea; Drosophilidae; Drosophila; Sophophora	sp|B4P624|TRET1_DROYA^sp|B4P624|TRET1_DROYA^Q:110-1375,H:395-833^37.4%ID^E:1.3e-68^.^.	sp|B4P624|TRET1_DROYA^sp|B4P624|TRET1_DROYA^Q:4-417,H:403-833^37.7%ID^E:1e-67^.^.	PF07690.19^MFS_1^Major Facilitator Superfamily^4-343^E:1.5e-22`PF00083.27^Sugar_tr^Sugar (and other) transporter^38-318^E:2.8e-46`PF00083.27^Sugar_tr^Sugar (and other) transporter^320-420^E:6.6e-17	.	KEGG:dya:Dyak_GE12373	GO:0005886^cellular_component^plasma membrane`GO:0051119^molecular_function^sugar transmembrane transporter activity`GO:0015574^molecular_function^trehalose transmembrane transporter activity`GO:0015771^biological_process^trehalose transport	GO:0005886^cellular_component^plasma membrane`GO:0051119^molecular_function^sugar transmembrane transporter activity`GO:0015574^molecular_function^trehalose transmembrane transporter activity`GO:0015771^biological_process^trehalose transport	GO:0022857^molecular_function^transmembrane transporter activity`GO:0055085^biological_process^transmembrane transport	1	1	1	1	Dbxref=InterPro:IPR005828,Pfam:PF00083;Ontology_term=GO:0016021,GO:0022857,GO:0055085;Note=Similar to Tret1: Facilitated trehalose transporter Tret1 (Culex quinquefasciatus OX%3D7176);	1	8	4	4	1
GBI_00041	GBI_00041.2	0		.	.	.	.	.	.	.	.	.	.	.	.	0	0	0	0	Dbxref=InterPro:IPR005828,Pfam:PF00083;Ontology_term=GO:0016021,GO:0022857,GO:0055085;Note=Similar to Tret1: Facilitated trehalose transporter Tret1 (Culex quinquefasciatus OX%3D7176);	1	8	4	4	1
GBI_00041	GBI_00041.3	0		TRET1_DROYA^TRET1_DROYA^Q:93-1442,H:395-833^39.4%ID^E:1.9e-75^RecName: Full=Facilitated trehalose transporter Tret1 {ECO:0000250|UniProtKB:A1Z8N1};^Eukaryota; Metazoa; Ecdysozoa; Arthropoda; Hexapoda; Insecta; Pterygota; Neoptera; Endopterygota; Diptera; Brachycera; Muscomorpha; Ephydroidea; Drosophilidae; Drosophila; Sophophora	GBI_M__0001T_00000063.p1	108-1790[+]	TRET1_DROYA^TRET1_DROYA^Q:4-445,H:403-833^39.7%ID^E:4e-75^RecName: Full=Facilitated trehalose transporter Tret1 {ECO:0000250|UniProtKB:A1Z8N1};^Eukaryota; Metazoa; Ecdysozoa; Arthropoda; Hexapoda; Insecta; Pterygota; Neoptera; Endopterygota; Diptera; Brachycera; Muscomorpha; Ephydroidea; Drosophilidae; Drosophila; Sophophora	sp|B4P624|TRET1_DROYA^sp|B4P624|TRET1_DROYA^Q:93-1442,H:395-833^39.4%ID^E:1.9e-75^.^.	sp|B4P624|TRET1_DROYA^sp|B4P624|TRET1_DROYA^Q:4-445,H:403-833^39.7%ID^E:4e-75^.^.	PF07690.19^MFS_1^Major Facilitator Superfamily^4-397^E:4.9e-22`PF00083.27^Sugar_tr^Sugar (and other) transporter^38-448^E:2.8e-73	.	KEGG:dya:Dyak_GE12373	GO:0005886^cellular_component^plasma membrane`GO:0051119^molecular_function^sugar transmembrane transporter activity`GO:0015574^molecular_function^trehalose transmembrane transporter activity`GO:0015771^biological_process^trehalose transport	GO:0005886^cellular_component^plasma membrane`GO:0051119^molecular_function^sugar transmembrane transporter activity`GO:0015574^molecular_function^trehalose transmembrane transporter activity`GO:0015771^biological_process^trehalose transport	GO:0022857^molecular_function^transmembrane transporter activity`GO:0055085^biological_process^transmembrane transport	1	1	1	1	Dbxref=InterPro:IPR005828,Pfam:PF00083;Ontology_term=GO:0016021,GO:0022857,GO:0055085;Note=Similar to Tret1: Facilitated trehalose transporter Tret1 (Culex quinquefasciatus OX%3D7176);	1	8	4	4	1
GBI_00041	GBI_00041.4	0		TRET1_DROYA^TRET1_DROYA^Q:1627-2256,H:623-833^46.4%ID^E:7.2e-42^RecName: Full=Facilitated trehalose transporter Tret1 {ECO:0000250|UniProtKB:A1Z8N1};^Eukaryota; Metazoa; Ecdysozoa; Arthropoda; Hexapoda; Insecta; Pterygota; Neoptera; Endopterygota; Diptera; Brachycera; Muscomorpha; Ephydroidea; Drosophilidae; Drosophila; Sophophora	GBI_M__0001T_00000064.p2	38-772[+]	GTR8_BOVIN^GTR8_BOVIN^Q:3-199,H:33-237^39.1%ID^E:2.1e-28^RecName: Full=Solute carrier family 2, facilitated glucose transporter member 8 {ECO:0000305};^Eukaryota; Metazoa; Chordata; Craniata; Vertebrata; Euteleostomi; Mammalia; Eutheria; Laurasiatheria; Artiodactyla; Ruminantia; Pecora; Bovidae; Bovinae; Bos	sp|B4P624|TRET1_DROYA^sp|B4P624|TRET1_DROYA^Q:1627-2256,H:623-833^46.4%ID^E:7.1e-42^.^.	sp|P58354|GTR8_BOVIN^sp|P58354|GTR8_BOVIN^Q:3-199,H:33-237^39.1%ID^E:2.1e-28^.^.	PF07690.19^MFS_1^Major Facilitator Superfamily^4-195^E:3e-23`PF00083.27^Sugar_tr^Sugar (and other) transporter^5-197^E:2.2e-31	.	KEGG:bta:282867	GO:0005886^cellular_component^plasma membrane`GO:0051119^molecular_function^sugar transmembrane transporter activity`GO:0015574^molecular_function^trehalose transmembrane transporter activity`GO:0015771^biological_process^trehalose transport	GO:0030659^cellular_component^cytoplasmic vesicle membrane`GO:0005886^cellular_component^plasma membrane`GO:0033300^molecular_function^dehydroascorbic acid transmembrane transporter activity`GO:0005353^molecular_function^fructose transmembrane transporter activity`GO:0005355^molecular_function^glucose transmembrane transporter activity`GO:0070837^biological_process^dehydroascorbic acid transport`…	GO:0022857^molecular_function^transmembrane transporter activity`GO:0055085^biological_process^transmembrane transport	1	1	1	1	Dbxref=InterPro:IPR005828,Pfam:PF00083;Ontology_term=GO:0016021,GO:0022857,GO:0055085;Note=Similar to Tret1: Facilitated trehalose transporter Tret1 (Culex quinquefasciatus OX%3D7176);	1	8	4	4	1
GBI_00041	GBI_00041.4	0		TRET1_DROYA^TRET1_DROYA^Q:1627-2256,H:623-833^46.4%ID^E:7.2e-42^RecName: Full=Facilitated trehalose transporter Tret1 {ECO:0000250|UniProtKB:A1Z8N1};^Eukaryota; Metazoa; Ecdysozoa; Arthropoda; Hexapoda; Insecta; Pterygota; Neoptera; Endopterygota; Diptera; Brachycera; Muscomorpha; Ephydroidea; Drosophilidae; Drosophila; Sophophora	GBI_M__0001T_00000064.p1	1525-2604[+]	TRET1_DROYA^TRET1_DROYA^Q:35-244,H:623-833^46.4%ID^E:1.3e-42^RecName: Full=Facilitated trehalose transporter Tret1 {ECO:0000250|UniProtKB:A1Z8N1};^Eukaryota; Metazoa; Ecdysozoa; Arthropoda; Hexapoda; Insecta; Pterygota; Neoptera; Endopterygota; Diptera; Brachycera; Muscomorpha; Ephydroidea; Drosophilidae; Drosophila; Sophophora	sp|B4P624|TRET1_DROYA^sp|B4P624|TRET1_DROYA^Q:1627-2256,H:623-833^46.4%ID^E:7.1e-42^.^.	sp|B4P624|TRET1_DROYA^sp|B4P624|TRET1_DROYA^Q:35-244,H:623-833^46.4%ID^E:1.3e-42^.^.	PF00083.27^Sugar_tr^Sugar (and other) transporter^36-247^E:1.4e-39	.	KEGG:dya:Dyak_GE12373	GO:0005886^cellular_component^plasma membrane`GO:0051119^molecular_function^sugar transmembrane transporter activity`GO:0015574^molecular_function^trehalose transmembrane transporter activity`GO:0015771^biological_process^trehalose transport	GO:0005886^cellular_component^plasma membrane`GO:0051119^molecular_function^sugar transmembrane transporter activity`GO:0015574^molecular_function^trehalose transmembrane transporter activity`GO:0015771^biological_process^trehalose transport	GO:0022857^molecular_function^transmembrane transporter activity`GO:0055085^biological_process^transmembrane transport	1	1	1	1	Dbxref=InterPro:IPR005828,Pfam:PF00083;Ontology_term=GO:0016021,GO:0022857,GO:0055085;Note=Similar to Tret1: Facilitated trehalose transporter Tret1 (Culex quinquefasciatus OX%3D7176);	1	8	4	4	1
GBI_00041	GBI_00041.5	0		TRET1_ANOGA^TRET1_ANOGA^Q:985-1281,H:672-770^49.5%ID^E:4.5e-21^RecName: Full=Facilitated trehalose transporter Tret1 {ECO:0000303|PubMed:20035867};^Eukaryota; Metazoa; Ecdysozoa; Arthropoda; Hexapoda; Insecta; Pterygota; Neoptera; Endopterygota; Diptera; Nematocera; Culicoidea; Culicidae; Anophelinae; Anopheles	GBI_M__0001T_00000065.p1	1012-1629[+]	TRE12_DROSI^TRE12_DROSI^Q:1-90,H:377-466^48.9%ID^E:7.5e-19^RecName: Full=Facilitated trehalose transporter Tret1-2 homolog {ECO:0000250|UniProtKB:Q8MKK4};^Eukaryota; Metazoa; Ecdysozoa; Arthropoda; Hexapoda; Insecta; Pterygota; Neoptera; Endopterygota; Diptera; Brachycera; Muscomorpha; Ephydroidea; Drosophilidae; Drosophila; Sophophora	sp|Q7PIR5|TRET1_ANOGA^sp|Q7PIR5|TRET1_ANOGA^Q:985-1281,H:672-770^49.5%ID^E:4.4e-21^.^.	sp|B4QBN3|TRE12_DROSI^sp|B4QBN3|TRE12_DROSI^Q:1-90,H:377-466^48.9%ID^E:7.4e-19^.^.	PF00083.27^Sugar_tr^Sugar (and other) transporter^3-93^E:5.5e-16	.	KEGG:aga:AgaP_AGAP005563	GO:0016020^cellular_component^membrane`GO:0005886^cellular_component^plasma membrane`GO:0051119^molecular_function^sugar transmembrane transporter activity`GO:0022857^molecular_function^transmembrane transporter activity`GO:0015574^molecular_function^trehalose transmembrane transporter activity`GO:0055085^biological_process^transmembrane transport`GO:0015771^biological_process^trehalose transport	GO:0005886^cellular_component^plasma membrane`GO:0051119^molecular_function^sugar transmembrane transporter activity	GO:0022857^molecular_function^transmembrane transporter activity`GO:0055085^biological_process^transmembrane transport	1	1	1	1	Dbxref=InterPro:IPR005828,Pfam:PF00083;Ontology_term=GO:0016021,GO:0022857,GO:0055085;Note=Similar to Tret1: Facilitated trehalose transporter Tret1 (Culex quinquefasciatus OX%3D7176);	1	8	4	4	1
GBI_00042	GBI_00042-RA	0	GBI_00042	HYEP2_CTEFE^HYEP2_CTEFE^Q:773-1201,H:307-449^61.5%ID^E:3.3e-44^RecName: Full=Juvenile hormone epoxide hydrolase 2;^Eukaryota; Metazoa; Ecdysozoa; Arthropoda; Hexapoda; Insecta; Pterygota; Neoptera; Endopterygota; Siphonaptera; Pulicidae; Archaeopsyllinae; Ctenocephalides	GBI_00042-RA.p1	2-1240[+]	HYEP2_CTEFE^HYEP2_CTEFE^Q:258-400,H:307-449^61.5%ID^E:2.1e-44^RecName: Full=Juvenile hormone epoxide hydrolase 2;^Eukaryota; Metazoa; Ecdysozoa; Arthropoda; Hexapoda; Insecta; Pterygota; Neoptera; Endopterygota; Siphonaptera; Pulicidae; Archaeopsyllinae; Ctenocephalides	sp|Q8MZR5|HYEP2_CTEFE^sp|Q8MZR5|HYEP2_CTEFE^Q:773-1201,H:307-449^61.5%ID^E:3.2e-44^.^.	sp|Q8MZR5|HYEP2_CTEFE^sp|Q8MZR5|HYEP2_CTEFE^Q:258-400,H:307-449^61.5%ID^E:2.1e-44^.^.	.	.	.	GO:0005789^cellular_component^endoplasmic reticulum membrane`GO:0033961^molecular_function^cis-stilbene-oxide hydrolase activity`GO:0019439^biological_process^aromatic compound catabolic process	GO:0005789^cellular_component^endoplasmic reticulum membrane`GO:0033961^molecular_function^cis-stilbene-oxide hydrolase activity`GO:0019439^biological_process^aromatic compound catabolic process	.	1	1	0	1	Dbxref=InterPro:IPR010497,Pfam:PF06441;Note=Similar to EH2: Juvenile hormone epoxide hydrolase 2 (Ctenocephalides felis OX%3D7515);	0	5	0	4	1
GBI_00042	GBI_00042-RB	0	GBI_00042	HYEP2_CTEFE^HYEP2_CTEFE^Q:163-1137,H:73-449^37.2%ID^E:5.5e-49^RecName: Full=Juvenile hormone epoxide hydrolase 2;^Eukaryota; Metazoa; Ecdysozoa; Arthropoda; Hexapoda; Insecta; Pterygota; Neoptera; Endopterygota; Siphonaptera; Pulicidae; Archaeopsyllinae; Ctenocephalides	GBI_00042-RB.p1	1-1176[+]	HYEP2_CTEFE^HYEP2_CTEFE^Q:55-379,H:73-449^37.2%ID^E:3.5e-49^RecName: Full=Juvenile hormone epoxide hydrolase 2;^Eukaryota; Metazoa; Ecdysozoa; Arthropoda; Hexapoda; Insecta; Pterygota; Neoptera; Endopterygota; Siphonaptera; Pulicidae; Archaeopsyllinae; Ctenocephalides	sp|Q8MZR5|HYEP2_CTEFE^sp|Q8MZR5|HYEP2_CTEFE^Q:163-1137,H:73-449^37.2%ID^E:5.4e-49^.^.	sp|Q8MZR5|HYEP2_CTEFE^sp|Q8MZR5|HYEP2_CTEFE^Q:55-379,H:73-449^37.2%ID^E:3.4e-49^.^.	PF06441.15^EHN^Epoxide hydrolase N terminus^36-129^E:5.3e-07	.	.	GO:0005789^cellular_component^endoplasmic reticulum membrane`GO:0033961^molecular_function^cis-stilbene-oxide hydrolase activity`GO:0019439^biological_process^aromatic compound catabolic process	GO:0005789^cellular_component^endoplasmic reticulum membrane`GO:0033961^molecular_function^cis-stilbene-oxide hydrolase activity`GO:0019439^biological_process^aromatic compound catabolic process	.	1	1	0	1	Dbxref=InterPro:IPR010497,Pfam:PF06441;Note=Similar to EH2: Juvenile hormone epoxide hydrolase 2 (Ctenocephalides felis OX%3D7515);	0	5	0	4	1
GBI_00042	GBI_00042-RC	0	GBI_00042	HYEP2_CTEFE^HYEP2_CTEFE^Q:163-861,H:73-305^34.7%ID^E:3.7e-23^RecName: Full=Juvenile hormone epoxide hydrolase 2;^Eukaryota; Metazoa; Ecdysozoa; Arthropoda; Hexapoda; Insecta; Pterygota; Neoptera; Endopterygota; Siphonaptera; Pulicidae; Archaeopsyllinae; Ctenocephalides`HYEP2_CTEFE^HYEP2_CTEFE^Q:864-1004,H:308-354^78.7%ID^E:5.8e-13^RecName: Full=Juvenile hormone epoxide hydrolase 2;^Eukaryota; Met…	GBI_00042-RC.p1	1-1005[+]	HYEP2_CTEFE^HYEP2_CTEFE^Q:55-287,H:73-305^34.7%ID^E:3.7e-23^RecName: Full=Juvenile hormone epoxide hydrolase 2;^Eukaryota; Metazoa; Ecdysozoa; Arthropoda; Hexapoda; Insecta; Pterygota; Neoptera; Endopterygota; Siphonaptera; Pulicidae; Archaeopsyllinae; Ctenocephalides	sp|Q8MZR5|HYEP2_CTEFE^sp|Q8MZR5|HYEP2_CTEFE^Q:163-861,H:73-305^34.7%ID^E:3.6e-23^.^.`sp|Q8MZR5|HYEP2_CTEFE^sp|Q8MZR5|HYEP2_CTEFE^Q:864-1004,H:308-354^78.7%ID^E:5.8e-13^.^.	sp|Q8MZR5|HYEP2_CTEFE^sp|Q8MZR5|HYEP2_CTEFE^Q:55-287,H:73-305^34.7%ID^E:3.6e-23^.^.	PF06441.15^EHN^Epoxide hydrolase N terminus^36-129^E:4e-07	.	.	GO:0005789^cellular_component^endoplasmic reticulum membrane`GO:0033961^molecular_function^cis-stilbene-oxide hydrolase activity`GO:0019439^biological_process^aromatic compound catabolic process	GO:0005789^cellular_component^endoplasmic reticulum membrane`GO:0033961^molecular_function^cis-stilbene-oxide hydrolase activity`GO:0019439^biological_process^aromatic compound catabolic process	.	1	1	0	1	Dbxref=InterPro:IPR010497,Pfam:PF06441;Note=Similar to EH2: Juvenile hormone epoxide hydrolase 2 (Ctenocephalides felis OX%3D7515);	0	5	0	4	1
GBI_00042	GBI_00042.5	0		HYEP2_CTEFE^HYEP2_CTEFE^Q:400-1530,H:73-449^46.1%ID^E:3.6e-78^RecName: Full=Juvenile hormone epoxide hydrolase 2;^Eukaryota; Metazoa; Ecdysozoa; Arthropoda; Hexapoda; Insecta; Pterygota; Neoptera; Endopterygota; Siphonaptera; Pulicidae; Archaeopsyllinae; Ctenocephalides	GBI_M__0001T_00000414.p5	566-868[-]	.	sp|Q8MZR5|HYEP2_CTEFE^sp|Q8MZR5|HYEP2_CTEFE^Q:400-1530,H:73-449^46.1%ID^E:3.6e-78^.^.	.	.	.	.	GO:0005789^cellular_component^endoplasmic reticulum membrane`GO:0033961^molecular_function^cis-stilbene-oxide hydrolase activity`GO:0019439^biological_process^aromatic compound catabolic process	.	.	1	0	0	1	Dbxref=InterPro:IPR010497,Pfam:PF06441;Note=Similar to EH2: Juvenile hormone epoxide hydrolase 2 (Ctenocephalides felis OX%3D7515);	0	5	0	4	1
GBI_00042	GBI_00042.5	0		HYEP2_CTEFE^HYEP2_CTEFE^Q:400-1530,H:73-449^46.1%ID^E:3.6e-78^RecName: Full=Juvenile hormone epoxide hydrolase 2;^Eukaryota; Metazoa; Ecdysozoa; Arthropoda; Hexapoda; Insecta; Pterygota; Neoptera; Endopterygota; Siphonaptera; Pulicidae; Archaeopsyllinae; Ctenocephalides	GBI_M__0001T_00000414.p1	880-1569[+]	HYEP2_CTEFE^HYEP2_CTEFE^Q:1-217,H:233-449^58.5%ID^E:4.7e-70^RecName: Full=Juvenile hormone epoxide hydrolase 2;^Eukaryota; Metazoa; Ecdysozoa; Arthropoda; Hexapoda; Insecta; Pterygota; Neoptera; Endopterygota; Siphonaptera; Pulicidae; Archaeopsyllinae; Ctenocephalides	sp|Q8MZR5|HYEP2_CTEFE^sp|Q8MZR5|HYEP2_CTEFE^Q:400-1530,H:73-449^46.1%ID^E:3.6e-78^.^.	sp|Q8MZR5|HYEP2_CTEFE^sp|Q8MZR5|HYEP2_CTEFE^Q:1-217,H:233-449^58.5%ID^E:4.6e-70^.^.	.	.	.	GO:0005789^cellular_component^endoplasmic reticulum membrane`GO:0033961^molecular_function^cis-stilbene-oxide hydrolase activity`GO:0019439^biological_process^aromatic compound catabolic process	GO:0005789^cellular_component^endoplasmic reticulum membrane`GO:0033961^molecular_function^cis-stilbene-oxide hydrolase activity`GO:0019439^biological_process^aromatic compound catabolic process	.	1	1	0	1	Dbxref=InterPro:IPR010497,Pfam:PF06441;Note=Similar to EH2: Juvenile hormone epoxide hydrolase 2 (Ctenocephalides felis OX%3D7515);	0	5	0	4	1
GBI_00042	GBI_00042.5	0		HYEP2_CTEFE^HYEP2_CTEFE^Q:400-1530,H:73-449^46.1%ID^E:3.6e-78^RecName: Full=Juvenile hormone epoxide hydrolase 2;^Eukaryota; Metazoa; Ecdysozoa; Arthropoda; Hexapoda; Insecta; Pterygota; Neoptera; Endopterygota; Siphonaptera; Pulicidae; Archaeopsyllinae; Ctenocephalides	GBI_M__0001T_00000414.p2	2-469[+]	.	sp|Q8MZR5|HYEP2_CTEFE^sp|Q8MZR5|HYEP2_CTEFE^Q:400-1530,H:73-449^46.1%ID^E:3.6e-78^.^.	.	.	.	.	GO:0005789^cellular_component^endoplasmic reticulum membrane`GO:0033961^molecular_function^cis-stilbene-oxide hydrolase activity`GO:0019439^biological_process^aromatic compound catabolic process	.	.	1	0	0	1	Dbxref=InterPro:IPR010497,Pfam:PF06441;Note=Similar to EH2: Juvenile hormone epoxide hydrolase 2 (Ctenocephalides felis OX%3D7515);	0	5	0	4	1
GBI_00042	GBI_00042.6	0		HYEP2_CTEFE^HYEP2_CTEFE^Q:400-1335,H:73-384^43.5%ID^E:8e-56^RecName: Full=Juvenile hormone epoxide hydrolase 2;^Eukaryota; Metazoa; Ecdysozoa; Arthropoda; Hexapoda; Insecta; Pterygota; Neoptera; Endopterygota; Siphonaptera; Pulicidae; Archaeopsyllinae; Ctenocephalides`HYEP2_CTEFE^HYEP2_CTEFE^Q:2053-2247,H:385-449^53.8%ID^E:7.1e-12^RecName: Full=Juvenile hormone epoxide hydrolase 2;^Eukaryota; Met…	GBI_M__0001T_00000415.p1	2-469[+]	.	sp|Q8MZR5|HYEP2_CTEFE^sp|Q8MZR5|HYEP2_CTEFE^Q:400-1335,H:73-384^43.5%ID^E:7.9e-56^.^.`sp|Q8MZR5|HYEP2_CTEFE^sp|Q8MZR5|HYEP2_CTEFE^Q:2053-2247,H:385-449^53.8%ID^E:7e-12^.^.	.	.	.	.	GO:0005789^cellular_component^endoplasmic reticulum membrane`GO:0033961^molecular_function^cis-stilbene-oxide hydrolase activity`GO:0019439^biological_process^aromatic compound catabolic process	.	.	1	0	0	1	Dbxref=InterPro:IPR010497,Pfam:PF06441;Note=Similar to EH2: Juvenile hormone epoxide hydrolase 2 (Ctenocephalides felis OX%3D7515);	0	5	0	4	1
GBI_00042	GBI_00042.6	0		HYEP2_CTEFE^HYEP2_CTEFE^Q:400-1335,H:73-384^43.5%ID^E:8e-56^RecName: Full=Juvenile hormone epoxide hydrolase 2;^Eukaryota; Metazoa; Ecdysozoa; Arthropoda; Hexapoda; Insecta; Pterygota; Neoptera; Endopterygota; Siphonaptera; Pulicidae; Archaeopsyllinae; Ctenocephalides`HYEP2_CTEFE^HYEP2_CTEFE^Q:2053-2247,H:385-449^53.8%ID^E:7.1e-12^RecName: Full=Juvenile hormone epoxide hydrolase 2;^Eukaryota; Met…	GBI_M__0001T_00000415.p2	880-1341[+]	HYEP2_CTEFE^HYEP2_CTEFE^Q:1-152,H:233-384^58.6%ID^E:7.5e-48^RecName: Full=Juvenile hormone epoxide hydrolase 2;^Eukaryota; Metazoa; Ecdysozoa; Arthropoda; Hexapoda; Insecta; Pterygota; Neoptera; Endopterygota; Siphonaptera; Pulicidae; Archaeopsyllinae; Ctenocephalides	sp|Q8MZR5|HYEP2_CTEFE^sp|Q8MZR5|HYEP2_CTEFE^Q:400-1335,H:73-384^43.5%ID^E:7.9e-56^.^.`sp|Q8MZR5|HYEP2_CTEFE^sp|Q8MZR5|HYEP2_CTEFE^Q:2053-2247,H:385-449^53.8%ID^E:7e-12^.^.	sp|Q8MZR5|HYEP2_CTEFE^sp|Q8MZR5|HYEP2_CTEFE^Q:1-152,H:233-384^58.6%ID^E:7.4e-48^.^.	.	.	.	GO:0005789^cellular_component^endoplasmic reticulum membrane`GO:0033961^molecular_function^cis-stilbene-oxide hydrolase activity`GO:0019439^biological_process^aromatic compound catabolic process	GO:0005789^cellular_component^endoplasmic reticulum membrane`GO:0033961^molecular_function^cis-stilbene-oxide hydrolase activity`GO:0019439^biological_process^aromatic compound catabolic process	.	1	1	0	1	Dbxref=InterPro:IPR010497,Pfam:PF06441;Note=Similar to EH2: Juvenile hormone epoxide hydrolase 2 (Ctenocephalides felis OX%3D7515);	0	5	0	4	1
GBI_00042	GBI_00042.1	0		HYEP2_CTEFE^HYEP2_CTEFE^Q:623-1624,H:147-449^49.9%ID^E:1.4e-88^RecName: Full=Juvenile hormone epoxide hydrolase 2;^Eukaryota; Metazoa; Ecdysozoa; Arthropoda; Hexapoda; Insecta; Pterygota; Neoptera; Endopterygota; Siphonaptera; Pulicidae; Archaeopsyllinae; Ctenocephalides	GBI_M__0001T_00000416.p2	2-469[+]	.	sp|Q8MZR5|HYEP2_CTEFE^sp|Q8MZR5|HYEP2_CTEFE^Q:623-1624,H:147-449^49.9%ID^E:1.3e-88^.^.	.	.	.	.	GO:0005789^cellular_component^endoplasmic reticulum membrane`GO:0033961^molecular_function^cis-stilbene-oxide hydrolase activity`GO:0019439^biological_process^aromatic compound catabolic process	.	.	1	0	0	1	Dbxref=InterPro:IPR010497,Pfam:PF06441;Note=Similar to EH2: Juvenile hormone epoxide hydrolase 2 (Ctenocephalides felis OX%3D7515);	0	5	0	4	1
GBI_00042	GBI_00042.1	0		HYEP2_CTEFE^HYEP2_CTEFE^Q:623-1624,H:147-449^49.9%ID^E:1.4e-88^RecName: Full=Juvenile hormone epoxide hydrolase 2;^Eukaryota; Metazoa; Ecdysozoa; Arthropoda; Hexapoda; Insecta; Pterygota; Neoptera; Endopterygota; Siphonaptera; Pulicidae; Archaeopsyllinae; Ctenocephalides	GBI_M__0001T_00000416.p1	785-1663[+]	HYEP2_CTEFE^HYEP2_CTEFE^Q:1-280,H:202-449^50.7%ID^E:1.6e-75^RecName: Full=Juvenile hormone epoxide hydrolase 2;^Eukaryota; Metazoa; Ecdysozoa; Arthropoda; Hexapoda; Insecta; Pterygota; Neoptera; Endopterygota; Siphonaptera; Pulicidae; Archaeopsyllinae; Ctenocephalides	sp|Q8MZR5|HYEP2_CTEFE^sp|Q8MZR5|HYEP2_CTEFE^Q:623-1624,H:147-449^49.9%ID^E:1.3e-88^.^.	sp|Q8MZR5|HYEP2_CTEFE^sp|Q8MZR5|HYEP2_CTEFE^Q:1-280,H:202-449^50.7%ID^E:1.6e-75^.^.	.	.	.	GO:0005789^cellular_component^endoplasmic reticulum membrane`GO:0033961^molecular_function^cis-stilbene-oxide hydrolase activity`GO:0019439^biological_process^aromatic compound catabolic process	GO:0005789^cellular_component^endoplasmic reticulum membrane`GO:0033961^molecular_function^cis-stilbene-oxide hydrolase activity`GO:0019439^biological_process^aromatic compound catabolic process	.	1	1	0	1	Dbxref=InterPro:IPR010497,Pfam:PF06441;Note=Similar to EH2: Juvenile hormone epoxide hydrolase 2 (Ctenocephalides felis OX%3D7515);	0	5	0	4	1
GBI_00042	GBI_00042.4	0		HYEP1_CTEFE^HYEP1_CTEFE^Q:623-1366,H:147-395^55.4%ID^E:2.6e-75^RecName: Full=Juvenile hormone epoxide hydrolase 1;^Eukaryota; Metazoa; Ecdysozoa; Arthropoda; Hexapoda; Insecta; Pterygota; Neoptera; Endopterygota; Siphonaptera; Pulicidae; Archaeopsyllinae; Ctenocephalides	GBI_M__0001T_00000417.p3	2-469[+]	.	sp|Q8MZR6|HYEP1_CTEFE^sp|Q8MZR6|HYEP1_CTEFE^Q:623-1366,H:147-395^55.4%ID^E:2.6e-75^.^.	.	.	.	.	GO:0005789^cellular_component^endoplasmic reticulum membrane`GO:0033961^molecular_function^cis-stilbene-oxide hydrolase activity`GO:0019439^biological_process^aromatic compound catabolic process	.	.	1	0	0	1	Dbxref=InterPro:IPR010497,Pfam:PF06441;Note=Similar to EH2: Juvenile hormone epoxide hydrolase 2 (Ctenocephalides felis OX%3D7515);	0	5	0	4	1
GBI_00042	GBI_00042.4	0		HYEP1_CTEFE^HYEP1_CTEFE^Q:623-1366,H:147-395^55.4%ID^E:2.6e-75^RecName: Full=Juvenile hormone epoxide hydrolase 1;^Eukaryota; Metazoa; Ecdysozoa; Arthropoda; Hexapoda; Insecta; Pterygota; Neoptera; Endopterygota; Siphonaptera; Pulicidae; Archaeopsyllinae; Ctenocephalides	GBI_M__0001T_00000417.p1	785-1339[+]	HYEP1_CTEFE^HYEP1_CTEFE^Q:1-183,H:202-384^60.1%ID^E:4.2e-61^RecName: Full=Juvenile hormone epoxide hydrolase 1;^Eukaryota; Metazoa; Ecdysozoa; Arthropoda; Hexapoda; Insecta; Pterygota; Neoptera; Endopterygota; Siphonaptera; Pulicidae; Archaeopsyllinae; Ctenocephalides	sp|Q8MZR6|HYEP1_CTEFE^sp|Q8MZR6|HYEP1_CTEFE^Q:623-1366,H:147-395^55.4%ID^E:2.6e-75^.^.	sp|Q8MZR6|HYEP1_CTEFE^sp|Q8MZR6|HYEP1_CTEFE^Q:1-183,H:202-384^60.1%ID^E:4.1e-61^.^.	PF00561.23^Abhydrolase_1^alpha/beta hydrolase fold^5-163^E:5.7e-06	.	.	GO:0005789^cellular_component^endoplasmic reticulum membrane`GO:0033961^molecular_function^cis-stilbene-oxide hydrolase activity`GO:0019439^biological_process^aromatic compound catabolic process	GO:0005789^cellular_component^endoplasmic reticulum membrane`GO:0033961^molecular_function^cis-stilbene-oxide hydrolase activity`GO:0019439^biological_process^aromatic compound catabolic process	.	1	1	0	1	Dbxref=InterPro:IPR010497,Pfam:PF06441;Note=Similar to EH2: Juvenile hormone epoxide hydrolase 2 (Ctenocephalides felis OX%3D7515);	0	5	0	4	1
GBI_00042	GBI_00042.2	0		HYEP1_CTEFE^HYEP1_CTEFE^Q:623-1462,H:147-395^49.1%ID^E:2e-70^RecName: Full=Juvenile hormone epoxide hydrolase 1;^Eukaryota; Metazoa; Ecdysozoa; Arthropoda; Hexapoda; Insecta; Pterygota; Neoptera; Endopterygota; Siphonaptera; Pulicidae; Archaeopsyllinae; Ctenocephalides	GBI_M__0001T_00000418.p2	2-469[+]	.	sp|Q8MZR6|HYEP1_CTEFE^sp|Q8MZR6|HYEP1_CTEFE^Q:623-1462,H:147-395^49.1%ID^E:2e-70^.^.	.	.	.	.	GO:0005789^cellular_component^endoplasmic reticulum membrane`GO:0033961^molecular_function^cis-stilbene-oxide hydrolase activity`GO:0019439^biological_process^aromatic compound catabolic process	.	.	1	0	0	1	Dbxref=InterPro:IPR010497,Pfam:PF06441;Note=Similar to EH2: Juvenile hormone epoxide hydrolase 2 (Ctenocephalides felis OX%3D7515);	0	5	0	4	1
GBI_00042	GBI_00042.2	0		HYEP1_CTEFE^HYEP1_CTEFE^Q:623-1462,H:147-395^49.1%ID^E:2e-70^RecName: Full=Juvenile hormone epoxide hydrolase 1;^Eukaryota; Metazoa; Ecdysozoa; Arthropoda; Hexapoda; Insecta; Pterygota; Neoptera; Endopterygota; Siphonaptera; Pulicidae; Archaeopsyllinae; Ctenocephalides	GBI_M__0001T_00000418.p1	785-1435[+]	HYEP1_CTEFE^HYEP1_CTEFE^Q:1-215,H:202-384^51.2%ID^E:3.6e-56^RecName: Full=Juvenile hormone epoxide hydrolase 1;^Eukaryota; Metazoa; Ecdysozoa; Arthropoda; Hexapoda; Insecta; Pterygota; Neoptera; Endopterygota; Siphonaptera; Pulicidae; Archaeopsyllinae; Ctenocephalides	sp|Q8MZR6|HYEP1_CTEFE^sp|Q8MZR6|HYEP1_CTEFE^Q:623-1462,H:147-395^49.1%ID^E:2e-70^.^.	sp|Q8MZR6|HYEP1_CTEFE^sp|Q8MZR6|HYEP1_CTEFE^Q:1-215,H:202-384^51.2%ID^E:3.6e-56^.^.	.	.	.	GO:0005789^cellular_component^endoplasmic reticulum membrane`GO:0033961^molecular_function^cis-stilbene-oxide hydrolase activity`GO:0019439^biological_process^aromatic compound catabolic process	GO:0005789^cellular_component^endoplasmic reticulum membrane`GO:0033961^molecular_function^cis-stilbene-oxide hydrolase activity`GO:0019439^biological_process^aromatic compound catabolic process	.	1	1	0	1	Dbxref=InterPro:IPR010497,Pfam:PF06441;Note=Similar to EH2: Juvenile hormone epoxide hydrolase 2 (Ctenocephalides felis OX%3D7515);	0	5	0	4	1
GBI_00042	GBI_00042.3	0		HYEP1_CTEFE^HYEP1_CTEFE^Q:623-1366,H:147-395^55.4%ID^E:2.6e-75^RecName: Full=Juvenile hormone epoxide hydrolase 1;^Eukaryota; Metazoa; Ecdysozoa; Arthropoda; Hexapoda; Insecta; Pterygota; Neoptera; Endopterygota; Siphonaptera; Pulicidae; Archaeopsyllinae; Ctenocephalides	GBI_M__0001T_00000419.p1	785-1339[+]	HYEP1_CTEFE^HYEP1_CTEFE^Q:1-183,H:202-384^60.1%ID^E:4.2e-61^RecName: Full=Juvenile hormone epoxide hydrolase 1;^Eukaryota; Metazoa; Ecdysozoa; Arthropoda; Hexapoda; Insecta; Pterygota; Neoptera; Endopterygota; Siphonaptera; Pulicidae; Archaeopsyllinae; Ctenocephalides	sp|Q8MZR6|HYEP1_CTEFE^sp|Q8MZR6|HYEP1_CTEFE^Q:623-1366,H:147-395^55.4%ID^E:2.6e-75^.^.	sp|Q8MZR6|HYEP1_CTEFE^sp|Q8MZR6|HYEP1_CTEFE^Q:1-183,H:202-384^60.1%ID^E:4.1e-61^.^.	PF00561.23^Abhydrolase_1^alpha/beta hydrolase fold^5-163^E:5.7e-06	.	.	GO:0005789^cellular_component^endoplasmic reticulum membrane`GO:0033961^molecular_function^cis-stilbene-oxide hydrolase activity`GO:0019439^biological_process^aromatic compound catabolic process	GO:0005789^cellular_component^endoplasmic reticulum membrane`GO:0033961^molecular_function^cis-stilbene-oxide hydrolase activity`GO:0019439^biological_process^aromatic compound catabolic process	.	1	1	0	1	Dbxref=InterPro:IPR010497,Pfam:PF06441;Note=Similar to EH2: Juvenile hormone epoxide hydrolase 2 (Ctenocephalides felis OX%3D7515);	0	5	0	4	1
GBI_00042	GBI_00042.3	0		HYEP1_CTEFE^HYEP1_CTEFE^Q:623-1366,H:147-395^55.4%ID^E:2.6e-75^RecName: Full=Juvenile hormone epoxide hydrolase 1;^Eukaryota; Metazoa; Ecdysozoa; Arthropoda; Hexapoda; Insecta; Pterygota; Neoptera; Endopterygota; Siphonaptera; Pulicidae; Archaeopsyllinae; Ctenocephalides	GBI_M__0001T_00000419.p3	2-469[+]	.	sp|Q8MZR6|HYEP1_CTEFE^sp|Q8MZR6|HYEP1_CTEFE^Q:623-1366,H:147-395^55.4%ID^E:2.6e-75^.^.	.	.	.	.	GO:0005789^cellular_component^endoplasmic reticulum membrane`GO:0033961^molecular_function^cis-stilbene-oxide hydrolase activity`GO:0019439^biological_process^aromatic compound catabolic process	.	.	1	0	0	1	Dbxref=InterPro:IPR010497,Pfam:PF06441;Note=Similar to EH2: Juvenile hormone epoxide hydrolase 2 (Ctenocephalides felis OX%3D7515);	0	5	0	4	1
GBI_00042	GBI_00042.10	0		.	.	.	.	.	.	.	.	.	.	.	.	0	0	0	0	Dbxref=InterPro:IPR010497,Pfam:PF06441;Note=Similar to EH2: Juvenile hormone epoxide hydrolase 2 (Ctenocephalides felis OX%3D7515);	0	5	0	4	1
GBI_00042	GBI_00042.9	0		.	GBI_M__0001T_00000421.p1	3-332[+]	.	.	.	.	.	.	.	.	.	0	0	0	0	Dbxref=InterPro:IPR010497,Pfam:PF06441;Note=Similar to EH2: Juvenile hormone epoxide hydrolase 2 (Ctenocephalides felis OX%3D7515);	0	5	0	4	1
GBI_00042	GBI_00042.12	0		HYEP2_CTEFE^HYEP2_CTEFE^Q:1479-1913,H:305-449^60%ID^E:1.9e-43^RecName: Full=Juvenile hormone epoxide hydrolase 2;^Eukaryota; Metazoa; Ecdysozoa; Arthropoda; Hexapoda; Insecta; Pterygota; Neoptera; Endopterygota; Siphonaptera; Pulicidae; Archaeopsyllinae; Ctenocephalides	GBI_M__0001T_00000423.p1	1629-1952[+]	HYEP2_CTEFE^HYEP2_CTEFE^Q:1-95,H:355-449^51.6%ID^E:8.4e-22^RecName: Full=Juvenile hormone epoxide hydrolase 2;^Eukaryota; Metazoa; Ecdysozoa; Arthropoda; Hexapoda; Insecta; Pterygota; Neoptera; Endopterygota; Siphonaptera; Pulicidae; Archaeopsyllinae; Ctenocephalides	sp|Q8MZR5|HYEP2_CTEFE^sp|Q8MZR5|HYEP2_CTEFE^Q:1479-1913,H:305-449^60%ID^E:1.8e-43^.^.	sp|Q8MZR5|HYEP2_CTEFE^sp|Q8MZR5|HYEP2_CTEFE^Q:1-95,H:355-449^51.6%ID^E:8.3e-22^.^.	.	.	.	GO:0005789^cellular_component^endoplasmic reticulum membrane`GO:0033961^molecular_function^cis-stilbene-oxide hydrolase activity`GO:0019439^biological_process^aromatic compound catabolic process	GO:0005789^cellular_component^endoplasmic reticulum membrane`GO:0033961^molecular_function^cis-stilbene-oxide hydrolase activity`GO:0019439^biological_process^aromatic compound catabolic process	.	1	1	0	1	Dbxref=InterPro:IPR010497,Pfam:PF06441;Note=Similar to EH2: Juvenile hormone epoxide hydrolase 2 (Ctenocephalides felis OX%3D7515);	0	5	0	4	1
GBI_00042	GBI_00042.11	0		HYEP2_CTEFE^HYEP2_CTEFE^Q:400-1530,H:73-449^44.7%ID^E:1.2e-75^RecName: Full=Juvenile hormone epoxide hydrolase 2;^Eukaryota; Metazoa; Ecdysozoa; Arthropoda; Hexapoda; Insecta; Pterygota; Neoptera; Endopterygota; Siphonaptera; Pulicidae; Archaeopsyllinae; Ctenocephalides	GBI_M__0001T_00000424.p2	2-469[+]	.	sp|Q8MZR5|HYEP2_CTEFE^sp|Q8MZR5|HYEP2_CTEFE^Q:400-1530,H:73-449^44.7%ID^E:1.2e-75^.^.	.	.	.	.	GO:0005789^cellular_component^endoplasmic reticulum membrane`GO:0033961^molecular_function^cis-stilbene-oxide hydrolase activity`GO:0019439^biological_process^aromatic compound catabolic process	.	.	1	0	0	1	Dbxref=InterPro:IPR010497,Pfam:PF06441;Note=Similar to EH2: Juvenile hormone epoxide hydrolase 2 (Ctenocephalides felis OX%3D7515);	0	5	0	4	1
GBI_00042	GBI_00042.11	0		HYEP2_CTEFE^HYEP2_CTEFE^Q:400-1530,H:73-449^44.7%ID^E:1.2e-75^RecName: Full=Juvenile hormone epoxide hydrolase 2;^Eukaryota; Metazoa; Ecdysozoa; Arthropoda; Hexapoda; Insecta; Pterygota; Neoptera; Endopterygota; Siphonaptera; Pulicidae; Archaeopsyllinae; Ctenocephalides	GBI_M__0001T_00000424.p1	880-1569[+]	HYEP2_CTEFE^HYEP2_CTEFE^Q:1-217,H:233-449^56.2%ID^E:2.2e-67^RecName: Full=Juvenile hormone epoxide hydrolase 2;^Eukaryota; Metazoa; Ecdysozoa; Arthropoda; Hexapoda; Insecta; Pterygota; Neoptera; Endopterygota; Siphonaptera; Pulicidae; Archaeopsyllinae; Ctenocephalides	sp|Q8MZR5|HYEP2_CTEFE^sp|Q8MZR5|HYEP2_CTEFE^Q:400-1530,H:73-449^44.7%ID^E:1.2e-75^.^.	sp|Q8MZR5|HYEP2_CTEFE^sp|Q8MZR5|HYEP2_CTEFE^Q:1-217,H:233-449^56.2%ID^E:2.1e-67^.^.	.	.	.	GO:0005789^cellular_component^endoplasmic reticulum membrane`GO:0033961^molecular_function^cis-stilbene-oxide hydrolase activity`GO:0019439^biological_process^aromatic compound catabolic process	GO:0005789^cellular_component^endoplasmic reticulum membrane`GO:0033961^molecular_function^cis-stilbene-oxide hydrolase activity`GO:0019439^biological_process^aromatic compound catabolic process	.	1	1	0	1	Dbxref=InterPro:IPR010497,Pfam:PF06441;Note=Similar to EH2: Juvenile hormone epoxide hydrolase 2 (Ctenocephalides felis OX%3D7515);	0	5	0	4	1
GBI_00042	GBI_00042.14	0		HYEP_BOMMO^HYEP_BOMMO^Q:623-895,H:150-241^53.3%ID^E:2.7e-19^RecName: Full=Juvenile hormone epoxide hydrolase {ECO:0000303|PubMed:15681225, ECO:0000312|EMBL:AAQ87024.1};^Eukaryota; Metazoa; Ecdysozoa; Arthropoda; Hexapoda; Insecta; Pterygota; Neoptera; Endopterygota; Lepidoptera; Glossata; Ditrysia; Bombycoidea; Bombycidae; Bombycinae; Bombyx	GBI_M__0001T_00000425.p1	2-469[+]	.	sp|Q6U6J0|HYEP_BOMMO^sp|Q6U6J0|HYEP_BOMMO^Q:623-895,H:150-241^53.3%ID^E:2.7e-19^.^.	.	.	.	KEGG:bmor:692686	GO:0005789^cellular_component^endoplasmic reticulum membrane`GO:0033961^molecular_function^cis-stilbene-oxide hydrolase activity`GO:0019439^biological_process^aromatic compound catabolic process	.	.	1	0	0	1	Dbxref=InterPro:IPR010497,Pfam:PF06441;Note=Similar to EH2: Juvenile hormone epoxide hydrolase 2 (Ctenocephalides felis OX%3D7515);	0	5	0	4	1
GBI_00043	GBI_00043-RA	0	GBI_00043	DPOA2_MOUSE^DPOA2_MOUSE^Q:298-2202,H:3-600^30.3%ID^E:6.9e-76^RecName: Full=DNA polymerase alpha subunit B;^Eukaryota; Metazoa; Chordata; Craniata; Vertebrata; Euteleostomi; Mammalia; Eutheria; Euarchontoglires; Glires; Rodentia; Myomorpha; Muroidea; Muridae; Murinae; Mus; Mus	GBI_00043-RA.p1	1054-2205[+]	DPOA2_HUMAN^DPOA2_HUMAN^Q:47-383,H:255-598^36.1%ID^E:1.3e-64^RecName: Full=DNA polymerase alpha subunit B;^Eukaryota; Metazoa; Chordata; Craniata; Vertebrata; Euteleostomi; Mammalia; Eutheria; Euarchontoglires; Primates; Haplorrhini; Catarrhini; Hominidae; Homo	sp|P33611|DPOA2_MOUSE^sp|P33611|DPOA2_MOUSE^Q:298-2202,H:3-600^30.3%ID^E:6.8e-76^.^.	sp|Q14181|DPOA2_HUMAN^sp|Q14181|DPOA2_HUMAN^Q:47-383,H:255-598^36.1%ID^E:1.3e-64^.^.	PF04042.19^DNA_pol_E_B^DNA polymerase alpha/epsilon subunit B^135-338^E:2e-34	.	KEGG:hsa:23649	GO:0005658^cellular_component^alpha DNA polymerase:primase complex`GO:0005829^cellular_component^cytosol`GO:0005654^cellular_component^nucleoplasm`GO:0005634^cellular_component^nucleus`GO:0003677^molecular_function^DNA binding`GO:0003887^molecular_function^DNA-directed DNA polymerase activity`GO:0006260^biological_process^DNA replication`GO:0006270^biological_process^DNA replication initiation`GO…	GO:0005658^cellular_component^alpha DNA polymerase:primase complex`GO:0005829^cellular_component^cytosol`GO:0005654^cellular_component^nucleoplasm`GO:0003677^molecular_function^DNA binding`GO:0006260^biological_process^DNA replication`GO:0006270^biological_process^DNA replication initiation`GO:0006269^biological_process^DNA replication, synthesis of RNA primer`GO:0006606^biological_process^protei…	GO:0003677^molecular_function^DNA binding`GO:0006260^biological_process^DNA replication	1	1	1	1	Note=Similar to DNApol-alpha73: DNA polymerase alpha subunit B (Drosophila melanogaster OX%3D7227);	0	18	35	5	1
GBI_00043	GBI_00043-RA	0	GBI_00043	DPOA2_MOUSE^DPOA2_MOUSE^Q:298-2202,H:3-600^30.3%ID^E:6.9e-76^RecName: Full=DNA polymerase alpha subunit B;^Eukaryota; Metazoa; Chordata; Craniata; Vertebrata; Euteleostomi; Mammalia; Eutheria; Euarchontoglires; Glires; Rodentia; Myomorpha; Muroidea; Muridae; Murinae; Mus; Mus	GBI_00043-RA.p2	295-702[+]	.	sp|P33611|DPOA2_MOUSE^sp|P33611|DPOA2_MOUSE^Q:298-2202,H:3-600^30.3%ID^E:6.8e-76^.^.	.	.	.	KEGG:mmu:18969	GO:0005658^cellular_component^alpha DNA polymerase:primase complex`GO:0005829^cellular_component^cytosol`GO:0005654^cellular_component^nucleoplasm`GO:0005634^cellular_component^nucleus`GO:0003677^molecular_function^DNA binding`GO:0003887^molecular_function^DNA-directed DNA polymerase activity`GO:0006260^biological_process^DNA replication`GO:0006270^biological_process^DNA replication initiation`GO…	.	.	1	0	0	1	Note=Similar to DNApol-alpha73: DNA polymerase alpha subunit B (Drosophila melanogaster OX%3D7227);	0	18	35	5	1
GBI_00043	GBI_00043.2	0		DPOA2_MOUSE^DPOA2_MOUSE^Q:144-1796,H:29-600^32.4%ID^E:7.5e-76^RecName: Full=DNA polymerase alpha subunit B;^Eukaryota; Metazoa; Chordata; Craniata; Vertebrata; Euteleostomi; Mammalia; Eutheria; Euarchontoglires; Glires; Rodentia; Myomorpha; Muroidea; Muridae; Murinae; Mus; Mus	GBI_M__0001T_00000070.p1	195-1799[+]	DPOA2_MOUSE^DPOA2_MOUSE^Q:14-534,H:58-600^32.8%ID^E:7.3e-74^RecName: Full=DNA polymerase alpha subunit B;^Eukaryota; Metazoa; Chordata; Craniata; Vertebrata; Euteleostomi; Mammalia; Eutheria; Euarchontoglires; Glires; Rodentia; Myomorpha; Muroidea; Muridae; Murinae; Mus; Mus	sp|P33611|DPOA2_MOUSE^sp|P33611|DPOA2_MOUSE^Q:144-1796,H:29-600^32.4%ID^E:7.4e-76^.^.	sp|P33611|DPOA2_MOUSE^sp|P33611|DPOA2_MOUSE^Q:14-534,H:58-600^32.8%ID^E:7.2e-74^.^.	PF04042.19^DNA_pol_E_B^DNA polymerase alpha/epsilon subunit B^286-489^E:4.5e-34	.	KEGG:mmu:18969	GO:0005658^cellular_component^alpha DNA polymerase:primase complex`GO:0005829^cellular_component^cytosol`GO:0005654^cellular_component^nucleoplasm`GO:0005634^cellular_component^nucleus`GO:0003677^molecular_function^DNA binding`GO:0003887^molecular_function^DNA-directed DNA polymerase activity`GO:0006260^biological_process^DNA replication`GO:0006270^biological_process^DNA replication initiation`GO…	GO:0005658^cellular_component^alpha DNA polymerase:primase complex`GO:0005829^cellular_component^cytosol`GO:0005654^cellular_component^nucleoplasm`GO:0005634^cellular_component^nucleus`GO:0003677^molecular_function^DNA binding`GO:0003887^molecular_function^DNA-directed DNA polymerase activity`GO:0006260^biological_process^DNA replication`GO:0006270^biological_process^DNA replication initiation`GO…	GO:0003677^molecular_function^DNA binding`GO:0006260^biological_process^DNA replication	1	1	1	1	Note=Similar to DNApol-alpha73: DNA polymerase alpha subunit B (Drosophila melanogaster OX%3D7227);	0	18	35	5	1
GBI_00043	GBI_00043.3	0		DPOA2_MOUSE^DPOA2_MOUSE^Q:95-1825,H:3-600^32.3%ID^E:3.3e-79^RecName: Full=DNA polymerase alpha subunit B;^Eukaryota; Metazoa; Chordata; Craniata; Vertebrata; Euteleostomi; Mammalia; Eutheria; Euarchontoglires; Glires; Rodentia; Myomorpha; Muroidea; Muridae; Murinae; Mus; Mus	GBI_M__0001T_00000071.p1	131-1828[+]	DPOA2_MOUSE^DPOA2_MOUSE^Q:2-565,H:16-600^32.3%ID^E:1.1e-77^RecName: Full=DNA polymerase alpha subunit B;^Eukaryota; Metazoa; Chordata; Craniata; Vertebrata; Euteleostomi; Mammalia; Eutheria; Euarchontoglires; Glires; Rodentia; Myomorpha; Muroidea; Muridae; Murinae; Mus; Mus	sp|P33611|DPOA2_MOUSE^sp|P33611|DPOA2_MOUSE^Q:95-1825,H:3-600^32.3%ID^E:3.2e-79^.^.	sp|P33611|DPOA2_MOUSE^sp|P33611|DPOA2_MOUSE^Q:2-565,H:16-600^32.3%ID^E:1.1e-77^.^.	PF08418.13^Pol_alpha_B_N^DNA polymerase alpha subunit B N-terminal^10-159^E:4.3e-05`PF04042.19^DNA_pol_E_B^DNA polymerase alpha/epsilon subunit B^317-520^E:5e-34	.	KEGG:mmu:18969	GO:0005658^cellular_component^alpha DNA polymerase:primase complex`GO:0005829^cellular_component^cytosol`GO:0005654^cellular_component^nucleoplasm`GO:0005634^cellular_component^nucleus`GO:0003677^molecular_function^DNA binding`GO:0003887^molecular_function^DNA-directed DNA polymerase activity`GO:0006260^biological_process^DNA replication`GO:0006270^biological_process^DNA replication initiation`GO…	GO:0005658^cellular_component^alpha DNA polymerase:primase complex`GO:0005829^cellular_component^cytosol`GO:0005654^cellular_component^nucleoplasm`GO:0005634^cellular_component^nucleus`GO:0003677^molecular_function^DNA binding`GO:0003887^molecular_function^DNA-directed DNA polymerase activity`GO:0006260^biological_process^DNA replication`GO:0006270^biological_process^DNA replication initiation`GO…	GO:0003677^molecular_function^DNA binding`GO:0006260^biological_process^DNA replication	1	1	1	1	Note=Similar to DNApol-alpha73: DNA polymerase alpha subunit B (Drosophila melanogaster OX%3D7227);	0	18	35	5	1
GBI_00043	GBI_00043.4	0		DPOA2_BOVIN^DPOA2_BOVIN^Q:635-1813,H:157-556^31.9%ID^E:3.6e-58^RecName: Full=DNA polymerase alpha subunit B;^Eukaryota; Metazoa; Chordata; Craniata; Vertebrata; Euteleostomi; Mammalia; Eutheria; Laurasiatheria; Artiodactyla; Ruminantia; Pecora; Bovidae; Bovinae; Bos	GBI_M__0001T_00000072.p1	626-1825[+]	DPOA2_BOVIN^DPOA2_BOVIN^Q:4-396,H:157-556^31.9%ID^E:4.2e-58^RecName: Full=DNA polymerase alpha subunit B;^Eukaryota; Metazoa; Chordata; Craniata; Vertebrata; Euteleostomi; Mammalia; Eutheria; Laurasiatheria; Artiodactyla; Ruminantia; Pecora; Bovidae; Bovinae; Bos	sp|Q58D13|DPOA2_BOVIN^sp|Q58D13|DPOA2_BOVIN^Q:635-1813,H:157-556^31.9%ID^E:3.5e-58^.^.	sp|Q58D13|DPOA2_BOVIN^sp|Q58D13|DPOA2_BOVIN^Q:4-396,H:157-556^31.9%ID^E:4.1e-58^.^.	PF04042.19^DNA_pol_E_B^DNA polymerase alpha/epsilon subunit B^188-391^E:2.2e-34	.	KEGG:bta:514793	GO:0005658^cellular_component^alpha DNA polymerase:primase complex`GO:0003677^molecular_function^DNA binding`GO:0006260^biological_process^DNA replication	GO:0005658^cellular_component^alpha DNA polymerase:primase complex`GO:0003677^molecular_function^DNA binding`GO:0006260^biological_process^DNA replication	GO:0003677^molecular_function^DNA binding`GO:0006260^biological_process^DNA replication	1	1	1	1	Note=Similar to DNApol-alpha73: DNA polymerase alpha subunit B (Drosophila melanogaster OX%3D7227);	0	18	35	5	1
GBI_00043	GBI_00043.5	0		DPOA2_HUMAN^DPOA2_HUMAN^Q:1057-1569,H:420-598^42.2%ID^E:1.4e-38^RecName: Full=DNA polymerase alpha subunit B;^Eukaryota; Metazoa; Chordata; Craniata; Vertebrata; Euteleostomi; Mammalia; Eutheria; Euarchontoglires; Primates; Haplorrhini; Catarrhini; Hominidae; Homo`DPOA2_HUMAN^DPOA2_HUMAN^Q:149-955,H:141-411^27.9%ID^E:4.5e-24^RecName: Full=DNA polymerase alpha subunit B;^Eukaryota; Metazoa; Chorda…	GBI_M__0001T_00000073.p2	1033-1572[+]	DPOA2_HUMAN^DPOA2_HUMAN^Q:9-179,H:420-598^42.2%ID^E:3.3e-39^RecName: Full=DNA polymerase alpha subunit B;^Eukaryota; Metazoa; Chordata; Craniata; Vertebrata; Euteleostomi; Mammalia; Eutheria; Euarchontoglires; Primates; Haplorrhini; Catarrhini; Hominidae; Homo	sp|Q14181|DPOA2_HUMAN^sp|Q14181|DPOA2_HUMAN^Q:1057-1569,H:420-598^42.2%ID^E:1.4e-38^.^.`sp|Q14181|DPOA2_HUMAN^sp|Q14181|DPOA2_HUMAN^Q:149-955,H:141-411^27.9%ID^E:4.5e-24^.^.	sp|Q14181|DPOA2_HUMAN^sp|Q14181|DPOA2_HUMAN^Q:9-179,H:420-598^42.2%ID^E:3.3e-39^.^.	PF04042.19^DNA_pol_E_B^DNA polymerase alpha/epsilon subunit B^6-134^E:1.9e-19	.	KEGG:hsa:23649	GO:0005658^cellular_component^alpha DNA polymerase:primase complex`GO:0005829^cellular_component^cytosol`GO:0005654^cellular_component^nucleoplasm`GO:0003677^molecular_function^DNA binding`GO:0006260^biological_process^DNA replication`GO:0006270^biological_process^DNA replication initiation`GO:0006269^biological_process^DNA replication, synthesis of RNA primer`GO:0006606^biological_process^protei…	GO:0005658^cellular_component^alpha DNA polymerase:primase complex`GO:0005829^cellular_component^cytosol`GO:0005654^cellular_component^nucleoplasm`GO:0003677^molecular_function^DNA binding`GO:0006260^biological_process^DNA replication`GO:0006270^biological_process^DNA replication initiation`GO:0006269^biological_process^DNA replication, synthesis of RNA primer`GO:0006606^biological_process^protei…	GO:0003677^molecular_function^DNA binding`GO:0006260^biological_process^DNA replication	1	1	1	1	Note=Similar to DNApol-alpha73: DNA polymerase alpha subunit B (Drosophila melanogaster OX%3D7227);	0	18	35	5	1
GBI_00043	GBI_00043.5	0		DPOA2_HUMAN^DPOA2_HUMAN^Q:1057-1569,H:420-598^42.2%ID^E:1.4e-38^RecName: Full=DNA polymerase alpha subunit B;^Eukaryota; Metazoa; Chordata; Craniata; Vertebrata; Euteleostomi; Mammalia; Eutheria; Euarchontoglires; Primates; Haplorrhini; Catarrhini; Hominidae; Homo`DPOA2_HUMAN^DPOA2_HUMAN^Q:149-955,H:141-411^27.9%ID^E:4.5e-24^RecName: Full=DNA polymerase alpha subunit B;^Eukaryota; Metazoa; Chorda…	GBI_M__0001T_00000073.p1	2-982[+]	DPOA2_BOVIN^DPOA2_BOVIN^Q:50-318,H:143-413^30.1%ID^E:1.2e-26^RecName: Full=DNA polymerase alpha subunit B;^Eukaryota; Metazoa; Chordata; Craniata; Vertebrata; Euteleostomi; Mammalia; Eutheria; Laurasiatheria; Artiodactyla; Ruminantia; Pecora; Bovidae; Bovinae; Bos	sp|Q14181|DPOA2_HUMAN^sp|Q14181|DPOA2_HUMAN^Q:1057-1569,H:420-598^42.2%ID^E:1.4e-38^.^.`sp|Q14181|DPOA2_HUMAN^sp|Q14181|DPOA2_HUMAN^Q:149-955,H:141-411^27.9%ID^E:4.5e-24^.^.	sp|Q58D13|DPOA2_BOVIN^sp|Q58D13|DPOA2_BOVIN^Q:50-318,H:143-413^30.1%ID^E:1.2e-26^.^.	PF04042.19^DNA_pol_E_B^DNA polymerase alpha/epsilon subunit B^249-320^E:2.4e-09	.	KEGG:bta:514793	GO:0005658^cellular_component^alpha DNA polymerase:primase complex`GO:0005829^cellular_component^cytosol`GO:0005654^cellular_component^nucleoplasm`GO:0003677^molecular_function^DNA binding`GO:0006260^biological_process^DNA replication`GO:0006270^biological_process^DNA replication initiation`GO:0006269^biological_process^DNA replication, synthesis of RNA primer`GO:0006606^biological_process^protei…	GO:0005658^cellular_component^alpha DNA polymerase:primase complex`GO:0003677^molecular_function^DNA binding`GO:0006260^biological_process^DNA replication	GO:0003677^molecular_function^DNA binding`GO:0006260^biological_process^DNA replication	1	1	1	1	Note=Similar to DNApol-alpha73: DNA polymerase alpha subunit B (Drosophila melanogaster OX%3D7227);	0	18	35	5	1
GBI_00046	GBI_00046-RA	1	GBI_00046	.	.	.	.	.	.	.	.	.	.	.	.	0	0	0	0	Note=Protein of unknown function;	0
GBI_00047	GBI_00047-RA	0	GBI_00047	.	GBI_00047-RA.p1	393-710[+]	.	.	.	.	.	.	.	.	.	0	0	0	0	Note=Protein of unknown function;	0
GBI_00048	GBI_00048-RA	0	GBI_00048	.	GBI_00048-RA.p1	1-450[+]	.	.	.	.	.	.	.	.	.	0	0	0	0	Dbxref=InterPro:IPR000719,Pfam:PF00069;Ontology_term=GO:0004672,GO:0005524,GO:0006468;Note=Similar to Dyrk2: Dual specificity tyrosine-phosphorylation-regulated kinase 2 (Drosophila melanogaster OX%3D7227);	1	49	12	24	1
GBI_00048	GBI_00048.1	0		.	GBI_M__0001T_00000429.p1	218-679[+]	PPK5_SCHPO^PPK5_SCHPO^Q:1-63,H:690-752^46%ID^E:2.1e-10^RecName: Full=Serine/threonine-protein kinase ppk5;^Eukaryota; Fungi; Dikarya; Ascomycota; Taphrinomycotina; Schizosaccharomycetes; Schizosaccharomycetales; Schizosaccharomycetaceae; Schizosaccharomyces	.	sp|Q09815|PPK5_SCHPO^sp|Q09815|PPK5_SCHPO^Q:1-63,H:690-752^46%ID^E:2.1e-10^.^.	.	.	KEGG:spo:SPAC16C9.07	.	GO:0032153^cellular_component^cell division site`GO:0005737^cellular_component^cytoplasm`GO:0005856^cellular_component^cytoskeleton`GO:0005739^cellular_component^mitochondrion`GO:0110085^cellular_component^mitotic actomyosin contractile ring`GO:0005524^molecular_function^ATP binding`GO:0004672^molecular_function^protein kinase activity`GO:0106310^molecular_function^protein serine kinase activity`…	.	0	1	0	1	Dbxref=InterPro:IPR000719,Pfam:PF00069;Ontology_term=GO:0004672,GO:0005524,GO:0006468;Note=Similar to Dyrk2: Dual specificity tyrosine-phosphorylation-regulated kinase 2 (Drosophila melanogaster OX%3D7227);	1	49	12	24	1
GBI_00049	GBI_00049-RA	0	GBI_00049	HIPK_CAEEL^HIPK_CAEEL^Q:37-468,H:173-319^34.7%ID^E:2.6e-16^RecName: Full=Homeodomain-interacting protein kinase 1 {ECO:0000305|PubMed:23904186};^Eukaryota; Metazoa; Ecdysozoa; Nematoda; Chromadorea; Rhabditida; Rhabditina; Rhabditomorpha; Rhabditoidea; Rhabditidae; Peloderinae; Caenorhabditis	GBI_00049-RA.p1	1-468[+]	HIPK_CAEEL^HIPK_CAEEL^Q:13-156,H:173-319^34.7%ID^E:2.6e-16^RecName: Full=Homeodomain-interacting protein kinase 1 {ECO:0000305|PubMed:23904186};^Eukaryota; Metazoa; Ecdysozoa; Nematoda; Chromadorea; Rhabditida; Rhabditina; Rhabditomorpha; Rhabditoidea; Rhabditidae; Peloderinae; Caenorhabditis	sp|Q8MQ70|HIPK_CAEEL^sp|Q8MQ70|HIPK_CAEEL^Q:37-468,H:173-319^34.7%ID^E:2.6e-16^.^.	sp|Q8MQ70|HIPK_CAEEL^sp|Q8MQ70|HIPK_CAEEL^Q:13-156,H:173-319^34.7%ID^E:2.6e-16^.^.	PF00069.28^Pkinase^Protein kinase domain^1-156^E:3.7e-22`PF07714.20^PK_Tyr_Ser-Thr^Protein tyrosine and serine/threonine kinase^8-135^E:8.5e-11	.	KEGG:cel:CELE_F20B6.8	GO:0005737^cellular_component^cytoplasm`GO:0005634^cellular_component^nucleus`GO:0005524^molecular_function^ATP binding`GO:0106310^molecular_function^protein serine kinase activity`GO:0004674^molecular_function^protein serine/threonine kinase activity`GO:0004713^molecular_function^protein tyrosine kinase activity`GO:0000045^biological_process^autophagosome assembly`GO:0008340^biological_process^d…	GO:0005737^cellular_component^cytoplasm`GO:0005634^cellular_component^nucleus`GO:0005524^molecular_function^ATP binding`GO:0106310^molecular_function^protein serine kinase activity`GO:0004674^molecular_function^protein serine/threonine kinase activity`GO:0004713^molecular_function^protein tyrosine kinase activity`GO:0000045^biological_process^autophagosome assembly`GO:0008340^biological_process^d…	GO:0004672^molecular_function^protein kinase activity`GO:0005524^molecular_function^ATP binding`GO:0006468^biological_process^protein phosphorylation	1	1	1	1	Dbxref=InterPro:IPR000719,Pfam:PF00069;Ontology_term=GO:0004672,GO:0005524,GO:0006468;Note=Similar to Doa: Serine/threonine-protein kinase Doa (Drosophila melanogaster OX%3D7227);	1	121	8	28	1
GBI_00050	GBI_00050-RA	0	GBI_00050	.	GBI_00050-RA.p1	1-396[+]	.	.	.	.	.	.	.	.	.	0	0	0	0	Note=Protein of unknown function;	0
GBI_00051	GBI_00051-RA	0	GBI_00051	.	GBI_00051-RA.p1	1-849[+]	.	.	.	PF00069.28^Pkinase^Protein kinase domain^92-161^E:3e-09	.	.	.	.	GO:0004672^molecular_function^protein kinase activity`GO:0005524^molecular_function^ATP binding`GO:0006468^biological_process^protein phosphorylation	0	0	1	1	Dbxref=InterPro:IPR000719,Pfam:PF00069;Ontology_term=GO:0004672,GO:0005524,GO:0006468;Note=Similar to Uncharacterized protein (Anopheles farauti OX%3D69004);	1	141	10	24	1
GBI_00051	GBI_00051-RB	0	GBI_00051	.	GBI_00051-RB.p1	1-753[+]	.	.	.	.	.	.	.	.	.	0	0	0	0	Dbxref=InterPro:IPR000719,Pfam:PF00069;Ontology_term=GO:0004672,GO:0005524,GO:0006468;Note=Similar to Uncharacterized protein (Anopheles farauti OX%3D69004);	1	141	10	24	1
GBI_00051	GBI_00051-RC	0	GBI_00051	.	GBI_00051-RC.p1	1-1002[+]	.	.	.	PF00069.28^Pkinase^Protein kinase domain^92-173^E:3e-10	.	.	.	.	GO:0004672^molecular_function^protein kinase activity`GO:0005524^molecular_function^ATP binding`GO:0006468^biological_process^protein phosphorylation	0	0	1	1	Dbxref=InterPro:IPR000719,Pfam:PF00069;Ontology_term=GO:0004672,GO:0005524,GO:0006468;Note=Similar to Uncharacterized protein (Anopheles farauti OX%3D69004);	1	141	10	24	1
GBI_00052	GBI_00052-RA	0	GBI_00052	.	GBI_00052-RA.p1	131-1378[+]	.	.	.	.	.	.	.	.	.	0	0	0	0	Note=Protein of unknown function;	0
GBI_00052	GBI_00052.2	0		.	.	.	.	.	.	.	.	.	.	.	.	0	0	0	0	Note=Protein of unknown function;	0
GBI_00056	GBI_00056-RA	0	GBI_00056	TRPG_DROME^TRPG_DROME^Q:199-2760,H:232-1107^63.3%ID^E:1e-286^RecName: Full=Transient receptor potential-gamma protein;^Eukaryota; Metazoa; Ecdysozoa; Arthropoda; Hexapoda; Insecta; Pterygota; Neoptera; Endopterygota; Diptera; Brachycera; Muscomorpha; Ephydroidea; Drosophilidae; Drosophila; Sophophora	GBI_00056-RA.p1	1-2994[+]	TRPG_DROME^TRPG_DROME^Q:67-920,H:232-1107^63.3%ID^E:5.9e-287^RecName: Full=Transient receptor potential-gamma protein;^Eukaryota; Metazoa; Ecdysozoa; Arthropoda; Hexapoda; Insecta; Pterygota; Neoptera; Endopterygota; Diptera; Brachycera; Muscomorpha; Ephydroidea; Drosophilidae; Drosophila; Sophophora	sp|Q9VJJ7|TRPG_DROME^sp|Q9VJJ7|TRPG_DROME^Q:199-2760,H:232-1107^63.3%ID^E:1e-286^.^.	sp|Q9VJJ7|TRPG_DROME^sp|Q9VJJ7|TRPG_DROME^Q:67-920,H:232-1107^63.3%ID^E:5.8e-287^.^.	PF00520.34^Ion_trans^Ion transport protein^198-495^E:1.1e-28`PF08016.15^PKD_channel^Polycystin cation channel^243-383^E:8.3e-09	.	KEGG:dme:Dmel_CG5996	GO:0034703^cellular_component^cation channel complex`GO:0043025^cellular_component^neuronal cell body`GO:0005886^cellular_component^plasma membrane`GO:1990635^cellular_component^proximal dendrite`GO:0016028^cellular_component^rhabdomere`GO:0005262^molecular_function^calcium channel activity`GO:0005261^molecular_function^monoatomic cation channel activity`GO:0070679^molecular_function^inositol 1,4…	GO:0034703^cellular_component^cation channel complex`GO:0043025^cellular_component^neuronal cell body`GO:0005886^cellular_component^plasma membrane`GO:1990635^cellular_component^proximal dendrite`GO:0016028^cellular_component^rhabdomere`GO:0005262^molecular_function^calcium channel activity`GO:0005261^molecular_function^monoatomic cation channel activity`GO:0070679^molecular_function^inositol 1,4…	GO:0005216^molecular_function^monoatomic ion channel activity`GO:0006811^biological_process^monoatomic ion transport`GO:0055085^biological_process^transmembrane transport`GO:0016020^cellular_component^membrane	1	1	1	1	Dbxref=InterPro:IPR005821,Pfam:PF00520;Ontology_term=GO:0005216,GO:0006811,GO:0016020,GO:0055085;Note=Similar to Trpgamma: Transient receptor potential-gamma protein (Drosophila melanogaster OX%3D7227);	1	53	16	21	1
GBI_00056	GBI_00056-RB	0	GBI_00056	TRPG_DROME^TRPG_DROME^Q:199-2814,H:232-1107^62%ID^E:1.3e-284^RecName: Full=Transient receptor potential-gamma protein;^Eukaryota; Metazoa; Ecdysozoa; Arthropoda; Hexapoda; Insecta; Pterygota; Neoptera; Endopterygota; Diptera; Brachycera; Muscomorpha; Ephydroidea; Drosophilidae; Drosophila; Sophophora	GBI_00056-RB.p1	1-3048[+]	TRPG_DROME^TRPG_DROME^Q:67-938,H:232-1107^62%ID^E:7.4e-285^RecName: Full=Transient receptor potential-gamma protein;^Eukaryota; Metazoa; Ecdysozoa; Arthropoda; Hexapoda; Insecta; Pterygota; Neoptera; Endopterygota; Diptera; Brachycera; Muscomorpha; Ephydroidea; Drosophilidae; Drosophila; Sophophora	sp|Q9VJJ7|TRPG_DROME^sp|Q9VJJ7|TRPG_DROME^Q:199-2814,H:232-1107^62%ID^E:1.3e-284^.^.	sp|Q9VJJ7|TRPG_DROME^sp|Q9VJJ7|TRPG_DROME^Q:67-938,H:232-1107^62%ID^E:7.3e-285^.^.	PF00520.34^Ion_trans^Ion transport protein^198-493^E:2.4e-28`PF08016.15^PKD_channel^Polycystin cation channel^243-383^E:8.5e-09	.	KEGG:dme:Dmel_CG5996	GO:0034703^cellular_component^cation channel complex`GO:0043025^cellular_component^neuronal cell body`GO:0005886^cellular_component^plasma membrane`GO:1990635^cellular_component^proximal dendrite`GO:0016028^cellular_component^rhabdomere`GO:0005262^molecular_function^calcium channel activity`GO:0005261^molecular_function^monoatomic cation channel activity`GO:0070679^molecular_function^inositol 1,4…	GO:0034703^cellular_component^cation channel complex`GO:0043025^cellular_component^neuronal cell body`GO:0005886^cellular_component^plasma membrane`GO:1990635^cellular_component^proximal dendrite`GO:0016028^cellular_component^rhabdomere`GO:0005262^molecular_function^calcium channel activity`GO:0005261^molecular_function^monoatomic cation channel activity`GO:0070679^molecular_function^inositol 1,4…	GO:0005216^molecular_function^monoatomic ion channel activity`GO:0006811^biological_process^monoatomic ion transport`GO:0055085^biological_process^transmembrane transport`GO:0016020^cellular_component^membrane	1	1	1	1	Dbxref=InterPro:IPR005821,Pfam:PF00520;Ontology_term=GO:0005216,GO:0006811,GO:0016020,GO:0055085;Note=Similar to Trpgamma: Transient receptor potential-gamma protein (Drosophila melanogaster OX%3D7227);	1	53	16	21	1
GBI_00056	GBI_00056.3	0		TRPG_DROME^TRPG_DROME^Q:23-1306,H:232-660^80%ID^E:1.1e-194^RecName: Full=Transient receptor potential-gamma protein;^Eukaryota; Metazoa; Ecdysozoa; Arthropoda; Hexapoda; Insecta; Pterygota; Neoptera; Endopterygota; Diptera; Brachycera; Muscomorpha; Ephydroidea; Drosophilidae; Drosophila; Sophophora	GBI_M__0001T_00000081.p1	2-1333[+]	TRPG_DROME^TRPG_DROME^Q:8-435,H:232-660^80%ID^E:2.4e-195^RecName: Full=Transient receptor potential-gamma protein;^Eukaryota; Metazoa; Ecdysozoa; Arthropoda; Hexapoda; Insecta; Pterygota; Neoptera; Endopterygota; Diptera; Brachycera; Muscomorpha; Ephydroidea; Drosophilidae; Drosophila; Sophophora	sp|Q9VJJ7|TRPG_DROME^sp|Q9VJJ7|TRPG_DROME^Q:23-1306,H:232-660^80%ID^E:1.1e-194^.^.	sp|Q9VJJ7|TRPG_DROME^sp|Q9VJJ7|TRPG_DROME^Q:8-435,H:232-660^80%ID^E:2.3e-195^.^.	PF00520.34^Ion_trans^Ion transport protein^139-435^E:2.4e-29`PF08016.15^PKD_channel^Polycystin cation channel^184-324^E:2.3e-09`PF08016.15^PKD_channel^Polycystin cation channel^367-432^E:4.3e-05	.	KEGG:dme:Dmel_CG5996	GO:0034703^cellular_component^cation channel complex`GO:0043025^cellular_component^neuronal cell body`GO:0005886^cellular_component^plasma membrane`GO:1990635^cellular_component^proximal dendrite`GO:0016028^cellular_component^rhabdomere`GO:0005262^molecular_function^calcium channel activity`GO:0005261^molecular_function^monoatomic cation channel activity`GO:0070679^molecular_function^inositol 1,4…	GO:0034703^cellular_component^cation channel complex`GO:0043025^cellular_component^neuronal cell body`GO:0005886^cellular_component^plasma membrane`GO:1990635^cellular_component^proximal dendrite`GO:0016028^cellular_component^rhabdomere`GO:0005262^molecular_function^calcium channel activity`GO:0005261^molecular_function^monoatomic cation channel activity`GO:0070679^molecular_function^inositol 1,4…	GO:0005216^molecular_function^monoatomic ion channel activity`GO:0006811^biological_process^monoatomic ion transport`GO:0055085^biological_process^transmembrane transport`GO:0016020^cellular_component^membrane	1	1	1	1	Dbxref=InterPro:IPR005821,Pfam:PF00520;Ontology_term=GO:0005216,GO:0006811,GO:0016020,GO:0055085;Note=Similar to Trpgamma: Transient receptor potential-gamma protein (Drosophila melanogaster OX%3D7227);	1	53	16	21	1
GBI_00056	GBI_00056.5	0		TRPG_DROME^TRPG_DROME^Q:23-2575,H:232-1107^63.5%ID^E:1.9e-288^RecName: Full=Transient receptor potential-gamma protein;^Eukaryota; Metazoa; Ecdysozoa; Arthropoda; Hexapoda; Insecta; Pterygota; Neoptera; Endopterygota; Diptera; Brachycera; Muscomorpha; Ephydroidea; Drosophilidae; Drosophila; Sophophora	GBI_M__0001T_00000082.p1	374-2809[+]	TRPG_DROME^TRPG_DROME^Q:1-734,H:349-1107^60.3%ID^E:6.2e-226^RecName: Full=Transient receptor potential-gamma protein;^Eukaryota; Metazoa; Ecdysozoa; Arthropoda; Hexapoda; Insecta; Pterygota; Neoptera; Endopterygota; Diptera; Brachycera; Muscomorpha; Ephydroidea; Drosophilidae; Drosophila; Sophophora	sp|Q9VJJ7|TRPG_DROME^sp|Q9VJJ7|TRPG_DROME^Q:23-2575,H:232-1107^63.5%ID^E:1.9e-288^.^.	sp|Q9VJJ7|TRPG_DROME^sp|Q9VJJ7|TRPG_DROME^Q:1-734,H:349-1107^60.3%ID^E:6.1e-226^.^.	PF00520.34^Ion_trans^Ion transport protein^15-314^E:1e-29`PF08016.15^PKD_channel^Polycystin cation channel^60-200^E:6.1e-09	.	KEGG:dme:Dmel_CG5996	GO:0034703^cellular_component^cation channel complex`GO:0043025^cellular_component^neuronal cell body`GO:0005886^cellular_component^plasma membrane`GO:1990635^cellular_component^proximal dendrite`GO:0016028^cellular_component^rhabdomere`GO:0005262^molecular_function^calcium channel activity`GO:0005261^molecular_function^monoatomic cation channel activity`GO:0070679^molecular_function^inositol 1,4…	GO:0034703^cellular_component^cation channel complex`GO:0043025^cellular_component^neuronal cell body`GO:0005886^cellular_component^plasma membrane`GO:1990635^cellular_component^proximal dendrite`GO:0016028^cellular_component^rhabdomere`GO:0005262^molecular_function^calcium channel activity`GO:0005261^molecular_function^monoatomic cation channel activity`GO:0070679^molecular_function^inositol 1,4…	GO:0005216^molecular_function^monoatomic ion channel activity`GO:0006811^biological_process^monoatomic ion transport`GO:0055085^biological_process^transmembrane transport`GO:0016020^cellular_component^membrane	1	1	1	1	Dbxref=InterPro:IPR005821,Pfam:PF00520;Ontology_term=GO:0005216,GO:0006811,GO:0016020,GO:0055085;Note=Similar to Trpgamma: Transient receptor potential-gamma protein (Drosophila melanogaster OX%3D7227);	1	53	16	21	1
GBI_00056	GBI_00056.4	0		TRPG_DROME^TRPG_DROME^Q:23-1306,H:232-660^80%ID^E:1.6e-194^RecName: Full=Transient receptor potential-gamma protein;^Eukaryota; Metazoa; Ecdysozoa; Arthropoda; Hexapoda; Insecta; Pterygota; Neoptera; Endopterygota; Diptera; Brachycera; Muscomorpha; Ephydroidea; Drosophilidae; Drosophila; Sophophora`TRPG_DROME^TRPG_DROME^Q:1485-2801,H:645-1107^47.4%ID^E:1.6e-85^RecName: Full=Transient receptor pot…	GBI_M__0001T_00000083.p2	1713-3035[+]	TRPG_DROME^TRPG_DROME^Q:1-363,H:721-1107^43.9%ID^E:3.4e-53^RecName: Full=Transient receptor potential-gamma protein;^Eukaryota; Metazoa; Ecdysozoa; Arthropoda; Hexapoda; Insecta; Pterygota; Neoptera; Endopterygota; Diptera; Brachycera; Muscomorpha; Ephydroidea; Drosophilidae; Drosophila; Sophophora	sp|Q9VJJ7|TRPG_DROME^sp|Q9VJJ7|TRPG_DROME^Q:23-1306,H:232-660^80%ID^E:1.6e-194^.^.`sp|Q9VJJ7|TRPG_DROME^sp|Q9VJJ7|TRPG_DROME^Q:1485-2801,H:645-1107^47.4%ID^E:1.6e-85^.^.	sp|Q9VJJ7|TRPG_DROME^sp|Q9VJJ7|TRPG_DROME^Q:1-363,H:721-1107^43.9%ID^E:3.4e-53^.^.	.	.	KEGG:dme:Dmel_CG5996	GO:0034703^cellular_component^cation channel complex`GO:0043025^cellular_component^neuronal cell body`GO:0005886^cellular_component^plasma membrane`GO:1990635^cellular_component^proximal dendrite`GO:0016028^cellular_component^rhabdomere`GO:0005262^molecular_function^calcium channel activity`GO:0005261^molecular_function^monoatomic cation channel activity`GO:0070679^molecular_function^inositol 1,4…	GO:0034703^cellular_component^cation channel complex`GO:0043025^cellular_component^neuronal cell body`GO:0005886^cellular_component^plasma membrane`GO:1990635^cellular_component^proximal dendrite`GO:0016028^cellular_component^rhabdomere`GO:0005262^molecular_function^calcium channel activity`GO:0005261^molecular_function^monoatomic cation channel activity`GO:0070679^molecular_function^inositol 1,4…	.	1	1	0	1	Dbxref=InterPro:IPR005821,Pfam:PF00520;Ontology_term=GO:0005216,GO:0006811,GO:0016020,GO:0055085;Note=Similar to Trpgamma: Transient receptor potential-gamma protein (Drosophila melanogaster OX%3D7227);	1	53	16	21	1
GBI_00056	GBI_00056.4	0		TRPG_DROME^TRPG_DROME^Q:23-1306,H:232-660^80%ID^E:1.6e-194^RecName: Full=Transient receptor potential-gamma protein;^Eukaryota; Metazoa; Ecdysozoa; Arthropoda; Hexapoda; Insecta; Pterygota; Neoptera; Endopterygota; Diptera; Brachycera; Muscomorpha; Ephydroidea; Drosophilidae; Drosophila; Sophophora`TRPG_DROME^TRPG_DROME^Q:1485-2801,H:645-1107^47.4%ID^E:1.6e-85^RecName: Full=Transient receptor pot…	GBI_M__0001T_00000083.p1	2-1333[+]	TRPG_DROME^TRPG_DROME^Q:8-435,H:232-660^80%ID^E:2.4e-195^RecName: Full=Transient receptor potential-gamma protein;^Eukaryota; Metazoa; Ecdysozoa; Arthropoda; Hexapoda; Insecta; Pterygota; Neoptera; Endopterygota; Diptera; Brachycera; Muscomorpha; Ephydroidea; Drosophilidae; Drosophila; Sophophora	sp|Q9VJJ7|TRPG_DROME^sp|Q9VJJ7|TRPG_DROME^Q:23-1306,H:232-660^80%ID^E:1.6e-194^.^.`sp|Q9VJJ7|TRPG_DROME^sp|Q9VJJ7|TRPG_DROME^Q:1485-2801,H:645-1107^47.4%ID^E:1.6e-85^.^.	sp|Q9VJJ7|TRPG_DROME^sp|Q9VJJ7|TRPG_DROME^Q:8-435,H:232-660^80%ID^E:2.3e-195^.^.	PF00520.34^Ion_trans^Ion transport protein^139-435^E:2.4e-29`PF08016.15^PKD_channel^Polycystin cation channel^184-324^E:2.3e-09`PF08016.15^PKD_channel^Polycystin cation channel^367-432^E:4.3e-05	.	KEGG:dme:Dmel_CG5996	GO:0034703^cellular_component^cation channel complex`GO:0043025^cellular_component^neuronal cell body`GO:0005886^cellular_component^plasma membrane`GO:1990635^cellular_component^proximal dendrite`GO:0016028^cellular_component^rhabdomere`GO:0005262^molecular_function^calcium channel activity`GO:0005261^molecular_function^monoatomic cation channel activity`GO:0070679^molecular_function^inositol 1,4…	GO:0034703^cellular_component^cation channel complex`GO:0043025^cellular_component^neuronal cell body`GO:0005886^cellular_component^plasma membrane`GO:1990635^cellular_component^proximal dendrite`GO:0016028^cellular_component^rhabdomere`GO:0005262^molecular_function^calcium channel activity`GO:0005261^molecular_function^monoatomic cation channel activity`GO:0070679^molecular_function^inositol 1,4…	GO:0005216^molecular_function^monoatomic ion channel activity`GO:0006811^biological_process^monoatomic ion transport`GO:0055085^biological_process^transmembrane transport`GO:0016020^cellular_component^membrane	1	1	1	1	Dbxref=InterPro:IPR005821,Pfam:PF00520;Ontology_term=GO:0005216,GO:0006811,GO:0016020,GO:0055085;Note=Similar to Trpgamma: Transient receptor potential-gamma protein (Drosophila melanogaster OX%3D7227);	1	53	16	21	1
GBI_00057	GBI_00057-RA	0	GBI_00057	.	GBI_00057-RA.p1	1-540[+]	.	.	.	.	.	.	.	.	.	0	0	0	0	Note=Protein of unknown function;	0
GBI_00057	GBI_00057.2	0		.	.	.	.	.	.	.	.	.	.	.	.	0	0	0	0	Note=Protein of unknown function;	0
GBI_00058	GBI_00058-RA	0	GBI_00058	.	GBI_00058-RA.p1	1-573[+]	.	.	.	.	.	.	.	.	.	0	0	0	0	Note=Protein of unknown function;	0
GBI_00059	GBI_00059-RA	1	GBI_00059	.	.	.	.	.	.	.	.	.	.	.	.	0	0	0	0	Note=Protein of unknown function;	0
GBI_00060	GBI_00060-RA	0	GBI_00060	KLFL_DROME^KLFL_DROME^Q:85-363,H:35-116^45.9%ID^E:1.8e-11^RecName: Full=Krueppel-like factor luna {ECO:0000303|PubMed:14527717, ECO:0000303|PubMed:24915236};^Eukaryota; Metazoa; Ecdysozoa; Arthropoda; Hexapoda; Insecta; Pterygota; Neoptera; Endopterygota; Diptera; Brachycera; Muscomorpha; Ephydroidea; Drosophilidae; Drosophila; Sophophora	GBI_00060-RA.p1	1-732[+]	KLFL_DROME^KLFL_DROME^Q:29-121,H:35-116^45.9%ID^E:1.8e-11^RecName: Full=Krueppel-like factor luna {ECO:0000303|PubMed:14527717, ECO:0000303|PubMed:24915236};^Eukaryota; Metazoa; Ecdysozoa; Arthropoda; Hexapoda; Insecta; Pterygota; Neoptera; Endopterygota; Diptera; Brachycera; Muscomorpha; Ephydroidea; Drosophilidae; Drosophila; Sophophora	sp|Q8MR37|KLFL_DROME^sp|Q8MR37|KLFL_DROME^Q:85-363,H:35-116^45.9%ID^E:1.8e-11^.^.	sp|Q8MR37|KLFL_DROME^sp|Q8MR37|KLFL_DROME^Q:29-121,H:35-116^45.9%ID^E:1.8e-11^.^.	.	.	KEGG:dme:Dmel_CG33473	GO:0005634^cellular_component^nucleus`GO:0000981^molecular_function^DNA-binding transcription factor activity, RNA polymerase II-specific`GO:0046872^molecular_function^metal ion binding`GO:0000978^molecular_function^RNA polymerase II cis-regulatory region sequence-specific DNA binding`GO:0043565^molecular_function^sequence-specific DNA binding`GO:0051301^biological_process^cell division`GO:000007…	GO:0005634^cellular_component^nucleus`GO:0000981^molecular_function^DNA-binding transcription factor activity, RNA polymerase II-specific`GO:0046872^molecular_function^metal ion binding`GO:0000978^molecular_function^RNA polymerase II cis-regulatory region sequence-specific DNA binding`GO:0043565^molecular_function^sequence-specific DNA binding`GO:0051301^biological_process^cell division`GO:000007…	.	1	1	0	1	Note=Similar to g.22083: Uncharacterized protein (Graphocephala atropunctata OX%3D36148);	0	18	7	17	1
GBI_00060	GBI_00060.1	0		KLFL_DROME^KLFL_DROME^Q:67-360,H:33-119^48.5%ID^E:1.1e-15^RecName: Full=Krueppel-like factor luna {ECO:0000303|PubMed:14527717, ECO:0000303|PubMed:24915236};^Eukaryota; Metazoa; Ecdysozoa; Arthropoda; Hexapoda; Insecta; Pterygota; Neoptera; Endopterygota; Diptera; Brachycera; Muscomorpha; Ephydroidea; Drosophilidae; Drosophila; Sophophora	GBI_M__0001T_00000097.p1	55-678[+]	KLFL_DROME^KLFL_DROME^Q:5-102,H:33-119^48.5%ID^E:3e-15^RecName: Full=Krueppel-like factor luna {ECO:0000303|PubMed:14527717, ECO:0000303|PubMed:24915236};^Eukaryota; Metazoa; Ecdysozoa; Arthropoda; Hexapoda; Insecta; Pterygota; Neoptera; Endopterygota; Diptera; Brachycera; Muscomorpha; Ephydroidea; Drosophilidae; Drosophila; Sophophora	sp|Q8MR37|KLFL_DROME^sp|Q8MR37|KLFL_DROME^Q:67-360,H:33-119^48.5%ID^E:1.1e-15^.^.	sp|Q8MR37|KLFL_DROME^sp|Q8MR37|KLFL_DROME^Q:5-102,H:33-119^48.5%ID^E:2.9e-15^.^.	.	.	KEGG:dme:Dmel_CG33473	GO:0005634^cellular_component^nucleus`GO:0000981^molecular_function^DNA-binding transcription factor activity, RNA polymerase II-specific`GO:0046872^molecular_function^metal ion binding`GO:0000978^molecular_function^RNA polymerase II cis-regulatory region sequence-specific DNA binding`GO:0043565^molecular_function^sequence-specific DNA binding`GO:0051301^biological_process^cell division`GO:000007…	GO:0005634^cellular_component^nucleus`GO:0000981^molecular_function^DNA-binding transcription factor activity, RNA polymerase II-specific`GO:0046872^molecular_function^metal ion binding`GO:0000978^molecular_function^RNA polymerase II cis-regulatory region sequence-specific DNA binding`GO:0043565^molecular_function^sequence-specific DNA binding`GO:0051301^biological_process^cell division`GO:000007…	.	1	1	0	1	Note=Similar to g.22083: Uncharacterized protein (Graphocephala atropunctata OX%3D36148);	0	18	7	17	1
GBI_00061	GBI_00061-RA	0	GBI_00061	EGR4_BOVIN^EGR4_BOVIN^Q:13-120,H:374-409^61.1%ID^E:6.8e-06^RecName: Full=Early growth response protein 4;^Eukaryota; Metazoa; Chordata; Craniata; Vertebrata; Euteleostomi; Mammalia; Eutheria; Laurasiatheria; Artiodactyla; Ruminantia; Pecora; Bovidae; Bovinae; Bos	.	.	.	sp|Q9GL32|EGR4_BOVIN^sp|Q9GL32|EGR4_BOVIN^Q:13-120,H:374-409^61.1%ID^E:6.8e-06^.^.	.	.	.	KEGG:bta:407155	GO:0005634^cellular_component^nucleus`GO:0000981^molecular_function^DNA-binding transcription factor activity, RNA polymerase II-specific`GO:0046872^molecular_function^metal ion binding`GO:0000978^molecular_function^RNA polymerase II cis-regulatory region sequence-specific DNA binding`GO:0006357^biological_process^regulation of transcription by RNA polymerase II	.	.	1	0	0	1	Dbxref=Pfam:PF00096;Note=Similar to luna: Krueppel-like factor luna (Drosophila melanogaster OX%3D7227);	0
GBI_00064	GBI_00064-RA	0	GBI_00064	.	GBI_00064-RA.p1	211-3267[+]	.	.	.	.	.	.	.	.	.	0	0	0	0	Note=Protein of unknown function;	0
GBI_00064	GBI_00064-RB	0	GBI_00064	.	GBI_00064-RB.p1	211-3045[+]	.	.	.	.	.	.	.	.	.	0	0	0	0	Note=Protein of unknown function;	0
GBI_00064	GBI_00064-RC	0	GBI_00064	.	GBI_00064-RC.p1	211-3225[+]	.	.	.	.	.	.	.	.	.	0	0	0	0	Note=Protein of unknown function;	0
GBI_00064	GBI_00064-RD	0	GBI_00064	.	GBI_00064-RD.p1	211-3003[+]	.	.	.	.	.	.	.	.	.	0	0	0	0	Note=Protein of unknown function;	0
GBI_00064	GBI_00064.3	0		.	GBI_M__0001T_00000438.p2	5559-5861[-]	.	.	.	.	.	.	.	.	.	0	0	0	0	Note=Protein of unknown function;	0
GBI_00064	GBI_00064.3	0		.	GBI_M__0001T_00000438.p1	188-2812[+]	.	.	.	.	.	.	.	.	.	0	0	0	0	Note=Protein of unknown function;	0
GBI_00064	GBI_00064.2	0		.	GBI_M__0001T_00000439.p3	5772-6074[-]	.	.	.	.	.	.	.	.	.	0	0	0	0	Note=Protein of unknown function;	0
GBI_00064	GBI_00064.2	0		.	GBI_M__0001T_00000439.p1	188-2764[+]	.	.	.	.	.	.	.	.	.	0	0	0	0	Note=Protein of unknown function;	0
GBI_00064	GBI_00064.1	0		.	GBI_M__0001T_00000440.p3	5517-5819[-]	.	.	.	.	.	.	.	.	.	0	0	0	0	Note=Protein of unknown function;	0
GBI_00064	GBI_00064.1	0		.	GBI_M__0001T_00000440.p1	188-2770[+]	.	.	.	.	.	.	.	.	.	0	0	0	0	Note=Protein of unknown function;	0
GBI_00065	GBI_00065-RA	0	GBI_00065	.	GBI_00065-RA.p1	38-892[+]	.	.	.	PF13516.9^LRR_6^Leucine Rich repeat^55-66^E:49`PF00560.36^LRR_1^Leucine Rich Repeat^58-71^E:35`PF00560.36^LRR_1^Leucine Rich Repeat^76-87^E:30`PF13516.9^LRR_6^Leucine Rich repeat^76-88^E:17`PF13516.9^LRR_6^Leucine Rich repeat^98-111^E:140`PF00560.36^LRR_1^Leucine Rich Repeat^99-113^E:58`PF00560.36^LRR_1^Leucine Rich Repeat^122-134^E:300`PF13516.9^LRR_6^Leucine Rich repeat^122-136^E:0.77`PF13306.9…	.	.	.	.	GO:0005515^molecular_function^protein binding	0	0	1	1	Dbxref=InterPro:IPR001611,Pfam:PF13516,Pfam:PF13855;Ontology_term=GO:0005515;Note=Similar to Toll-7: Toll-like receptor 7 (Drosophila melanogaster OX%3D7227);	1
GBI_00065	GBI_00065.2	0		.	GBI_M__0001T_00000110.p3	9444-9752[+]	.	.	.	.	.	.	.	.	.	0	0	0	0	Dbxref=InterPro:IPR001611,Pfam:PF13516,Pfam:PF13855;Ontology_term=GO:0005515;Note=Similar to Toll-7: Toll-like receptor 7 (Drosophila melanogaster OX%3D7227);	1
GBI_00065	GBI_00065.2	0		.	GBI_M__0001T_00000110.p1	169-543[-]	.	.	.	.	.	.	.	.	.	0	0	0	0	Dbxref=InterPro:IPR001611,Pfam:PF13516,Pfam:PF13855;Ontology_term=GO:0005515;Note=Similar to Toll-7: Toll-like receptor 7 (Drosophila melanogaster OX%3D7227);	1
GBI_00065	GBI_00065.1	0		.	GBI_M__0001T_00000111.p3	5211-5519[+]	.	.	.	.	.	.	.	.	.	0	0	0	0	Dbxref=InterPro:IPR001611,Pfam:PF13516,Pfam:PF13855;Ontology_term=GO:0005515;Note=Similar to Toll-7: Toll-like receptor 7 (Drosophila melanogaster OX%3D7227);	1
GBI_00065	GBI_00065.1	0		.	GBI_M__0001T_00000111.p1	169-687[-]	.	.	.	.	.	.	.	.	.	0	0	0	0	Dbxref=InterPro:IPR001611,Pfam:PF13516,Pfam:PF13855;Ontology_term=GO:0005515;Note=Similar to Toll-7: Toll-like receptor 7 (Drosophila melanogaster OX%3D7227);	1
GBI_00065	GBI_00065.3	0		.	GBI_M__0001T_00000112.p8	7684-7992[+]	.	.	.	.	.	.	.	.	.	0	0	0	0	Dbxref=InterPro:IPR001611,Pfam:PF13516,Pfam:PF13855;Ontology_term=GO:0005515;Note=Similar to Toll-7: Toll-like receptor 7 (Drosophila melanogaster OX%3D7227);	1
GBI_00065	GBI_00065.3	0		.	GBI_M__0001T_00000112.p3	2498-3007[+]	.	.	.	PF13855.9^LRR_8^Leucine rich repeat^87-144^E:4.4e-09	.	.	.	.	GO:0005515^molecular_function^protein binding	0	0	1	1	Dbxref=InterPro:IPR001611,Pfam:PF13516,Pfam:PF13855;Ontology_term=GO:0005515;Note=Similar to Toll-7: Toll-like receptor 7 (Drosophila melanogaster OX%3D7227);	1
GBI_00065	GBI_00065.3	0		.	GBI_M__0001T_00000112.p1	296-1150[+]	.	.	.	PF13516.9^LRR_6^Leucine Rich repeat^100-111^E:49`PF00560.36^LRR_1^Leucine Rich Repeat^103-116^E:35`PF00560.36^LRR_1^Leucine Rich Repeat^121-132^E:30`PF13516.9^LRR_6^Leucine Rich repeat^121-133^E:17`PF13516.9^LRR_6^Leucine Rich repeat^143-156^E:140`PF00560.36^LRR_1^Leucine Rich Repeat^144-158^E:58`PF00560.36^LRR_1^Leucine Rich Repeat^167-179^E:300`PF13516.9^LRR_6^Leucine Rich repeat^167-181^E:0.77…	.	.	.	.	GO:0005515^molecular_function^protein binding	0	0	1	1	Dbxref=InterPro:IPR001611,Pfam:PF13516,Pfam:PF13855;Ontology_term=GO:0005515;Note=Similar to Toll-7: Toll-like receptor 7 (Drosophila melanogaster OX%3D7227);	1
GBI_00065	GBI_00065.4	0		.	GBI_M__0001T_00000113.p1	38-862[+]	.	.	.	PF13516.9^LRR_6^Leucine Rich repeat^55-66^E:47`PF00560.36^LRR_1^Leucine Rich Repeat^58-71^E:34`PF00560.36^LRR_1^Leucine Rich Repeat^76-87^E:29`PF13516.9^LRR_6^Leucine Rich repeat^76-88^E:16`PF13516.9^LRR_6^Leucine Rich repeat^98-111^E:140`PF00560.36^LRR_1^Leucine Rich Repeat^99-113^E:56`PF00560.36^LRR_1^Leucine Rich Repeat^122-134^E:290`PF13516.9^LRR_6^Leucine Rich repeat^122-136^E:0.74`PF13306.9…	.	.	.	.	GO:0005515^molecular_function^protein binding	0	0	1	1	Dbxref=InterPro:IPR001611,Pfam:PF13516,Pfam:PF13855;Ontology_term=GO:0005515;Note=Similar to Toll-7: Toll-like receptor 7 (Drosophila melanogaster OX%3D7227);	1
GBI_00065	GBI_00065.4	0		.	GBI_M__0001T_00000113.p6	5539-5847[+]	.	.	.	.	.	.	.	.	.	0	0	0	0	Dbxref=InterPro:IPR001611,Pfam:PF13516,Pfam:PF13855;Ontology_term=GO:0005515;Note=Similar to Toll-7: Toll-like receptor 7 (Drosophila melanogaster OX%3D7227);	1
GBI_00066	GBI_00066-RA	0	GBI_00066	.	GBI_00066-RA.p1	1-1698[+]	.	.	.	.	.	.	.	.	.	0	0	0	0	Note=Protein of unknown function;	0
GBI_00066	GBI_00066.1	0		.	GBI_M__0001T_00000441.p1	226-2019[+]	.	.	.	.	.	.	.	.	.	0	0	0	0	Note=Protein of unknown function;	0
GBI_00067	GBI_00067-RA	0	GBI_00067	.	GBI_00067-RA.p1	1-324[+]	.	.	.	.	.	.	.	.	.	0	0	0	0	Note=Protein of unknown function;	0
GBI_00068	GBI_00068-RA	0	GBI_00068	CTRB1_PENVA^CTRB1_PENVA^Q:25-738,H:40-269^42.5%ID^E:1.3e-38^RecName: Full=Chymotrypsin BI;^Eukaryota; Metazoa; Ecdysozoa; Arthropoda; Crustacea; Multicrustacea; Malacostraca; Eumalacostraca; Eucarida; Decapoda; Dendrobranchiata; Penaeoidea; Penaeidae; Penaeus	GBI_00068-RA.p1	1-750[+]	CTRB1_PENVA^CTRB1_PENVA^Q:9-246,H:40-269^42.5%ID^E:1.3e-38^RecName: Full=Chymotrypsin BI;^Eukaryota; Metazoa; Ecdysozoa; Arthropoda; Crustacea; Multicrustacea; Malacostraca; Eumalacostraca; Eucarida; Decapoda; Dendrobranchiata; Penaeoidea; Penaeidae; Penaeus	sp|Q00871|CTRB1_PENVA^sp|Q00871|CTRB1_PENVA^Q:25-738,H:40-269^42.5%ID^E:1.3e-38^.^.	sp|Q00871|CTRB1_PENVA^sp|Q00871|CTRB1_PENVA^Q:9-246,H:40-269^42.5%ID^E:1.3e-38^.^.	PF00089.29^Trypsin^Trypsin^15-240^E:5.9e-54`PF09342.14^DUF1986^Domain of unknown function (DUF1986)^27-130^E:7.3e-06`PF13365.9^Trypsin_2^Trypsin-like peptidase domain^38-206^E:9.9e-09	.	.	GO:0005615^cellular_component^extracellular space`GO:0004252^molecular_function^serine-type endopeptidase activity`GO:0030574^biological_process^collagen catabolic process`GO:0006508^biological_process^proteolysis	GO:0005615^cellular_component^extracellular space`GO:0004252^molecular_function^serine-type endopeptidase activity`GO:0030574^biological_process^collagen catabolic process`GO:0006508^biological_process^proteolysis	GO:0004252^molecular_function^serine-type endopeptidase activity`GO:0006508^biological_process^proteolysis	1	1	1	1	Dbxref=InterPro:IPR001254,Pfam:PF00089;Ontology_term=GO:0004252,GO:0006508;Note=Similar to Chymotrypsin (Phaedon cochleariae OX%3D80249);	1	8	2	8	1
GBI_00069	GBI_00069-RA	0	GBI_00069	.	GBI_00069-RA.p2	3-329[+]	.	.	.	.	.	.	.	.	.	0	0	0	0	Note=Similar to DMN91_008491: Tyrosine-protein kinase transmembrane receptor Ror (Ooceraea biroi OX%3D2015173);	0	43	8	30	1
GBI_00069	GBI_00069.1	0		.	GBI_M__0001T_00000115.p1	212-643[+]	.	.	.	.	.	.	.	.	.	0	0	0	0	Note=Similar to DMN91_008491: Tyrosine-protein kinase transmembrane receptor Ror (Ooceraea biroi OX%3D2015173);	0	43	8	30	1
GBI_00069	GBI_00069.3	0		.	GBI_M__0001T_00000116.p2	3-491[+]	.	.	.	.	.	.	.	.	.	0	0	0	0	Note=Similar to DMN91_008491: Tyrosine-protein kinase transmembrane receptor Ror (Ooceraea biroi OX%3D2015173);	0	43	8	30	1
GBI_00070	GBI_00070-RA	0	GBI_00070	.	.	.	.	.	.	.	.	.	.	.	.	0	0	0	0	Note=Protein of unknown function;	0
GBI_00071	GBI_00071-RA	0	GBI_00071	.	.	.	.	.	.	.	.	.	.	.	.	0	0	0	0	Note=Protein of unknown function;	0
GBI_00072	GBI_00072-RA	0	GBI_00072	ROR1_DROME^ROR1_DROME^Q:239-910,H:410-670^39.7%ID^E:1.3e-41^RecName: Full=Tyrosine-protein kinase transmembrane receptor Ror;^Eukaryota; Metazoa; Ecdysozoa; Arthropoda; Hexapoda; Insecta; Pterygota; Neoptera; Endopterygota; Diptera; Brachycera; Muscomorpha; Ephydroidea; Drosophilidae; Drosophila; Sophophora	GBI_00072-RA.p2	2-1261[+]	ROR1_DROME^ROR1_DROME^Q:80-303,H:410-670^39.7%ID^E:1.3e-41^RecName: Full=Tyrosine-protein kinase transmembrane receptor Ror;^Eukaryota; Metazoa; Ecdysozoa; Arthropoda; Hexapoda; Insecta; Pterygota; Neoptera; Endopterygota; Diptera; Brachycera; Muscomorpha; Ephydroidea; Drosophilidae; Drosophila; Sophophora	sp|Q24488|ROR1_DROME^sp|Q24488|ROR1_DROME^Q:239-910,H:410-670^39.7%ID^E:1.3e-41^.^.	sp|Q24488|ROR1_DROME^sp|Q24488|ROR1_DROME^Q:80-303,H:410-670^39.7%ID^E:1.3e-41^.^.	PF07714.20^PK_Tyr_Ser-Thr^Protein tyrosine and serine/threonine kinase^81-190^E:3e-20`PF00069.28^Pkinase^Protein kinase domain^83-188^E:1.2e-11`PF07714.20^PK_Tyr_Ser-Thr^Protein tyrosine and serine/threonine kinase^208-303^E:2.6e-33`PF00069.28^Pkinase^Protein kinase domain^214-300^E:2.8e-08	.	KEGG:dme:Dmel_CG4926	GO:0016020^cellular_component^membrane`GO:0005886^cellular_component^plasma membrane`GO:0043235^cellular_component^receptor complex`GO:0005524^molecular_function^ATP binding`GO:0004713^molecular_function^protein tyrosine kinase activity`GO:0004714^molecular_function^transmembrane receptor protein tyrosine kinase activity`GO:0017147^molecular_function^Wnt-protein binding`GO:0007417^biological_proc…	GO:0016020^cellular_component^membrane`GO:0005886^cellular_component^plasma membrane`GO:0043235^cellular_component^receptor complex`GO:0005524^molecular_function^ATP binding`GO:0004713^molecular_function^protein tyrosine kinase activity`GO:0004714^molecular_function^transmembrane receptor protein tyrosine kinase activity`GO:0017147^molecular_function^Wnt-protein binding`GO:0007417^biological_proc…	GO:0004672^molecular_function^protein kinase activity`GO:0006468^biological_process^protein phosphorylation`GO:0005524^molecular_function^ATP binding	1	1	1	1	Dbxref=InterPro:IPR001245,Pfam:PF07714;Ontology_term=GO:0004672,GO:0006468;Note=Similar to Ror: Tyrosine-protein kinase transmembrane receptor Ror (Drosophila melanogaster OX%3D7227);	1	43	8	30	1
GBI_00072	GBI_00072.2	0		ROR1_DROME^ROR1_DROME^Q:351-1163,H:410-670^52.2%ID^E:4.4e-72^RecName: Full=Tyrosine-protein kinase transmembrane receptor Ror;^Eukaryota; Metazoa; Ecdysozoa; Arthropoda; Hexapoda; Insecta; Pterygota; Neoptera; Endopterygota; Diptera; Brachycera; Muscomorpha; Ephydroidea; Drosophilidae; Drosophila; Sophophora	GBI_M__0001T_00000118.p2	102-1514[+]	ROR1_DROME^ROR1_DROME^Q:84-354,H:410-670^52.2%ID^E:1.2e-72^RecName: Full=Tyrosine-protein kinase transmembrane receptor Ror;^Eukaryota; Metazoa; Ecdysozoa; Arthropoda; Hexapoda; Insecta; Pterygota; Neoptera; Endopterygota; Diptera; Brachycera; Muscomorpha; Ephydroidea; Drosophilidae; Drosophila; Sophophora	sp|Q24488|ROR1_DROME^sp|Q24488|ROR1_DROME^Q:351-1163,H:410-670^52.2%ID^E:4.4e-72^.^.	sp|Q24488|ROR1_DROME^sp|Q24488|ROR1_DROME^Q:84-354,H:410-670^52.2%ID^E:1.2e-72^.^.	PF07714.20^PK_Tyr_Ser-Thr^Protein tyrosine and serine/threonine kinase^85-354^E:6.3e-90`PF00069.28^Pkinase^Protein kinase domain^87-351^E:9.2e-40	.	KEGG:dme:Dmel_CG4926	GO:0016020^cellular_component^membrane`GO:0005886^cellular_component^plasma membrane`GO:0043235^cellular_component^receptor complex`GO:0005524^molecular_function^ATP binding`GO:0004713^molecular_function^protein tyrosine kinase activity`GO:0004714^molecular_function^transmembrane receptor protein tyrosine kinase activity`GO:0017147^molecular_function^Wnt-protein binding`GO:0007417^biological_proc…	GO:0016020^cellular_component^membrane`GO:0005886^cellular_component^plasma membrane`GO:0043235^cellular_component^receptor complex`GO:0005524^molecular_function^ATP binding`GO:0004713^molecular_function^protein tyrosine kinase activity`GO:0004714^molecular_function^transmembrane receptor protein tyrosine kinase activity`GO:0017147^molecular_function^Wnt-protein binding`GO:0007417^biological_proc…	GO:0004672^molecular_function^protein kinase activity`GO:0006468^biological_process^protein phosphorylation`GO:0005524^molecular_function^ATP binding	1	1	1	1	Dbxref=InterPro:IPR001245,Pfam:PF07714;Ontology_term=GO:0004672,GO:0006468;Note=Similar to Ror: Tyrosine-protein kinase transmembrane receptor Ror (Drosophila melanogaster OX%3D7227);	1	43	8	30	1
GBI_00072	GBI_00072.1	0		ROR1_DROME^ROR1_DROME^Q:351-1166,H:410-670^52%ID^E:1.1e-70^RecName: Full=Tyrosine-protein kinase transmembrane receptor Ror;^Eukaryota; Metazoa; Ecdysozoa; Arthropoda; Hexapoda; Insecta; Pterygota; Neoptera; Endopterygota; Diptera; Brachycera; Muscomorpha; Ephydroidea; Drosophilidae; Drosophila; Sophophora	GBI_M__0001T_00000119.p2	102-1517[+]	ROR1_DROME^ROR1_DROME^Q:84-355,H:410-670^52%ID^E:3e-71^RecName: Full=Tyrosine-protein kinase transmembrane receptor Ror;^Eukaryota; Metazoa; Ecdysozoa; Arthropoda; Hexapoda; Insecta; Pterygota; Neoptera; Endopterygota; Diptera; Brachycera; Muscomorpha; Ephydroidea; Drosophilidae; Drosophila; Sophophora	sp|Q24488|ROR1_DROME^sp|Q24488|ROR1_DROME^Q:351-1166,H:410-670^52%ID^E:1.1e-70^.^.	sp|Q24488|ROR1_DROME^sp|Q24488|ROR1_DROME^Q:84-355,H:410-670^52%ID^E:2.9e-71^.^.	PF07714.20^PK_Tyr_Ser-Thr^Protein tyrosine and serine/threonine kinase^85-355^E:5e-89`PF00069.28^Pkinase^Protein kinase domain^87-352^E:3.7e-40	.	KEGG:dme:Dmel_CG4926	GO:0016020^cellular_component^membrane`GO:0005886^cellular_component^plasma membrane`GO:0043235^cellular_component^receptor complex`GO:0005524^molecular_function^ATP binding`GO:0004713^molecular_function^protein tyrosine kinase activity`GO:0004714^molecular_function^transmembrane receptor protein tyrosine kinase activity`GO:0017147^molecular_function^Wnt-protein binding`GO:0007417^biological_proc…	GO:0016020^cellular_component^membrane`GO:0005886^cellular_component^plasma membrane`GO:0043235^cellular_component^receptor complex`GO:0005524^molecular_function^ATP binding`GO:0004713^molecular_function^protein tyrosine kinase activity`GO:0004714^molecular_function^transmembrane receptor protein tyrosine kinase activity`GO:0017147^molecular_function^Wnt-protein binding`GO:0007417^biological_proc…	GO:0004672^molecular_function^protein kinase activity`GO:0006468^biological_process^protein phosphorylation`GO:0005524^molecular_function^ATP binding	1	1	1	1	Dbxref=InterPro:IPR001245,Pfam:PF07714;Ontology_term=GO:0004672,GO:0006468;Note=Similar to Ror: Tyrosine-protein kinase transmembrane receptor Ror (Drosophila melanogaster OX%3D7227);	1	43	8	30	1
GBI_00073	GBI_00073-RA	0	GBI_00073	DNJC7_HUMAN^DNJC7_HUMAN^Q:698-2080,H:28-494^55.5%ID^E:9.3e-142^RecName: Full=DnaJ homolog subfamily C member 7;^Eukaryota; Metazoa; Chordata; Craniata; Vertebrata; Euteleostomi; Mammalia; Eutheria; Euarchontoglires; Primates; Haplorrhini; Catarrhini; Hominidae; Homo	GBI_00073-RA.p2	272-574[+]	.	sp|Q99615|DNJC7_HUMAN^sp|Q99615|DNJC7_HUMAN^Q:698-2080,H:28-494^55.5%ID^E:9.2e-142^.^.	.	.	.	KEGG:hsa:7266	GO:0005737^cellular_component^cytoplasm`GO:0005856^cellular_component^cytoskeleton`GO:0005829^cellular_component^cytosol`GO:0070062^cellular_component^extracellular exosome`GO:0016020^cellular_component^membrane`GO:0005654^cellular_component^nucleoplasm`GO:0001671^molecular_function^ATPase activator activity`GO:0031072^molecular_function^heat shock protein binding`GO:0051085^biological_process^ch…	.	.	1	0	0	1	Dbxref=InterPro:IPR001623,InterPro:IPR013105,InterPro:IPR019734,Pfam:PF00226,Pfam:PF07719,Pfam:PF12895,Pfam:PF13181;Ontology_term=GO:0005515;Note=Similar to DnaJ-1: DnaJ protein homolog 1 (Drosophila melanogaster OX%3D7227);	1	6	14	3	1
GBI_00073	GBI_00073-RA	0	GBI_00073	DNJC7_HUMAN^DNJC7_HUMAN^Q:698-2080,H:28-494^55.5%ID^E:9.3e-142^RecName: Full=DnaJ homolog subfamily C member 7;^Eukaryota; Metazoa; Chordata; Craniata; Vertebrata; Euteleostomi; Mammalia; Eutheria; Euarchontoglires; Primates; Haplorrhini; Catarrhini; Hominidae; Homo	GBI_00073-RA.p1	635-2083[+]	DNJC7_HUMAN^DNJC7_HUMAN^Q:22-482,H:28-494^55.5%ID^E:1.6e-141^RecName: Full=DnaJ homolog subfamily C member 7;^Eukaryota; Metazoa; Chordata; Craniata; Vertebrata; Euteleostomi; Mammalia; Eutheria; Euarchontoglires; Primates; Haplorrhini; Catarrhini; Hominidae; Homo	sp|Q99615|DNJC7_HUMAN^sp|Q99615|DNJC7_HUMAN^Q:698-2080,H:28-494^55.5%ID^E:9.2e-142^.^.	sp|Q99615|DNJC7_HUMAN^sp|Q99615|DNJC7_HUMAN^Q:22-482,H:28-494^55.5%ID^E:1.6e-141^.^.	PF13432.9^TPR_16^Tetratricopeptide repeat^29-87^E:0.0079`PF07719.20^TPR_2^Tetratricopeptide repeat^57-88^E:4.4e-06`PF12862.10^ANAPC5^Anaphase-promoting complex subunit 5^67-84^E:4800`PF07719.20^TPR_2^Tetratricopeptide repeat^203-236^E:4.2e-06`PF13174.9^TPR_6^Tetratricopeptide repeat^204-235^E:0.0067`PF13432.9^TPR_16^Tetratricopeptide repeat^255-318^E:0.0013`PF13181.9^TPR_8^Tetratricopeptide repea…	.	KEGG:hsa:7266	GO:0005737^cellular_component^cytoplasm`GO:0005856^cellular_component^cytoskeleton`GO:0005829^cellular_component^cytosol`GO:0070062^cellular_component^extracellular exosome`GO:0016020^cellular_component^membrane`GO:0005654^cellular_component^nucleoplasm`GO:0001671^molecular_function^ATPase activator activity`GO:0031072^molecular_function^heat shock protein binding`GO:0051085^biological_process^ch…	GO:0005737^cellular_component^cytoplasm`GO:0005856^cellular_component^cytoskeleton`GO:0005829^cellular_component^cytosol`GO:0070062^cellular_component^extracellular exosome`GO:0016020^cellular_component^membrane`GO:0005654^cellular_component^nucleoplasm`GO:0001671^molecular_function^ATPase activator activity`GO:0031072^molecular_function^heat shock protein binding`GO:0051085^biological_process^ch…	GO:0005515^molecular_function^protein binding	1	1	1	1	Dbxref=InterPro:IPR001623,InterPro:IPR013105,InterPro:IPR019734,Pfam:PF00226,Pfam:PF07719,Pfam:PF12895,Pfam:PF13181;Ontology_term=GO:0005515;Note=Similar to DnaJ-1: DnaJ protein homolog 1 (Drosophila melanogaster OX%3D7227);	1	6	14	3	1
GBI_00073	GBI_00073.2	0		DNJC7_HUMAN^DNJC7_HUMAN^Q:2467-2760,H:362-458^73.5%ID^E:1.5e-32^RecName: Full=DnaJ homolog subfamily C member 7;^Eukaryota; Metazoa; Chordata; Craniata; Vertebrata; Euteleostomi; Mammalia; Eutheria; Euarchontoglires; Primates; Haplorrhini; Catarrhini; Hominidae; Homo	GBI_M__0001T_00000443.p1	2395-2769[+]	DNJC7_HUMAN^DNJC7_HUMAN^Q:25-122,H:362-458^73.5%ID^E:1.9e-33^RecName: Full=DnaJ homolog subfamily C member 7;^Eukaryota; Metazoa; Chordata; Craniata; Vertebrata; Euteleostomi; Mammalia; Eutheria; Euarchontoglires; Primates; Haplorrhini; Catarrhini; Hominidae; Homo	sp|Q99615|DNJC7_HUMAN^sp|Q99615|DNJC7_HUMAN^Q:2467-2760,H:362-458^73.5%ID^E:1.5e-32^.^.	sp|Q99615|DNJC7_HUMAN^sp|Q99615|DNJC7_HUMAN^Q:25-122,H:362-458^73.5%ID^E:1.9e-33^.^.	PF00226.34^DnaJ^DnaJ domain^44-111^E:8.4e-26`PF13446.9^RPT^A repeated domain in UCH-protein^46-70^E:0.099	.	KEGG:hsa:7266	GO:0005737^cellular_component^cytoplasm`GO:0005856^cellular_component^cytoskeleton`GO:0005829^cellular_component^cytosol`GO:0070062^cellular_component^extracellular exosome`GO:0016020^cellular_component^membrane`GO:0005654^cellular_component^nucleoplasm`GO:0001671^molecular_function^ATPase activator activity`GO:0031072^molecular_function^heat shock protein binding`GO:0051085^biological_process^ch…	GO:0005737^cellular_component^cytoplasm`GO:0005856^cellular_component^cytoskeleton`GO:0005829^cellular_component^cytosol`GO:0070062^cellular_component^extracellular exosome`GO:0016020^cellular_component^membrane`GO:0005654^cellular_component^nucleoplasm`GO:0001671^molecular_function^ATPase activator activity`GO:0031072^molecular_function^heat shock protein binding`GO:0051085^biological_process^ch…	.	1	1	0	1	Dbxref=InterPro:IPR001623,InterPro:IPR013105,InterPro:IPR019734,Pfam:PF00226,Pfam:PF07719,Pfam:PF12895,Pfam:PF13181;Ontology_term=GO:0005515;Note=Similar to DnaJ-1: DnaJ protein homolog 1 (Drosophila melanogaster OX%3D7227);	1	6	14	3	1
GBI_00073	GBI_00073.3	0		DNJC7_HUMAN^DNJC7_HUMAN^Q:206-1204,H:28-361^52.4%ID^E:7.6e-95^RecName: Full=DnaJ homolog subfamily C member 7;^Eukaryota; Metazoa; Chordata; Craniata; Vertebrata; Euteleostomi; Mammalia; Eutheria; Euarchontoglires; Primates; Haplorrhini; Catarrhini; Hominidae; Homo	GBI_M__0001T_00000444.p1	143-1222[+]	DNJC7_HUMAN^DNJC7_HUMAN^Q:22-354,H:28-361^52.4%ID^E:2.9e-95^RecName: Full=DnaJ homolog subfamily C member 7;^Eukaryota; Metazoa; Chordata; Craniata; Vertebrata; Euteleostomi; Mammalia; Eutheria; Euarchontoglires; Primates; Haplorrhini; Catarrhini; Hominidae; Homo	sp|Q99615|DNJC7_HUMAN^sp|Q99615|DNJC7_HUMAN^Q:206-1204,H:28-361^52.4%ID^E:7.5e-95^.^.	sp|Q99615|DNJC7_HUMAN^sp|Q99615|DNJC7_HUMAN^Q:22-354,H:28-361^52.4%ID^E:2.9e-95^.^.	PF13432.9^TPR_16^Tetratricopeptide repeat^29-87^E:0.0051`PF07719.20^TPR_2^Tetratricopeptide repeat^57-88^E:3e-06`PF12895.10^ANAPC3^Anaphase-promoting complex, cyclosome, subunit 3^150-228^E:3.4e-06`PF13432.9^TPR_16^Tetratricopeptide repeat^182-236^E:0.02`PF07719.20^TPR_2^Tetratricopeptide repeat^203-236^E:2.8e-06`PF13174.9^TPR_6^Tetratricopeptide repeat^204-235^E:0.0046`PF13432.9^TPR_16^Tetratric…	.	KEGG:hsa:7266	GO:0005737^cellular_component^cytoplasm`GO:0005856^cellular_component^cytoskeleton`GO:0005829^cellular_component^cytosol`GO:0070062^cellular_component^extracellular exosome`GO:0016020^cellular_component^membrane`GO:0005654^cellular_component^nucleoplasm`GO:0001671^molecular_function^ATPase activator activity`GO:0031072^molecular_function^heat shock protein binding`GO:0051085^biological_process^ch…	GO:0005737^cellular_component^cytoplasm`GO:0005856^cellular_component^cytoskeleton`GO:0005829^cellular_component^cytosol`GO:0070062^cellular_component^extracellular exosome`GO:0016020^cellular_component^membrane`GO:0005654^cellular_component^nucleoplasm`GO:0001671^molecular_function^ATPase activator activity`GO:0031072^molecular_function^heat shock protein binding`GO:0051085^biological_process^ch…	GO:0005515^molecular_function^protein binding	1	1	1	1	Dbxref=InterPro:IPR001623,InterPro:IPR013105,InterPro:IPR019734,Pfam:PF00226,Pfam:PF07719,Pfam:PF12895,Pfam:PF13181;Ontology_term=GO:0005515;Note=Similar to DnaJ-1: DnaJ protein homolog 1 (Drosophila melanogaster OX%3D7227);	1	6	14	3	1
GBI_00073	GBI_00073.4	0		PPP5_RAT^PPP5_RAT^Q:313-717,H:28-161^39.1%ID^E:3e-16^RecName: Full=Serine/threonine-protein phosphatase 5;^Eukaryota; Metazoa; Chordata; Craniata; Vertebrata; Euteleostomi; Mammalia; Eutheria; Euarchontoglires; Glires; Rodentia; Myomorpha; Muroidea; Muridae; Murinae; Rattus	GBI_M__0001T_00000445.p1	250-912[+]	PPP5_RAT^PPP5_RAT^Q:22-156,H:28-161^39.1%ID^E:2.2e-16^RecName: Full=Serine/threonine-protein phosphatase 5;^Eukaryota; Metazoa; Chordata; Craniata; Vertebrata; Euteleostomi; Mammalia; Eutheria; Euarchontoglires; Glires; Rodentia; Myomorpha; Muroidea; Muridae; Murinae; Rattus	sp|P53042|PPP5_RAT^sp|P53042|PPP5_RAT^Q:313-717,H:28-161^39.1%ID^E:3e-16^.^.	sp|P53042|PPP5_RAT^sp|P53042|PPP5_RAT^Q:22-156,H:28-161^39.1%ID^E:2.2e-16^.^.	PF13432.9^TPR_16^Tetratricopeptide repeat^29-87^E:0.0022`PF07719.20^TPR_2^Tetratricopeptide repeat^57-88^E:1.5e-06`PF13181.9^TPR_8^Tetratricopeptide repeat^58-88^E:0.17`PF14559.9^TPR_19^Tetratricopeptide repeat^70-123^E:2.1e-05`PF07721.17^TPR_4^Tetratricopeptide repeat^173-192^E:0.93	.	KEGG:rno:65179	GO:0071944^cellular_component^cell periphery`GO:0101031^cellular_component^chaperone complex`GO:0005737^cellular_component^cytoplasm`GO:0005829^cellular_component^cytosol`GO:0043005^cellular_component^neuron projection`GO:0043025^cellular_component^neuronal cell body`GO:0005634^cellular_component^nucleus`GO:0043204^cellular_component^perikaryon`GO:0005886^cellular_component^plasma membrane`GO:003…	GO:0071944^cellular_component^cell periphery`GO:0101031^cellular_component^chaperone complex`GO:0005737^cellular_component^cytoplasm`GO:0005829^cellular_component^cytosol`GO:0043005^cellular_component^neuron projection`GO:0043025^cellular_component^neuronal cell body`GO:0005634^cellular_component^nucleus`GO:0043204^cellular_component^perikaryon`GO:0005886^cellular_component^plasma membrane`GO:003…	GO:0005515^molecular_function^protein binding`GO:0042802^molecular_function^identical protein binding	1	1	1	1	Dbxref=InterPro:IPR001623,InterPro:IPR013105,InterPro:IPR019734,Pfam:PF00226,Pfam:PF07719,Pfam:PF12895,Pfam:PF13181;Ontology_term=GO:0005515;Note=Similar to DnaJ-1: DnaJ protein homolog 1 (Drosophila melanogaster OX%3D7227);	1	6	14	3	1
GBI_00073	GBI_00073.5	0		PPP5_RAT^PPP5_RAT^Q:128-478,H:44-159^39.2%ID^E:3.1e-13^RecName: Full=Serine/threonine-protein phosphatase 5;^Eukaryota; Metazoa; Chordata; Craniata; Vertebrata; Euteleostomi; Mammalia; Eutheria; Euarchontoglires; Glires; Rodentia; Myomorpha; Muroidea; Muridae; Murinae; Rattus	GBI_M__0001T_00000446.p1	26-487[+]	PPP5_RAT^PPP5_RAT^Q:5-151,H:18-159^37.3%ID^E:4.4e-16^RecName: Full=Serine/threonine-protein phosphatase 5;^Eukaryota; Metazoa; Chordata; Craniata; Vertebrata; Euteleostomi; Mammalia; Eutheria; Euarchontoglires; Glires; Rodentia; Myomorpha; Muroidea; Muridae; Murinae; Rattus	sp|P53042|PPP5_RAT^sp|P53042|PPP5_RAT^Q:128-478,H:44-159^39.2%ID^E:3e-13^.^.	sp|P53042|PPP5_RAT^sp|P53042|PPP5_RAT^Q:5-151,H:18-159^37.3%ID^E:4.4e-16^.^.	PF13432.9^TPR_16^Tetratricopeptide repeat^26-84^E:0.0011`PF07719.20^TPR_2^Tetratricopeptide repeat^54-85^E:8.2e-07`PF13181.9^TPR_8^Tetratricopeptide repeat^55-85^E:0.095`PF00515.31^TPR_1^Tetratricopeptide repeat^56-86^E:1.2e-06`PF14559.9^TPR_19^Tetratricopeptide repeat^67-120^E:1e-05	.	KEGG:rno:65179	GO:0071944^cellular_component^cell periphery`GO:0101031^cellular_component^chaperone complex`GO:0005737^cellular_component^cytoplasm`GO:0005829^cellular_component^cytosol`GO:0043005^cellular_component^neuron projection`GO:0043025^cellular_component^neuronal cell body`GO:0005634^cellular_component^nucleus`GO:0043204^cellular_component^perikaryon`GO:0005886^cellular_component^plasma membrane`GO:003…	GO:0071944^cellular_component^cell periphery`GO:0101031^cellular_component^chaperone complex`GO:0005737^cellular_component^cytoplasm`GO:0005829^cellular_component^cytosol`GO:0043005^cellular_component^neuron projection`GO:0043025^cellular_component^neuronal cell body`GO:0005634^cellular_component^nucleus`GO:0043204^cellular_component^perikaryon`GO:0005886^cellular_component^plasma membrane`GO:003…	GO:0005515^molecular_function^protein binding	1	1	1	1	Dbxref=InterPro:IPR001623,InterPro:IPR013105,InterPro:IPR019734,Pfam:PF00226,Pfam:PF07719,Pfam:PF12895,Pfam:PF13181;Ontology_term=GO:0005515;Note=Similar to DnaJ-1: DnaJ protein homolog 1 (Drosophila melanogaster OX%3D7227);	1	6	14	3	1
GBI_00073	GBI_00073.7	0		.	.	.	.	.	.	.	.	.	.	.	.	0	0	0	0	Dbxref=InterPro:IPR001623,InterPro:IPR013105,InterPro:IPR019734,Pfam:PF00226,Pfam:PF07719,Pfam:PF12895,Pfam:PF13181;Ontology_term=GO:0005515;Note=Similar to DnaJ-1: DnaJ protein homolog 1 (Drosophila melanogaster OX%3D7227);	1	6	14	3	1
GBI_00073	GBI_00073.6	0		.	.	.	.	.	.	.	.	.	.	.	.	0	0	0	0	Dbxref=InterPro:IPR001623,InterPro:IPR013105,InterPro:IPR019734,Pfam:PF00226,Pfam:PF07719,Pfam:PF12895,Pfam:PF13181;Ontology_term=GO:0005515;Note=Similar to DnaJ-1: DnaJ protein homolog 1 (Drosophila melanogaster OX%3D7227);	1	6	14	3	1
GBI_00074	GBI_00074-RA	0	GBI_00074	CCNY_HUMAN^CCNY_HUMAN^Q:410-1408,H:1-341^64.1%ID^E:1.9e-113^RecName: Full=Cyclin-Y;^Eukaryota; Metazoa; Chordata; Craniata; Vertebrata; Euteleostomi; Mammalia; Eutheria; Euarchontoglires; Primates; Haplorrhini; Catarrhini; Hominidae; Homo	GBI_00074-RA.p1	410-1411[+]	CCNY_HUMAN^CCNY_HUMAN^Q:1-333,H:1-341^64.1%ID^E:1e-113^RecName: Full=Cyclin-Y;^Eukaryota; Metazoa; Chordata; Craniata; Vertebrata; Euteleostomi; Mammalia; Eutheria; Euarchontoglires; Primates; Haplorrhini; Catarrhini; Hominidae; Homo	sp|Q8ND76|CCNY_HUMAN^sp|Q8ND76|CCNY_HUMAN^Q:410-1408,H:1-341^64.1%ID^E:1.9e-113^.^.	sp|Q8ND76|CCNY_HUMAN^sp|Q8ND76|CCNY_HUMAN^Q:1-333,H:1-341^64.1%ID^E:9.9e-114^.^.	PF00134.26^Cyclin_N^Cyclin, N-terminal domain^149-255^E:1.2e-15`PF08613.14^Cyclin^Cyclin^164-254^E:5.2e-11	.	KEGG:hsa:219771	GO:0000307^cellular_component^cyclin-dependent protein kinase holoenzyme complex`GO:0000308^cellular_component^cytoplasmic cyclin-dependent protein kinase holoenzyme complex`GO:0005634^cellular_component^nucleus`GO:0005886^cellular_component^plasma membrane`GO:0061575^molecular_function^cyclin-dependent protein serine/threonine kinase activator activity`GO:0016538^molecular_function^cyclin-depend…	GO:0000307^cellular_component^cyclin-dependent protein kinase holoenzyme complex`GO:0000308^cellular_component^cytoplasmic cyclin-dependent protein kinase holoenzyme complex`GO:0005634^cellular_component^nucleus`GO:0005886^cellular_component^plasma membrane`GO:0061575^molecular_function^cyclin-dependent protein serine/threonine kinase activator activity`GO:0016538^molecular_function^cyclin-depend…	GO:0019901^molecular_function^protein kinase binding`GO:0000079^biological_process^regulation of cyclin-dependent protein serine/threonine kinase activity	1	1	1	1	Dbxref=InterPro:IPR006671,Pfam:PF00134;Note=Similar to CCNY: Cyclin-Y (Blattella germanica OX%3D6973);	0	106	12	5	1
GBI_00074	GBI_00074.1	0		RANB9_DANRE^RANB9_DANRE^Q:4003-5739,H:26-596^62%ID^E:1.9e-199^RecName: Full=Ran-binding protein 9;^Eukaryota; Metazoa; Chordata; Craniata; Vertebrata; Euteleostomi; Actinopterygii; Neopterygii; Teleostei; Ostariophysi; Cypriniformes; Danionidae; Danioninae; Danio	GBI_M__0001T_00000121.p2	353-1354[+]	CCNY_HUMAN^CCNY_HUMAN^Q:1-333,H:1-341^64.1%ID^E:1e-113^RecName: Full=Cyclin-Y;^Eukaryota; Metazoa; Chordata; Craniata; Vertebrata; Euteleostomi; Mammalia; Eutheria; Euarchontoglires; Primates; Haplorrhini; Catarrhini; Hominidae; Homo	sp|A1L252|RANB9_DANRE^sp|A1L252|RANB9_DANRE^Q:4003-5739,H:26-596^62%ID^E:1.9e-199^.^.	sp|Q8ND76|CCNY_HUMAN^sp|Q8ND76|CCNY_HUMAN^Q:1-333,H:1-341^64.1%ID^E:9.9e-114^.^.	PF00134.26^Cyclin_N^Cyclin, N-terminal domain^149-255^E:1.2e-15`PF08613.14^Cyclin^Cyclin^164-254^E:5.2e-11	.	KEGG:hsa:219771	GO:0005737^cellular_component^cytoplasm`GO:0005634^cellular_component^nucleus`GO:0005886^cellular_component^plasma membrane`GO:0007166^biological_process^cell surface receptor signaling pathway`GO:0007010^biological_process^cytoskeleton organization`GO:0060041^biological_process^retina development in camera-type eye	GO:0000307^cellular_component^cyclin-dependent protein kinase holoenzyme complex`GO:0000308^cellular_component^cytoplasmic cyclin-dependent protein kinase holoenzyme complex`GO:0005634^cellular_component^nucleus`GO:0005886^cellular_component^plasma membrane`GO:0061575^molecular_function^cyclin-dependent protein serine/threonine kinase activator activity`GO:0016538^molecular_function^cyclin-depend…	GO:0019901^molecular_function^protein kinase binding`GO:0000079^biological_process^regulation of cyclin-dependent protein serine/threonine kinase activity	1	1	1	1	Dbxref=InterPro:IPR006671,Pfam:PF00134;Note=Similar to CCNY: Cyclin-Y (Blattella germanica OX%3D6973);	0	106	12	5	1
GBI_00074	GBI_00074.1	0		RANB9_DANRE^RANB9_DANRE^Q:4003-5739,H:26-596^62%ID^E:1.9e-199^RecName: Full=Ran-binding protein 9;^Eukaryota; Metazoa; Chordata; Craniata; Vertebrata; Euteleostomi; Actinopterygii; Neopterygii; Teleostei; Ostariophysi; Cypriniformes; Danionidae; Danioninae; Danio	GBI_M__0001T_00000121.p1	3937-5748[+]	RANB9_DANRE^RANB9_DANRE^Q:23-601,H:26-596^62%ID^E:2.5e-200^RecName: Full=Ran-binding protein 9;^Eukaryota; Metazoa; Chordata; Craniata; Vertebrata; Euteleostomi; Actinopterygii; Neopterygii; Teleostei; Ostariophysi; Cypriniformes; Danionidae; Danioninae; Danio	sp|A1L252|RANB9_DANRE^sp|A1L252|RANB9_DANRE^Q:4003-5739,H:26-596^62%ID^E:1.9e-199^.^.	sp|A1L252|RANB9_DANRE^sp|A1L252|RANB9_DANRE^Q:23-601,H:26-596^62%ID^E:2.5e-200^.^.	PF00622.31^SPRY^SPRY domain^94-210^E:3.3e-25`PF10607.12^CTLH^CTLH/CRA C-terminal to LisH motif domain^282-580^E:4.3e-43	.	KEGG:dre:558976	GO:0005737^cellular_component^cytoplasm`GO:0005634^cellular_component^nucleus`GO:0005886^cellular_component^plasma membrane`GO:0007166^biological_process^cell surface receptor signaling pathway`GO:0007010^biological_process^cytoskeleton organization`GO:0060041^biological_process^retina development in camera-type eye	GO:0005737^cellular_component^cytoplasm`GO:0005634^cellular_component^nucleus`GO:0005886^cellular_component^plasma membrane`GO:0007166^biological_process^cell surface receptor signaling pathway`GO:0007010^biological_process^cytoskeleton organization`GO:0060041^biological_process^retina development in camera-type eye	GO:0005515^molecular_function^protein binding	1	1	1	1	Dbxref=InterPro:IPR006671,Pfam:PF00134;Note=Similar to CCNY: Cyclin-Y (Blattella germanica OX%3D6973);	0	106	12	5	1
GBI_00075	GBI_00075-RA	0	GBI_00075	DUS2L_HUMAN^DUS2L_HUMAN^Q:336-1625,H:13-436^50.8%ID^E:8.1e-112^RecName: Full=tRNA-dihydrouridine(20) synthase [NAD(P)+]-like;^Eukaryota; Metazoa; Chordata; Craniata; Vertebrata; Euteleostomi; Mammalia; Eutheria; Euarchontoglires; Primates; Haplorrhini; Catarrhini; Hominidae; Homo	GBI_00075-RA.p1	330-1667[+]	DUS2L_HUMAN^DUS2L_HUMAN^Q:3-432,H:13-436^50.8%ID^E:5.6e-112^RecName: Full=tRNA-dihydrouridine(20) synthase [NAD(P)+]-like;^Eukaryota; Metazoa; Chordata; Craniata; Vertebrata; Euteleostomi; Mammalia; Eutheria; Euarchontoglires; Primates; Haplorrhini; Catarrhini; Hominidae; Homo	sp|Q9NX74|DUS2L_HUMAN^sp|Q9NX74|DUS2L_HUMAN^Q:336-1625,H:13-436^50.8%ID^E:8e-112^.^.	sp|Q9NX74|DUS2L_HUMAN^sp|Q9NX74|DUS2L_HUMAN^Q:3-432,H:13-436^50.8%ID^E:5.5e-112^.^.	PF01207.20^Dus^Dihydrouridine synthase (Dus)^6-285^E:1.7e-49	.	KEGG:hsa:54920	GO:0005737^cellular_component^cytoplasm`GO:0005829^cellular_component^cytosol`GO:0005783^cellular_component^endoplasmic reticulum`GO:0003725^molecular_function^double-stranded RNA binding`GO:0050660^molecular_function^flavin adenine dinucleotide binding`GO:0010181^molecular_function^FMN binding`GO:0070402^molecular_function^NADPH binding`GO:0004860^molecular_function^protein kinase inhibitor acti…	GO:0005737^cellular_component^cytoplasm`GO:0005829^cellular_component^cytosol`GO:0005783^cellular_component^endoplasmic reticulum`GO:0003725^molecular_function^double-stranded RNA binding`GO:0050660^molecular_function^flavin adenine dinucleotide binding`GO:0010181^molecular_function^FMN binding`GO:0070402^molecular_function^NADPH binding`GO:0004860^molecular_function^protein kinase inhibitor acti…	.	1	1	0	1	Dbxref=InterPro:IPR001269,Pfam:PF01207;Ontology_term=GO:0008033,GO:0017150,GO:0050660,GO:0055114;Note=Similar to X777_05344: tRNA-dihydrouridine synthase 2-like protein (Ooceraea biroi OX%3D2015173);	1	24	3	20	1
GBI_00075	GBI_00075-RB	0	GBI_00075	DUS2L_HUMAN^DUS2L_HUMAN^Q:336-1625,H:13-436^50.8%ID^E:1.2e-111^RecName: Full=tRNA-dihydrouridine(20) synthase [NAD(P)+]-like;^Eukaryota; Metazoa; Chordata; Craniata; Vertebrata; Euteleostomi; Mammalia; Eutheria; Euarchontoglires; Primates; Haplorrhini; Catarrhini; Hominidae; Homo	GBI_00075-RB.p1	330-1667[+]	DUS2L_HUMAN^DUS2L_HUMAN^Q:3-432,H:13-436^50.8%ID^E:5.6e-112^RecName: Full=tRNA-dihydrouridine(20) synthase [NAD(P)+]-like;^Eukaryota; Metazoa; Chordata; Craniata; Vertebrata; Euteleostomi; Mammalia; Eutheria; Euarchontoglires; Primates; Haplorrhini; Catarrhini; Hominidae; Homo	sp|Q9NX74|DUS2L_HUMAN^sp|Q9NX74|DUS2L_HUMAN^Q:336-1625,H:13-436^50.8%ID^E:1.2e-111^.^.	sp|Q9NX74|DUS2L_HUMAN^sp|Q9NX74|DUS2L_HUMAN^Q:3-432,H:13-436^50.8%ID^E:5.5e-112^.^.	PF01207.20^Dus^Dihydrouridine synthase (Dus)^6-285^E:1.7e-49	.	KEGG:hsa:54920	GO:0005737^cellular_component^cytoplasm`GO:0005829^cellular_component^cytosol`GO:0005783^cellular_component^endoplasmic reticulum`GO:0003725^molecular_function^double-stranded RNA binding`GO:0050660^molecular_function^flavin adenine dinucleotide binding`GO:0010181^molecular_function^FMN binding`GO:0070402^molecular_function^NADPH binding`GO:0004860^molecular_function^protein kinase inhibitor acti…	GO:0005737^cellular_component^cytoplasm`GO:0005829^cellular_component^cytosol`GO:0005783^cellular_component^endoplasmic reticulum`GO:0003725^molecular_function^double-stranded RNA binding`GO:0050660^molecular_function^flavin adenine dinucleotide binding`GO:0010181^molecular_function^FMN binding`GO:0070402^molecular_function^NADPH binding`GO:0004860^molecular_function^protein kinase inhibitor acti…	.	1	1	0	1	Dbxref=InterPro:IPR001269,Pfam:PF01207;Ontology_term=GO:0008033,GO:0017150,GO:0050660,GO:0055114;Note=Similar to X777_05344: tRNA-dihydrouridine synthase 2-like protein (Ooceraea biroi OX%3D2015173);	1	24	3	20	1
GBI_00075	GBI_00075.1	0		DUS2L_MOUSE^DUS2L_MOUSE^Q:685-1305,H:8-213^62.8%ID^E:3.1e-65^RecName: Full=tRNA-dihydrouridine(20) synthase [NAD(P)+]-like;^Eukaryota; Metazoa; Chordata; Craniata; Vertebrata; Euteleostomi; Mammalia; Eutheria; Euarchontoglires; Glires; Rodentia; Myomorpha; Muroidea; Muridae; Murinae; Mus; Mus	GBI_M__0001T_00000122.p2	3011-3661[+]	.	sp|Q9D7B1|DUS2L_MOUSE^sp|Q9D7B1|DUS2L_MOUSE^Q:685-1305,H:8-213^62.8%ID^E:3e-65^.^.	.	PF00035.29^dsrm^Double-stranded RNA binding motif^139-199^E:0.00029	.	KEGG:mmu:66369	GO:0005737^cellular_component^cytoplasm`GO:0005829^cellular_component^cytosol`GO:0005783^cellular_component^endoplasmic reticulum`GO:0005739^cellular_component^mitochondrion`GO:0003725^molecular_function^double-stranded RNA binding`GO:0050660^molecular_function^flavin adenine dinucleotide binding`GO:0010181^molecular_function^FMN binding`GO:0070402^molecular_function^NADPH binding`GO:0004860^mole…	.	.	1	0	0	1	Dbxref=InterPro:IPR001269,Pfam:PF01207;Ontology_term=GO:0008033,GO:0017150,GO:0050660,GO:0055114;Note=Similar to X777_05344: tRNA-dihydrouridine synthase 2-like protein (Ooceraea biroi OX%3D2015173);	1	24	3	20	1
GBI_00075	GBI_00075.1	0		DUS2L_MOUSE^DUS2L_MOUSE^Q:685-1305,H:8-213^62.8%ID^E:3.1e-65^RecName: Full=tRNA-dihydrouridine(20) synthase [NAD(P)+]-like;^Eukaryota; Metazoa; Chordata; Craniata; Vertebrata; Euteleostomi; Mammalia; Eutheria; Euarchontoglires; Glires; Rodentia; Myomorpha; Muroidea; Muridae; Murinae; Mus; Mus	GBI_M__0001T_00000122.p1	682-1341[+]	DUS2L_MOUSE^DUS2L_MOUSE^Q:2-208,H:8-213^62.8%ID^E:3.9e-66^RecName: Full=tRNA-dihydrouridine(20) synthase [NAD(P)+]-like;^Eukaryota; Metazoa; Chordata; Craniata; Vertebrata; Euteleostomi; Mammalia; Eutheria; Euarchontoglires; Glires; Rodentia; Myomorpha; Muroidea; Muridae; Murinae; Mus; Mus	sp|Q9D7B1|DUS2L_MOUSE^sp|Q9D7B1|DUS2L_MOUSE^Q:685-1305,H:8-213^62.8%ID^E:3e-65^.^.	sp|Q9D7B1|DUS2L_MOUSE^sp|Q9D7B1|DUS2L_MOUSE^Q:2-208,H:8-213^62.8%ID^E:3.9e-66^.^.	PF01207.20^Dus^Dihydrouridine synthase (Dus)^10-208^E:2.7e-40	.	KEGG:mmu:66369	GO:0005737^cellular_component^cytoplasm`GO:0005829^cellular_component^cytosol`GO:0005783^cellular_component^endoplasmic reticulum`GO:0005739^cellular_component^mitochondrion`GO:0003725^molecular_function^double-stranded RNA binding`GO:0050660^molecular_function^flavin adenine dinucleotide binding`GO:0010181^molecular_function^FMN binding`GO:0070402^molecular_function^NADPH binding`GO:0004860^mole…	GO:0005737^cellular_component^cytoplasm`GO:0005829^cellular_component^cytosol`GO:0005783^cellular_component^endoplasmic reticulum`GO:0005739^cellular_component^mitochondrion`GO:0003725^molecular_function^double-stranded RNA binding`GO:0050660^molecular_function^flavin adenine dinucleotide binding`GO:0010181^molecular_function^FMN binding`GO:0070402^molecular_function^NADPH binding`GO:0004860^mole…	.	1	1	0	1	Dbxref=InterPro:IPR001269,Pfam:PF01207;Ontology_term=GO:0008033,GO:0017150,GO:0050660,GO:0055114;Note=Similar to X777_05344: tRNA-dihydrouridine synthase 2-like protein (Ooceraea biroi OX%3D2015173);	1	24	3	20	1
GBI_00075	GBI_00075.4	0		DUS2L_HUMAN^DUS2L_HUMAN^Q:383-1624,H:8-415^50.6%ID^E:5.6e-107^RecName: Full=tRNA-dihydrouridine(20) synthase [NAD(P)+]-like;^Eukaryota; Metazoa; Chordata; Craniata; Vertebrata; Euteleostomi; Mammalia; Eutheria; Euarchontoglires; Primates; Haplorrhini; Catarrhini; Hominidae; Homo	GBI_M__0001T_00000123.p1	380-1627[+]	DUS2L_HUMAN^DUS2L_HUMAN^Q:2-415,H:8-415^50.6%ID^E:8.6e-107^RecName: Full=tRNA-dihydrouridine(20) synthase [NAD(P)+]-like;^Eukaryota; Metazoa; Chordata; Craniata; Vertebrata; Euteleostomi; Mammalia; Eutheria; Euarchontoglires; Primates; Haplorrhini; Catarrhini; Hominidae; Homo	sp|Q9NX74|DUS2L_HUMAN^sp|Q9NX74|DUS2L_HUMAN^Q:383-1624,H:8-415^50.6%ID^E:5.5e-107^.^.	sp|Q9NX74|DUS2L_HUMAN^sp|Q9NX74|DUS2L_HUMAN^Q:2-415,H:8-415^50.6%ID^E:8.5e-107^.^.	PF01207.20^Dus^Dihydrouridine synthase (Dus)^10-289^E:1.4e-49	.	KEGG:hsa:54920	GO:0005737^cellular_component^cytoplasm`GO:0005829^cellular_component^cytosol`GO:0005783^cellular_component^endoplasmic reticulum`GO:0003725^molecular_function^double-stranded RNA binding`GO:0050660^molecular_function^flavin adenine dinucleotide binding`GO:0010181^molecular_function^FMN binding`GO:0070402^molecular_function^NADPH binding`GO:0004860^molecular_function^protein kinase inhibitor acti…	GO:0005737^cellular_component^cytoplasm`GO:0005829^cellular_component^cytosol`GO:0005783^cellular_component^endoplasmic reticulum`GO:0003725^molecular_function^double-stranded RNA binding`GO:0050660^molecular_function^flavin adenine dinucleotide binding`GO:0010181^molecular_function^FMN binding`GO:0070402^molecular_function^NADPH binding`GO:0004860^molecular_function^protein kinase inhibitor acti…	.	1	1	0	1	Dbxref=InterPro:IPR001269,Pfam:PF01207;Ontology_term=GO:0008033,GO:0017150,GO:0050660,GO:0055114;Note=Similar to X777_05344: tRNA-dihydrouridine synthase 2-like protein (Ooceraea biroi OX%3D2015173);	1	24	3	20	1
GBI_00075	GBI_00075.5	0		.	.	.	.	.	.	.	.	.	.	.	.	0	0	0	0	Dbxref=InterPro:IPR001269,Pfam:PF01207;Ontology_term=GO:0008033,GO:0017150,GO:0050660,GO:0055114;Note=Similar to X777_05344: tRNA-dihydrouridine synthase 2-like protein (Ooceraea biroi OX%3D2015173);	1	24	3	20	1
GBI_00076	GBI_00076-RA	0	GBI_00076	.	GBI_00076-RA.p1	301-1362[+]	.	.	.	.	.	.	.	.	.	0	0	0	0	Note=Similar to Uncharacterized protein (Phlebotomus papatasi OX%3D29031);	0
GBI_00076	GBI_00076-RB	0	GBI_00076	.	GBI_00076-RB.p1	301-2049[+]	.	.	.	.	.	.	.	.	.	0	0	0	0	Note=Similar to Uncharacterized protein (Phlebotomus papatasi OX%3D29031);	0
GBI_00076	GBI_00076-RC	0	GBI_00076	.	GBI_00076-RC.p1	301-2448[+]	.	.	.	.	.	.	.	.	.	0	0	0	0	Note=Similar to Uncharacterized protein (Phlebotomus papatasi OX%3D29031);	0
GBI_00076	GBI_00076-RD	0	GBI_00076	.	GBI_00076-RD.p1	1-1149[+]	.	.	.	.	.	.	.	.	.	0	0	0	0	Note=Similar to Uncharacterized protein (Phlebotomus papatasi OX%3D29031);	0
GBI_00076	GBI_00076.1	0		.	GBI_M__0001T_00000126.p1	303-977[+]	.	.	.	.	.	.	.	.	.	0	0	0	0	Note=Similar to Uncharacterized protein (Phlebotomus papatasi OX%3D29031);	0
GBI_00076	GBI_00076.2	0		.	GBI_M__0001T_00000127.p1	303-974[+]	.	.	.	PF16039.8^DUF4791^Domain of unknown function (DUF4791)^61-216^E:5.4e-07	.	.	.	.	.	0	0	0	0	Note=Similar to Uncharacterized protein (Phlebotomus papatasi OX%3D29031);	0
GBI_00076	GBI_00076.3	0		.	GBI_M__0001T_00000128.p1	303-968[+]	.	.	.	.	.	.	.	.	.	0	0	0	0	Note=Similar to Uncharacterized protein (Phlebotomus papatasi OX%3D29031);	0
GBI_00077	GBI_00077-RA	0	GBI_00077	BGB_DROME^BGB_DROME^Q:135-710,H:1-189^74.5%ID^E:2.5e-80^RecName: Full=Protein big brother;^Eukaryota; Metazoa; Ecdysozoa; Arthropoda; Hexapoda; Insecta; Pterygota; Neoptera; Endopterygota; Diptera; Brachycera; Muscomorpha; Ephydroidea; Drosophilidae; Drosophila; Sophophora	GBI_00077-RA.p1	3-767[+]	BGB_DROME^BGB_DROME^Q:45-236,H:1-189^74.5%ID^E:2.5e-80^RecName: Full=Protein big brother;^Eukaryota; Metazoa; Ecdysozoa; Arthropoda; Hexapoda; Insecta; Pterygota; Neoptera; Endopterygota; Diptera; Brachycera; Muscomorpha; Ephydroidea; Drosophilidae; Drosophila; Sophophora	sp|Q24040|BGB_DROME^sp|Q24040|BGB_DROME^Q:135-710,H:1-189^74.5%ID^E:2.4e-80^.^.	sp|Q24040|BGB_DROME^sp|Q24040|BGB_DROME^Q:45-236,H:1-189^74.5%ID^E:2.4e-80^.^.	PF02312.20^CBF_beta^Core binding factor beta subunit^74-237^E:2e-83	.	KEGG:dme:Dmel_CG7959	GO:0016513^cellular_component^core-binding factor complex`GO:0005634^cellular_component^nucleus`GO:0003713^molecular_function^transcription coactivator activity`GO:0008134^molecular_function^transcription factor binding`GO:0035206^biological_process^regulation of hemocyte proliferation`GO:0006357^biological_process^regulation of transcription by RNA polymerase II	GO:0016513^cellular_component^core-binding factor complex`GO:0005634^cellular_component^nucleus`GO:0003713^molecular_function^transcription coactivator activity`GO:0008134^molecular_function^transcription factor binding`GO:0035206^biological_process^regulation of hemocyte proliferation`GO:0006357^biological_process^regulation of transcription by RNA polymerase II	GO:0003713^molecular_function^transcription coactivator activity`GO:0005634^cellular_component^nucleus	1	1	1	1	Dbxref=InterPro:IPR003417,Pfam:PF02312;Ontology_term=GO:0003713,GO:0005634;Note=Similar to Bgb: Protein big brother (Drosophila melanogaster OX%3D7227);	1	37	11	6	1
GBI_00077	GBI_00077-RB	0	GBI_00077	BGB_DROME^BGB_DROME^Q:135-710,H:1-189^74.5%ID^E:2.6e-80^RecName: Full=Protein big brother;^Eukaryota; Metazoa; Ecdysozoa; Arthropoda; Hexapoda; Insecta; Pterygota; Neoptera; Endopterygota; Diptera; Brachycera; Muscomorpha; Ephydroidea; Drosophilidae; Drosophila; Sophophora	GBI_00077-RB.p1	3-812[+]	BGB_DROME^BGB_DROME^Q:45-236,H:1-189^74.5%ID^E:2.6e-80^RecName: Full=Protein big brother;^Eukaryota; Metazoa; Ecdysozoa; Arthropoda; Hexapoda; Insecta; Pterygota; Neoptera; Endopterygota; Diptera; Brachycera; Muscomorpha; Ephydroidea; Drosophilidae; Drosophila; Sophophora	sp|Q24040|BGB_DROME^sp|Q24040|BGB_DROME^Q:135-710,H:1-189^74.5%ID^E:2.6e-80^.^.	sp|Q24040|BGB_DROME^sp|Q24040|BGB_DROME^Q:45-236,H:1-189^74.5%ID^E:2.6e-80^.^.	PF02312.20^CBF_beta^Core binding factor beta subunit^74-237^E:2.4e-83	.	KEGG:dme:Dmel_CG7959	GO:0016513^cellular_component^core-binding factor complex`GO:0005634^cellular_component^nucleus`GO:0003713^molecular_function^transcription coactivator activity`GO:0008134^molecular_function^transcription factor binding`GO:0035206^biological_process^regulation of hemocyte proliferation`GO:0006357^biological_process^regulation of transcription by RNA polymerase II	GO:0016513^cellular_component^core-binding factor complex`GO:0005634^cellular_component^nucleus`GO:0003713^molecular_function^transcription coactivator activity`GO:0008134^molecular_function^transcription factor binding`GO:0035206^biological_process^regulation of hemocyte proliferation`GO:0006357^biological_process^regulation of transcription by RNA polymerase II	GO:0003713^molecular_function^transcription coactivator activity`GO:0005634^cellular_component^nucleus	1	1	1	1	Dbxref=InterPro:IPR003417,Pfam:PF02312;Ontology_term=GO:0003713,GO:0005634;Note=Similar to Bgb: Protein big brother (Drosophila melanogaster OX%3D7227);	1	37	11	6	1
GBI_00077	GBI_00077.1	0		BGB_DROME^BGB_DROME^Q:162-737,H:1-189^74.5%ID^E:9.9e-80^RecName: Full=Protein big brother;^Eukaryota; Metazoa; Ecdysozoa; Arthropoda; Hexapoda; Insecta; Pterygota; Neoptera; Endopterygota; Diptera; Brachycera; Muscomorpha; Ephydroidea; Drosophilidae; Drosophila; Sophophora	GBI_M__0001T_00000130.p1	3-893[+]	BGB_DROME^BGB_DROME^Q:54-245,H:1-189^74.5%ID^E:3.8e-80^RecName: Full=Protein big brother;^Eukaryota; Metazoa; Ecdysozoa; Arthropoda; Hexapoda; Insecta; Pterygota; Neoptera; Endopterygota; Diptera; Brachycera; Muscomorpha; Ephydroidea; Drosophilidae; Drosophila; Sophophora	sp|Q24040|BGB_DROME^sp|Q24040|BGB_DROME^Q:162-737,H:1-189^74.5%ID^E:9.8e-80^.^.	sp|Q24040|BGB_DROME^sp|Q24040|BGB_DROME^Q:54-245,H:1-189^74.5%ID^E:3.7e-80^.^.	PF02312.20^CBF_beta^Core binding factor beta subunit^83-246^E:3.1e-83	.	KEGG:dme:Dmel_CG7959	GO:0016513^cellular_component^core-binding factor complex`GO:0005634^cellular_component^nucleus`GO:0003713^molecular_function^transcription coactivator activity`GO:0008134^molecular_function^transcription factor binding`GO:0035206^biological_process^regulation of hemocyte proliferation`GO:0006357^biological_process^regulation of transcription by RNA polymerase II	GO:0016513^cellular_component^core-binding factor complex`GO:0005634^cellular_component^nucleus`GO:0003713^molecular_function^transcription coactivator activity`GO:0008134^molecular_function^transcription factor binding`GO:0035206^biological_process^regulation of hemocyte proliferation`GO:0006357^biological_process^regulation of transcription by RNA polymerase II	GO:0003713^molecular_function^transcription coactivator activity`GO:0005634^cellular_component^nucleus	1	1	1	1	Dbxref=InterPro:IPR003417,Pfam:PF02312;Ontology_term=GO:0003713,GO:0005634;Note=Similar to Bgb: Protein big brother (Drosophila melanogaster OX%3D7227);	1	37	11	6	1
GBI_00077	GBI_00077.4	0		BGB_DROME^BGB_DROME^Q:517-927,H:56-189^70.8%ID^E:6.7e-53^RecName: Full=Protein big brother;^Eukaryota; Metazoa; Ecdysozoa; Arthropoda; Hexapoda; Insecta; Pterygota; Neoptera; Endopterygota; Diptera; Brachycera; Muscomorpha; Ephydroidea; Drosophilidae; Drosophila; Sophophora	GBI_M__0001T_00000131.p2	628-963[+]	BGB_DROME^BGB_DROME^Q:1-100,H:93-189^68%ID^E:9e-35^RecName: Full=Protein big brother;^Eukaryota; Metazoa; Ecdysozoa; Arthropoda; Hexapoda; Insecta; Pterygota; Neoptera; Endopterygota; Diptera; Brachycera; Muscomorpha; Ephydroidea; Drosophilidae; Drosophila; Sophophora	sp|Q24040|BGB_DROME^sp|Q24040|BGB_DROME^Q:517-927,H:56-189^70.8%ID^E:6.6e-53^.^.	sp|Q24040|BGB_DROME^sp|Q24040|BGB_DROME^Q:1-100,H:93-189^68%ID^E:8.9e-35^.^.	PF02312.20^CBF_beta^Core binding factor beta subunit^1-101^E:6.3e-41	.	KEGG:dme:Dmel_CG7959	GO:0016513^cellular_component^core-binding factor complex`GO:0005634^cellular_component^nucleus`GO:0003713^molecular_function^transcription coactivator activity`GO:0008134^molecular_function^transcription factor binding`GO:0035206^biological_process^regulation of hemocyte proliferation`GO:0006357^biological_process^regulation of transcription by RNA polymerase II	GO:0016513^cellular_component^core-binding factor complex`GO:0005634^cellular_component^nucleus`GO:0003713^molecular_function^transcription coactivator activity`GO:0008134^molecular_function^transcription factor binding`GO:0035206^biological_process^regulation of hemocyte proliferation`GO:0006357^biological_process^regulation of transcription by RNA polymerase II	GO:0003713^molecular_function^transcription coactivator activity`GO:0005634^cellular_component^nucleus	1	1	1	1	Dbxref=InterPro:IPR003417,Pfam:PF02312;Ontology_term=GO:0003713,GO:0005634;Note=Similar to Bgb: Protein big brother (Drosophila melanogaster OX%3D7227);	1	37	11	6	1
GBI_00077	GBI_00077.5	0		BGB_DROME^BGB_DROME^Q:12-422,H:57-189^59.1%ID^E:1.8e-37^RecName: Full=Protein big brother;^Eukaryota; Metazoa; Ecdysozoa; Arthropoda; Hexapoda; Insecta; Pterygota; Neoptera; Endopterygota; Diptera; Brachycera; Muscomorpha; Ephydroidea; Drosophilidae; Drosophila; Sophophora	GBI_M__0001T_00000132.p2	123-578[+]	BGB_DROME^BGB_DROME^Q:1-100,H:93-189^68%ID^E:2.7e-34^RecName: Full=Protein big brother;^Eukaryota; Metazoa; Ecdysozoa; Arthropoda; Hexapoda; Insecta; Pterygota; Neoptera; Endopterygota; Diptera; Brachycera; Muscomorpha; Ephydroidea; Drosophilidae; Drosophila; Sophophora	sp|Q24040|BGB_DROME^sp|Q24040|BGB_DROME^Q:12-422,H:57-189^59.1%ID^E:1.8e-37^.^.	sp|Q24040|BGB_DROME^sp|Q24040|BGB_DROME^Q:1-100,H:93-189^68%ID^E:2.7e-34^.^.	PF02312.20^CBF_beta^Core binding factor beta subunit^1-101^E:1.7e-40	.	KEGG:dme:Dmel_CG7959	GO:0016513^cellular_component^core-binding factor complex`GO:0005634^cellular_component^nucleus`GO:0003713^molecular_function^transcription coactivator activity`GO:0008134^molecular_function^transcription factor binding`GO:0035206^biological_process^regulation of hemocyte proliferation`GO:0006357^biological_process^regulation of transcription by RNA polymerase II	GO:0016513^cellular_component^core-binding factor complex`GO:0005634^cellular_component^nucleus`GO:0003713^molecular_function^transcription coactivator activity`GO:0008134^molecular_function^transcription factor binding`GO:0035206^biological_process^regulation of hemocyte proliferation`GO:0006357^biological_process^regulation of transcription by RNA polymerase II	GO:0003713^molecular_function^transcription coactivator activity`GO:0005634^cellular_component^nucleus	1	1	1	1	Dbxref=InterPro:IPR003417,Pfam:PF02312;Ontology_term=GO:0003713,GO:0005634;Note=Similar to Bgb: Protein big brother (Drosophila melanogaster OX%3D7227);	1	37	11	6	1
GBI_00077	GBI_00077.6	0		BGB_DROME^BGB_DROME^Q:37-276,H:110-189^66.2%ID^E:7.3e-25^RecName: Full=Protein big brother;^Eukaryota; Metazoa; Ecdysozoa; Arthropoda; Hexapoda; Insecta; Pterygota; Neoptera; Endopterygota; Diptera; Brachycera; Muscomorpha; Ephydroidea; Drosophilidae; Drosophila; Sophophora	GBI_M__0001T_00000133.p2	1-432[+]	BGB_DROME^BGB_DROME^Q:13-92,H:110-189^66.2%ID^E:1.7e-25^RecName: Full=Protein big brother;^Eukaryota; Metazoa; Ecdysozoa; Arthropoda; Hexapoda; Insecta; Pterygota; Neoptera; Endopterygota; Diptera; Brachycera; Muscomorpha; Ephydroidea; Drosophilidae; Drosophila; Sophophora	sp|Q24040|BGB_DROME^sp|Q24040|BGB_DROME^Q:37-276,H:110-189^66.2%ID^E:7.2e-25^.^.	sp|Q24040|BGB_DROME^sp|Q24040|BGB_DROME^Q:13-92,H:110-189^66.2%ID^E:1.7e-25^.^.	PF02312.20^CBF_beta^Core binding factor beta subunit^7-93^E:1.1e-32	.	KEGG:dme:Dmel_CG7959	GO:0016513^cellular_component^core-binding factor complex`GO:0005634^cellular_component^nucleus`GO:0003713^molecular_function^transcription coactivator activity`GO:0008134^molecular_function^transcription factor binding`GO:0035206^biological_process^regulation of hemocyte proliferation`GO:0006357^biological_process^regulation of transcription by RNA polymerase II	GO:0016513^cellular_component^core-binding factor complex`GO:0005634^cellular_component^nucleus`GO:0003713^molecular_function^transcription coactivator activity`GO:0008134^molecular_function^transcription factor binding`GO:0035206^biological_process^regulation of hemocyte proliferation`GO:0006357^biological_process^regulation of transcription by RNA polymerase II	GO:0003713^molecular_function^transcription coactivator activity`GO:0005634^cellular_component^nucleus	1	1	1	1	Dbxref=InterPro:IPR003417,Pfam:PF02312;Ontology_term=GO:0003713,GO:0005634;Note=Similar to Bgb: Protein big brother (Drosophila melanogaster OX%3D7227);	1	37	11	6	1
GBI_00078	GBI_00078-RA	0	GBI_00078	KTNB1_STRPU^KTNB1_STRPU^Q:388-1506,H:4-393^51.5%ID^E:1.5e-31^RecName: Full=Katanin p80 WD40 repeat-containing subunit B1 {ECO:0000255|HAMAP-Rule:MF_03022};^Eukaryota; Metazoa; Echinodermata; Eleutherozoa; Echinozoa; Echinoidea; Euechinoidea; Echinacea; Camarodonta; Echinidea; Strongylocentrotidae; Strongylocentrotus	GBI_00078-RA.p1	373-1542[+]	KTNB1_STRPU^KTNB1_STRPU^Q:6-378,H:4-393^51.5%ID^E:8.5e-32^RecName: Full=Katanin p80 WD40 repeat-containing subunit B1 {ECO:0000255|HAMAP-Rule:MF_03022};^Eukaryota; Metazoa; Echinodermata; Eleutherozoa; Echinozoa; Echinoidea; Euechinoidea; Echinacea; Camarodonta; Echinidea; Strongylocentrotidae; Strongylocentrotus	sp|O61585|KTNB1_STRPU^sp|O61585|KTNB1_STRPU^Q:388-1506,H:4-393^51.5%ID^E:1.5e-31^.^.	sp|O61585|KTNB1_STRPU^sp|O61585|KTNB1_STRPU^Q:6-378,H:4-393^51.5%ID^E:8.5e-32^.^.	PF00400.35^WD40^WD domain, G-beta repeat^11-46^E:0.00015`PF12894.10^ANAPC4_WD40^Anaphase-promoting complex subunit 4 WD40 domain^18-111^E:0.00012`PF00400.35^WD40^WD domain, G-beta repeat^52-89^E:0.00019`PF00400.35^WD40^WD domain, G-beta repeat^95-129^E:9.4e-08`PF00400.35^WD40^WD domain, G-beta repeat^143-172^E:3.1e-07`PF00400.35^WD40^WD domain, G-beta repeat^176-214^E:6.6e-06	.	.	GO:0005813^cellular_component^centrosome`GO:0005737^cellular_component^cytoplasm`GO:0008352^cellular_component^katanin complex`GO:0005874^cellular_component^microtubule`GO:0005819^cellular_component^spindle`GO:0000922^cellular_component^spindle pole`GO:0008017^molecular_function^microtubule binding`GO:0007049^biological_process^cell cycle`GO:0051301^biological_process^cell division`GO:0007019^bio…	GO:0005813^cellular_component^centrosome`GO:0005737^cellular_component^cytoplasm`GO:0008352^cellular_component^katanin complex`GO:0005874^cellular_component^microtubule`GO:0005819^cellular_component^spindle`GO:0000922^cellular_component^spindle pole`GO:0008017^molecular_function^microtubule binding`GO:0007049^biological_process^cell cycle`GO:0051301^biological_process^cell division`GO:0007019^bio…	GO:0005515^molecular_function^protein binding	1	1	1	1	Dbxref=InterPro:IPR001680,Pfam:PF00400;Ontology_term=GO:0005515;Note=Similar to wds: Protein will die slowly (Drosophila melanogaster OX%3D7227);	1	45	13	5	1
GBI_00078	GBI_00078.1	0		KTNB1_STRPU^KTNB1_STRPU^Q:275-2632,H:4-677^45.8%ID^E:3.1e-66^RecName: Full=Katanin p80 WD40 repeat-containing subunit B1 {ECO:0000255|HAMAP-Rule:MF_03022};^Eukaryota; Metazoa; Echinodermata; Eleutherozoa; Echinozoa; Echinoidea; Euechinoidea; Echinacea; Camarodonta; Echinidea; Strongylocentrotidae; Strongylocentrotus	GBI_M__0001T_00000450.p1	260-2632[+]	KTNB1_STRPU^KTNB1_STRPU^Q:6-791,H:4-677^45.8%ID^E:2.2e-66^RecName: Full=Katanin p80 WD40 repeat-containing subunit B1 {ECO:0000255|HAMAP-Rule:MF_03022};^Eukaryota; Metazoa; Echinodermata; Eleutherozoa; Echinozoa; Echinoidea; Euechinoidea; Echinacea; Camarodonta; Echinidea; Strongylocentrotidae; Strongylocentrotus	sp|O61585|KTNB1_STRPU^sp|O61585|KTNB1_STRPU^Q:275-2632,H:4-677^45.8%ID^E:3.1e-66^.^.	sp|O61585|KTNB1_STRPU^sp|O61585|KTNB1_STRPU^Q:6-791,H:4-677^45.8%ID^E:2.1e-66^.^.	PF00400.35^WD40^WD domain, G-beta repeat^11-46^E:0.00037`PF00400.35^WD40^WD domain, G-beta repeat^52-89^E:0.00046`PF00400.35^WD40^WD domain, G-beta repeat^95-131^E:5.3e-10`PF00400.35^WD40^WD domain, G-beta repeat^137-173^E:1.8e-09`PF00400.35^WD40^WD domain, G-beta repeat^177-215^E:1.6e-05`PF13925.9^Katanin_con80^con80 domain of Katanin^642-790^E:2.7e-51	.	.	GO:0005813^cellular_component^centrosome`GO:0005737^cellular_component^cytoplasm`GO:0008352^cellular_component^katanin complex`GO:0005874^cellular_component^microtubule`GO:0005819^cellular_component^spindle`GO:0000922^cellular_component^spindle pole`GO:0008017^molecular_function^microtubule binding`GO:0007049^biological_process^cell cycle`GO:0051301^biological_process^cell division`GO:0007019^bio…	GO:0005813^cellular_component^centrosome`GO:0005737^cellular_component^cytoplasm`GO:0008352^cellular_component^katanin complex`GO:0005874^cellular_component^microtubule`GO:0005819^cellular_component^spindle`GO:0000922^cellular_component^spindle pole`GO:0008017^molecular_function^microtubule binding`GO:0007049^biological_process^cell cycle`GO:0051301^biological_process^cell division`GO:0007019^bio…	GO:0005515^molecular_function^protein binding`GO:0008017^molecular_function^microtubule binding	1	1	1	1	Dbxref=InterPro:IPR001680,Pfam:PF00400;Ontology_term=GO:0005515;Note=Similar to wds: Protein will die slowly (Drosophila melanogaster OX%3D7227);	1	45	13	5	1
GBI_00078	GBI_00078.2	0		KTNB1_XENLA^KTNB1_XENLA^Q:216-1589,H:221-544^25.8%ID^E:2.5e-27^RecName: Full=Katanin p80 WD40 repeat-containing subunit B1 {ECO:0000255|HAMAP-Rule:MF_03022};^Eukaryota; Metazoa; Chordata; Craniata; Vertebrata; Euteleostomi; Amphibia; Batrachia; Anura; Pipoidea; Pipidae; Xenopodinae; Xenopus; Xenopus	GBI_M__0001T_00000451.p1	363-1604[+]	KTNB1_MOUSE^KTNB1_MOUSE^Q:209-409,H:339-547^25.6%ID^E:9.8e-10^RecName: Full=Katanin p80 WD40 repeat-containing subunit B1 {ECO:0000255|HAMAP-Rule:MF_03022};^Eukaryota; Metazoa; Chordata; Craniata; Vertebrata; Euteleostomi; Mammalia; Eutheria; Euarchontoglires; Glires; Rodentia; Myomorpha; Muroidea; Muridae; Murinae; Mus; Mus	sp|Q4V7Y7|KTNB1_XENLA^sp|Q4V7Y7|KTNB1_XENLA^Q:216-1589,H:221-544^25.8%ID^E:2.5e-27^.^.	sp|Q8BG40|KTNB1_MOUSE^sp|Q8BG40|KTNB1_MOUSE^Q:209-409,H:339-547^25.6%ID^E:9.7e-10^.^.	PF13925.9^Katanin_con80^con80 domain of Katanin^359-410^E:4.3e-14	.	KEGG:mmu:74187	GO:0005813^cellular_component^centrosome`GO:0005737^cellular_component^cytoplasm`GO:0008352^cellular_component^katanin complex`GO:0005874^cellular_component^microtubule`GO:0005819^cellular_component^spindle`GO:0000922^cellular_component^spindle pole`GO:0008017^molecular_function^microtubule binding`GO:0007049^biological_process^cell cycle`GO:0051301^biological_process^cell division`GO:0051013^bio…	GO:0030424^cellular_component^axon`GO:0005813^cellular_component^centrosome`GO:0005737^cellular_component^cytoplasm`GO:0005829^cellular_component^cytosol`GO:0030426^cellular_component^growth cone`GO:0008352^cellular_component^katanin complex`GO:0005874^cellular_component^microtubule`GO:0015630^cellular_component^microtubule cytoskeleton`GO:0030496^cellular_component^midbody`GO:0043025^cellular_co…	GO:0008017^molecular_function^microtubule binding	1	1	1	1	Dbxref=InterPro:IPR001680,Pfam:PF00400;Ontology_term=GO:0005515;Note=Similar to wds: Protein will die slowly (Drosophila melanogaster OX%3D7227);	1	45	13	5	1
GBI_00078	GBI_00078.3	0		KTNB1_STRPU^KTNB1_STRPU^Q:275-1396,H:4-393^68.4%ID^E:1.6e-31^RecName: Full=Katanin p80 WD40 repeat-containing subunit B1 {ECO:0000255|HAMAP-Rule:MF_03022};^Eukaryota; Metazoa; Echinodermata; Eleutherozoa; Echinozoa; Echinoidea; Euechinoidea; Echinacea; Camarodonta; Echinidea; Strongylocentrotidae; Strongylocentrotus	GBI_M__0001T_00000452.p4	3112-3429[-]	.	sp|O61585|KTNB1_STRPU^sp|O61585|KTNB1_STRPU^Q:275-1396,H:4-393^68.4%ID^E:1.6e-31^.^.	.	PF03184.22^DDE_1^DDE superfamily endonuclease^36-92^E:3.9e-08	.	.	GO:0005813^cellular_component^centrosome`GO:0005737^cellular_component^cytoplasm`GO:0008352^cellular_component^katanin complex`GO:0005874^cellular_component^microtubule`GO:0005819^cellular_component^spindle`GO:0000922^cellular_component^spindle pole`GO:0008017^molecular_function^microtubule binding`GO:0007049^biological_process^cell cycle`GO:0051301^biological_process^cell division`GO:0007019^bio…	.	GO:0003676^molecular_function^nucleic acid binding	1	0	1	1	Dbxref=InterPro:IPR001680,Pfam:PF00400;Ontology_term=GO:0005515;Note=Similar to wds: Protein will die slowly (Drosophila melanogaster OX%3D7227);	1	45	13	5	1
GBI_00078	GBI_00078.3	0		KTNB1_STRPU^KTNB1_STRPU^Q:275-1396,H:4-393^68.4%ID^E:1.6e-31^RecName: Full=Katanin p80 WD40 repeat-containing subunit B1 {ECO:0000255|HAMAP-Rule:MF_03022};^Eukaryota; Metazoa; Echinodermata; Eleutherozoa; Echinozoa; Echinoidea; Euechinoidea; Echinacea; Camarodonta; Echinidea; Strongylocentrotidae; Strongylocentrotus	GBI_M__0001T_00000452.p1	260-1432[+]	KTNB1_STRPU^KTNB1_STRPU^Q:6-379,H:4-393^68.4%ID^E:2.3e-32^RecName: Full=Katanin p80 WD40 repeat-containing subunit B1 {ECO:0000255|HAMAP-Rule:MF_03022};^Eukaryota; Metazoa; Echinodermata; Eleutherozoa; Echinozoa; Echinoidea; Euechinoidea; Echinacea; Camarodonta; Echinidea; Strongylocentrotidae; Strongylocentrotus	sp|O61585|KTNB1_STRPU^sp|O61585|KTNB1_STRPU^Q:275-1396,H:4-393^68.4%ID^E:1.6e-31^.^.	sp|O61585|KTNB1_STRPU^sp|O61585|KTNB1_STRPU^Q:6-379,H:4-393^68.4%ID^E:2.2e-32^.^.	PF00400.35^WD40^WD domain, G-beta repeat^11-46^E:0.00015`PF12894.10^ANAPC4_WD40^Anaphase-promoting complex subunit 4 WD40 domain^18-111^E:0.00015`PF00400.35^WD40^WD domain, G-beta repeat^52-89^E:0.00019`PF00400.35^WD40^WD domain, G-beta repeat^95-131^E:2.2e-10`PF00400.35^WD40^WD domain, G-beta repeat^137-173^E:7.2e-10`PF12894.10^ANAPC4_WD40^Anaphase-promoting complex subunit 4 WD40 domain^140-195…	.	.	GO:0005813^cellular_component^centrosome`GO:0005737^cellular_component^cytoplasm`GO:0008352^cellular_component^katanin complex`GO:0005874^cellular_component^microtubule`GO:0005819^cellular_component^spindle`GO:0000922^cellular_component^spindle pole`GO:0008017^molecular_function^microtubule binding`GO:0007049^biological_process^cell cycle`GO:0051301^biological_process^cell division`GO:0007019^bio…	GO:0005813^cellular_component^centrosome`GO:0005737^cellular_component^cytoplasm`GO:0008352^cellular_component^katanin complex`GO:0005874^cellular_component^microtubule`GO:0005819^cellular_component^spindle`GO:0000922^cellular_component^spindle pole`GO:0008017^molecular_function^microtubule binding`GO:0007049^biological_process^cell cycle`GO:0051301^biological_process^cell division`GO:0007019^bio…	GO:0005515^molecular_function^protein binding	1	1	1	1	Dbxref=InterPro:IPR001680,Pfam:PF00400;Ontology_term=GO:0005515;Note=Similar to wds: Protein will die slowly (Drosophila melanogaster OX%3D7227);	1	45	13	5	1
GBI_00079	GBI_00079-RA	0	GBI_00079	CH082_BOVIN^CH082_BOVIN^Q:733-1305,H:14-210^52.3%ID^E:2e-51^RecName: Full=UPF0598 protein C8orf82 homolog;^Eukaryota; Metazoa; Chordata; Craniata; Vertebrata; Euteleostomi; Mammalia; Eutheria; Laurasiatheria; Artiodactyla; Ruminantia; Pecora; Bovidae; Bovinae; Bos	GBI_00079-RA.p1	700-1359[+]	CH082_BOVIN^CH082_BOVIN^Q:12-202,H:14-210^52.3%ID^E:5.5e-52^RecName: Full=UPF0598 protein C8orf82 homolog;^Eukaryota; Metazoa; Chordata; Craniata; Vertebrata; Euteleostomi; Mammalia; Eutheria; Laurasiatheria; Artiodactyla; Ruminantia; Pecora; Bovidae; Bovinae; Bos	sp|A8E4L3|CH082_BOVIN^sp|A8E4L3|CH082_BOVIN^Q:733-1305,H:14-210^52.3%ID^E:2e-51^.^.	sp|A8E4L3|CH082_BOVIN^sp|A8E4L3|CH082_BOVIN^Q:12-202,H:14-210^52.3%ID^E:5.4e-52^.^.	PF14956.9^DUF4505^Domain of unknown function (DUF4505)^30-204^E:1.8e-86	.	KEGG:bta:618766	.	.	.	0	0	0	0	Dbxref=InterPro:IPR028108,Pfam:PF14956;Note=Similar to CG30010: UPF0598 protein CG30010 (Drosophila melanogaster OX%3D7227);	0	4	0	0	1
GBI_00079	GBI_00079-RB	0	GBI_00079	CH082_BOVIN^CH082_BOVIN^Q:485-1057,H:14-210^52.3%ID^E:1.8e-51^RecName: Full=UPF0598 protein C8orf82 homolog;^Eukaryota; Metazoa; Chordata; Craniata; Vertebrata; Euteleostomi; Mammalia; Eutheria; Laurasiatheria; Artiodactyla; Ruminantia; Pecora; Bovidae; Bovinae; Bos	GBI_00079-RB.p1	452-1111[+]	CH082_BOVIN^CH082_BOVIN^Q:12-202,H:14-210^52.3%ID^E:5.5e-52^RecName: Full=UPF0598 protein C8orf82 homolog;^Eukaryota; Metazoa; Chordata; Craniata; Vertebrata; Euteleostomi; Mammalia; Eutheria; Laurasiatheria; Artiodactyla; Ruminantia; Pecora; Bovidae; Bovinae; Bos	sp|A8E4L3|CH082_BOVIN^sp|A8E4L3|CH082_BOVIN^Q:485-1057,H:14-210^52.3%ID^E:1.8e-51^.^.	sp|A8E4L3|CH082_BOVIN^sp|A8E4L3|CH082_BOVIN^Q:12-202,H:14-210^52.3%ID^E:5.4e-52^.^.	PF14956.9^DUF4505^Domain of unknown function (DUF4505)^30-204^E:1.8e-86	.	KEGG:bta:618766	.	.	.	0	0	0	0	Dbxref=InterPro:IPR028108,Pfam:PF14956;Note=Similar to CG30010: UPF0598 protein CG30010 (Drosophila melanogaster OX%3D7227);	0	4	0	0	1
GBI_00080	GBI_00080-RA	0	GBI_00080	AKTIP_RAT^AKTIP_RAT^Q:496-1233,H:37-287^44.7%ID^E:5.7e-59^RecName: Full=AKT-interacting protein;^Eukaryota; Metazoa; Chordata; Craniata; Vertebrata; Euteleostomi; Mammalia; Eutheria; Euarchontoglires; Glires; Rodentia; Myomorpha; Muroidea; Muridae; Murinae; Rattus	GBI_00080-RA.p1	424-1239[+]	AKTIP_RAT^AKTIP_RAT^Q:25-270,H:37-287^44.7%ID^E:2e-59^RecName: Full=AKT-interacting protein;^Eukaryota; Metazoa; Chordata; Craniata; Vertebrata; Euteleostomi; Mammalia; Eutheria; Euarchontoglires; Glires; Rodentia; Myomorpha; Muroidea; Muridae; Murinae; Rattus	sp|Q5FVH4|AKTIP_RAT^sp|Q5FVH4|AKTIP_RAT^Q:496-1233,H:37-287^44.7%ID^E:5.6e-59^.^.	sp|Q5FVH4|AKTIP_RAT^sp|Q5FVH4|AKTIP_RAT^Q:25-270,H:37-287^44.7%ID^E:1.9e-59^.^.	PF00179.29^UQ_con^Ubiquitin-conjugating enzyme^69-205^E:6.3e-21	.	KEGG:rno:291906	GO:0005829^cellular_component^cytosol`GO:0070695^cellular_component^FHF complex`GO:0005634^cellular_component^nucleus`GO:0005886^cellular_component^plasma membrane`GO:0061631^molecular_function^ubiquitin conjugating enzyme activity`GO:0006915^biological_process^apoptotic process`GO:0045022^biological_process^early endosome to late endosome transport`GO:0007032^biological_process^endosome organiza…	GO:0005829^cellular_component^cytosol`GO:0070695^cellular_component^FHF complex`GO:0005634^cellular_component^nucleus`GO:0005886^cellular_component^plasma membrane`GO:0061631^molecular_function^ubiquitin conjugating enzyme activity`GO:0006915^biological_process^apoptotic process`GO:0045022^biological_process^early endosome to late endosome transport`GO:0007032^biological_process^endosome organiza…	.	1	1	0	1	Dbxref=InterPro:IPR000608,Pfam:PF00179;Note=Similar to AAEL000265: Protein crossbronx homolog (Aedes aegypti OX%3D7159);	0	36	8	7	1
GBI_00080	GBI_00080.1	0		AKTIP_HUMAN^AKTIP_HUMAN^Q:107-871,H:37-287^44.4%ID^E:1.4e-58^RecName: Full=AKT-interacting protein {ECO:0000305};^Eukaryota; Metazoa; Chordata; Craniata; Vertebrata; Euteleostomi; Mammalia; Eutheria; Euarchontoglires; Primates; Haplorrhini; Catarrhini; Hominidae; Homo	GBI_M__0001T_00000453.p1	35-877[+]	AKTIP_HUMAN^AKTIP_HUMAN^Q:25-279,H:37-287^44.4%ID^E:5.9e-59^RecName: Full=AKT-interacting protein {ECO:0000305};^Eukaryota; Metazoa; Chordata; Craniata; Vertebrata; Euteleostomi; Mammalia; Eutheria; Euarchontoglires; Primates; Haplorrhini; Catarrhini; Hominidae; Homo	sp|Q9H8T0|AKTIP_HUMAN^sp|Q9H8T0|AKTIP_HUMAN^Q:107-871,H:37-287^44.4%ID^E:1.4e-58^.^.	sp|Q9H8T0|AKTIP_HUMAN^sp|Q9H8T0|AKTIP_HUMAN^Q:25-279,H:37-287^44.4%ID^E:5.8e-59^.^.	PF00179.29^UQ_con^Ubiquitin-conjugating enzyme^69-205^E:6.8e-21	.	KEGG:hsa:64400	GO:0005829^cellular_component^cytosol`GO:0070695^cellular_component^FHF complex`GO:0005634^cellular_component^nucleus`GO:0005886^cellular_component^plasma membrane`GO:0061631^molecular_function^ubiquitin conjugating enzyme activity`GO:0006915^biological_process^apoptotic process`GO:0045022^biological_process^early endosome to late endosome transport`GO:0007032^biological_process^endosome organiza…	GO:0005829^cellular_component^cytosol`GO:0070695^cellular_component^FHF complex`GO:0005634^cellular_component^nucleus`GO:0005886^cellular_component^plasma membrane`GO:0061631^molecular_function^ubiquitin conjugating enzyme activity`GO:0006915^biological_process^apoptotic process`GO:0045022^biological_process^early endosome to late endosome transport`GO:0007032^biological_process^endosome organiza…	.	1	1	0	1	Dbxref=InterPro:IPR000608,Pfam:PF00179;Note=Similar to AAEL000265: Protein crossbronx homolog (Aedes aegypti OX%3D7159);	0	36	8	7	1
GBI_00081	GBI_00081-RA	0	GBI_00081	PSMD7_DROME^PSMD7_DROME^Q:382-1230,H:1-283^86.2%ID^E:9.5e-144^RecName: Full=26S proteasome non-ATPase regulatory subunit 7;^Eukaryota; Metazoa; Ecdysozoa; Arthropoda; Hexapoda; Insecta; Pterygota; Neoptera; Endopterygota; Diptera; Brachycera; Muscomorpha; Ephydroidea; Drosophilidae; Drosophila; Sophophora	GBI_00081-RA.p1	382-1338[+]	PSMD7_DROME^PSMD7_DROME^Q:1-283,H:1-283^86.2%ID^E:1.2e-143^RecName: Full=26S proteasome non-ATPase regulatory subunit 7;^Eukaryota; Metazoa; Ecdysozoa; Arthropoda; Hexapoda; Insecta; Pterygota; Neoptera; Endopterygota; Diptera; Brachycera; Muscomorpha; Ephydroidea; Drosophilidae; Drosophila; Sophophora	sp|P26270|PSMD7_DROME^sp|P26270|PSMD7_DROME^Q:382-1230,H:1-283^86.2%ID^E:9.4e-144^.^.	sp|P26270|PSMD7_DROME^sp|P26270|PSMD7_DROME^Q:1-283,H:1-283^86.2%ID^E:1.1e-143^.^.	PF01398.24^JAB^JAB1/Mov34/MPN/PAD-1 ubiquitin protease^9-121^E:1e-32`PF13012.9^MitMem_reg^Maintenance of mitochondrial structure and function^169-280^E:1.2e-33	.	KEGG:dme:Dmel_CG3416	GO:0005829^cellular_component^cytosol`GO:0030425^cellular_component^dendrite`GO:0005654^cellular_component^nucleoplasm`GO:0000502^cellular_component^proteasome complex`GO:0005838^cellular_component^proteasome regulatory particle`GO:0008541^cellular_component^proteasome regulatory particle, lid subcomplex`GO:0043161^biological_process^proteasome-mediated ubiquitin-dependent protein catabolic proce…	GO:0005829^cellular_component^cytosol`GO:0030425^cellular_component^dendrite`GO:0005654^cellular_component^nucleoplasm`GO:0000502^cellular_component^proteasome complex`GO:0005838^cellular_component^proteasome regulatory particle`GO:0008541^cellular_component^proteasome regulatory particle, lid subcomplex`GO:0043161^biological_process^proteasome-mediated ubiquitin-dependent protein catabolic proce…	GO:0005515^molecular_function^protein binding`GO:0070122^molecular_function^obsolete isopeptidase activity`GO:0140492^molecular_function^metal-dependent deubiquitinase activity	1	1	1	1	Dbxref=InterPro:IPR000555,InterPro:IPR024969,Pfam:PF01398,Pfam:PF13012;Ontology_term=GO:0005515;Note=Similar to Rpn8: 26S proteasome non-ATPase regulatory subunit 7 (Drosophila melanogaster OX%3D7227);	1	24	17	13	1
GBI_00082	GBI_00082-RA	0	GBI_00082	.	GBI_00082-RA.p1	1-576[+]	.	.	.	.	.	.	.	.	.	0	0	0	0	Note=Similar to B7P43_G17993: Uncharacterized protein (Cryptotermes secundus OX%3D105785);	0	18	6	3	1
GBI_00083	GBI_00083-RA	0	GBI_00083	.	GBI_00083-RA.p1	1-729[+]	.	.	.	.	.	.	.	.	.	0	0	0	0	Note=Protein of unknown function;	0
GBI_00088	GBI_00088-RA	0	GBI_00088	CP4C3_DROME^CP4C3_DROME^Q:4-144,H:150-196^53.2%ID^E:8.9e-09^RecName: Full=Cytochrome P450 4c3;^Eukaryota; Metazoa; Ecdysozoa; Arthropoda; Hexapoda; Insecta; Pterygota; Neoptera; Endopterygota; Diptera; Brachycera; Muscomorpha; Ephydroidea; Drosophilidae; Drosophila; Sophophora	.	.	.	sp|Q9VA27|CP4C3_DROME^sp|Q9VA27|CP4C3_DROME^Q:4-144,H:150-196^53.2%ID^E:8.8e-09^.^.	.	.	.	KEGG:dme:Dmel_CG1438	GO:0005789^cellular_component^endoplasmic reticulum membrane`GO:0020037^molecular_function^heme binding`GO:0005506^molecular_function^iron ion binding`GO:0004497^molecular_function^monooxygenase activity`GO:0016705^molecular_function^oxidoreductase activity, acting on paired donors, with incorporation or reduction of molecular oxygen	.	.	1	0	0	1	Dbxref=InterPro:IPR001128,Pfam:PF00067;Ontology_term=GO:0005506,GO:0016705,GO:0020037,GO:0055114;Note=Similar to Cyp4c3: Cytochrome P450 4c3 (Drosophila melanogaster OX%3D7227);	1
GBI_00090	GBI_00090-RA	0	GBI_00090	.	GBI_00090-RA.p1	1-381[+]	.	.	.	.	.	.	.	.	.	0	0	0	0	Note=Protein of unknown function;	0
GBI_00092	GBI_00092-RA	0	GBI_00092	CP4C1_BLADI^CP4C1_BLADI^Q:295-1449,H:27-453^36.3%ID^E:2.8e-68^RecName: Full=Cytochrome P450 4C1;^Eukaryota; Metazoa; Ecdysozoa; Arthropoda; Hexapoda; Insecta; Pterygota; Neoptera; Polyneoptera; Dictyoptera; Blattodea; Blaberoidea; Blaberidae; Blaberinae; Blaberus	GBI_00092-RA.p1	193-1683[+]	CP4C1_BLADI^CP4C1_BLADI^Q:35-419,H:27-453^36.3%ID^E:2.5e-68^RecName: Full=Cytochrome P450 4C1;^Eukaryota; Metazoa; Ecdysozoa; Arthropoda; Hexapoda; Insecta; Pterygota; Neoptera; Polyneoptera; Dictyoptera; Blattodea; Blaberoidea; Blaberidae; Blaberinae; Blaberus	sp|P29981|CP4C1_BLADI^sp|P29981|CP4C1_BLADI^Q:295-1449,H:27-453^36.3%ID^E:2.8e-68^.^.	sp|P29981|CP4C1_BLADI^sp|P29981|CP4C1_BLADI^Q:35-419,H:27-453^36.3%ID^E:2.5e-68^.^.	PF00067.25^p450^Cytochrome P450^46-323^E:1.5e-35`PF00067.25^p450^Cytochrome P450^361-407^E:7e-12	.	.	GO:0005789^cellular_component^endoplasmic reticulum membrane`GO:0070330^molecular_function^aromatase activity`GO:0020037^molecular_function^heme binding`GO:0005506^molecular_function^iron ion binding	GO:0005789^cellular_component^endoplasmic reticulum membrane`GO:0070330^molecular_function^aromatase activity`GO:0020037^molecular_function^heme binding`GO:0005506^molecular_function^iron ion binding	GO:0004497^molecular_function^monooxygenase activity`GO:0005506^molecular_function^iron ion binding`GO:0016705^molecular_function^oxidoreductase activity, acting on paired donors, with incorporation or reduction of molecular oxygen`GO:0020037^molecular_function^heme binding	1	1	1	1	Dbxref=InterPro:IPR001128,Pfam:PF00067;Ontology_term=GO:0005506,GO:0016705,GO:0020037,GO:0055114;Note=Similar to Putative cytochrome (Fragment) (Anopheles marajoara OX%3D58244);	1	39	2	14	1
GBI_00092	GBI_00092-RB	0	GBI_00092	CP4C1_BLADI^CP4C1_BLADI^Q:317-1471,H:27-453^36.3%ID^E:2.9e-68^RecName: Full=Cytochrome P450 4C1;^Eukaryota; Metazoa; Ecdysozoa; Arthropoda; Hexapoda; Insecta; Pterygota; Neoptera; Polyneoptera; Dictyoptera; Blattodea; Blaberoidea; Blaberidae; Blaberinae; Blaberus	GBI_00092-RB.p1	170-1705[+]	CP4C1_BLADI^CP4C1_BLADI^Q:50-434,H:27-453^36.3%ID^E:2.6e-68^RecName: Full=Cytochrome P450 4C1;^Eukaryota; Metazoa; Ecdysozoa; Arthropoda; Hexapoda; Insecta; Pterygota; Neoptera; Polyneoptera; Dictyoptera; Blattodea; Blaberoidea; Blaberidae; Blaberinae; Blaberus	sp|P29981|CP4C1_BLADI^sp|P29981|CP4C1_BLADI^Q:317-1471,H:27-453^36.3%ID^E:2.8e-68^.^.	sp|P29981|CP4C1_BLADI^sp|P29981|CP4C1_BLADI^Q:50-434,H:27-453^36.3%ID^E:2.5e-68^.^.	PF00067.25^p450^Cytochrome P450^61-338^E:1.6e-35`PF00067.25^p450^Cytochrome P450^376-422^E:7.3e-12	.	.	GO:0005789^cellular_component^endoplasmic reticulum membrane`GO:0070330^molecular_function^aromatase activity`GO:0020037^molecular_function^heme binding`GO:0005506^molecular_function^iron ion binding	GO:0005789^cellular_component^endoplasmic reticulum membrane`GO:0070330^molecular_function^aromatase activity`GO:0020037^molecular_function^heme binding`GO:0005506^molecular_function^iron ion binding	GO:0004497^molecular_function^monooxygenase activity`GO:0005506^molecular_function^iron ion binding`GO:0016705^molecular_function^oxidoreductase activity, acting on paired donors, with incorporation or reduction of molecular oxygen`GO:0020037^molecular_function^heme binding	1	1	1	1	Dbxref=InterPro:IPR001128,Pfam:PF00067;Ontology_term=GO:0005506,GO:0016705,GO:0020037,GO:0055114;Note=Similar to Putative cytochrome (Fragment) (Anopheles marajoara OX%3D58244);	1	39	2	14	1
GBI_00092	GBI_00092-RC	0	GBI_00092	CP4C1_BLADI^CP4C1_BLADI^Q:159-1313,H:27-453^36.3%ID^E:2.6e-68^RecName: Full=Cytochrome P450 4C1;^Eukaryota; Metazoa; Ecdysozoa; Arthropoda; Hexapoda; Insecta; Pterygota; Neoptera; Polyneoptera; Dictyoptera; Blattodea; Blaberoidea; Blaberidae; Blaberinae; Blaberus	GBI_00092-RC.p1	57-1547[+]	CP4C1_BLADI^CP4C1_BLADI^Q:35-419,H:27-453^36.3%ID^E:2.5e-68^RecName: Full=Cytochrome P450 4C1;^Eukaryota; Metazoa; Ecdysozoa; Arthropoda; Hexapoda; Insecta; Pterygota; Neoptera; Polyneoptera; Dictyoptera; Blattodea; Blaberoidea; Blaberidae; Blaberinae; Blaberus	sp|P29981|CP4C1_BLADI^sp|P29981|CP4C1_BLADI^Q:159-1313,H:27-453^36.3%ID^E:2.6e-68^.^.	sp|P29981|CP4C1_BLADI^sp|P29981|CP4C1_BLADI^Q:35-419,H:27-453^36.3%ID^E:2.5e-68^.^.	PF00067.25^p450^Cytochrome P450^46-323^E:1.5e-35`PF00067.25^p450^Cytochrome P450^361-407^E:7e-12	.	.	GO:0005789^cellular_component^endoplasmic reticulum membrane`GO:0070330^molecular_function^aromatase activity`GO:0020037^molecular_function^heme binding`GO:0005506^molecular_function^iron ion binding	GO:0005789^cellular_component^endoplasmic reticulum membrane`GO:0070330^molecular_function^aromatase activity`GO:0020037^molecular_function^heme binding`GO:0005506^molecular_function^iron ion binding	GO:0004497^molecular_function^monooxygenase activity`GO:0005506^molecular_function^iron ion binding`GO:0016705^molecular_function^oxidoreductase activity, acting on paired donors, with incorporation or reduction of molecular oxygen`GO:0020037^molecular_function^heme binding	1	1	1	1	Dbxref=InterPro:IPR001128,Pfam:PF00067;Ontology_term=GO:0005506,GO:0016705,GO:0020037,GO:0055114;Note=Similar to Putative cytochrome (Fragment) (Anopheles marajoara OX%3D58244);	1	39	2	14	1
GBI_00092	GBI_00092-RD	0	GBI_00092	CP4C1_BLADI^CP4C1_BLADI^Q:148-1302,H:27-453^36.3%ID^E:2.6e-68^RecName: Full=Cytochrome P450 4C1;^Eukaryota; Metazoa; Ecdysozoa; Arthropoda; Hexapoda; Insecta; Pterygota; Neoptera; Polyneoptera; Dictyoptera; Blattodea; Blaberoidea; Blaberidae; Blaberinae; Blaberus	GBI_00092-RD.p1	1-1536[+]	CP4C1_BLADI^CP4C1_BLADI^Q:50-434,H:27-453^36.3%ID^E:2.6e-68^RecName: Full=Cytochrome P450 4C1;^Eukaryota; Metazoa; Ecdysozoa; Arthropoda; Hexapoda; Insecta; Pterygota; Neoptera; Polyneoptera; Dictyoptera; Blattodea; Blaberoidea; Blaberidae; Blaberinae; Blaberus	sp|P29981|CP4C1_BLADI^sp|P29981|CP4C1_BLADI^Q:148-1302,H:27-453^36.3%ID^E:2.6e-68^.^.	sp|P29981|CP4C1_BLADI^sp|P29981|CP4C1_BLADI^Q:50-434,H:27-453^36.3%ID^E:2.5e-68^.^.	PF00067.25^p450^Cytochrome P450^61-338^E:1.6e-35`PF00067.25^p450^Cytochrome P450^376-422^E:7.3e-12	.	.	GO:0005789^cellular_component^endoplasmic reticulum membrane`GO:0070330^molecular_function^aromatase activity`GO:0020037^molecular_function^heme binding`GO:0005506^molecular_function^iron ion binding	GO:0005789^cellular_component^endoplasmic reticulum membrane`GO:0070330^molecular_function^aromatase activity`GO:0020037^molecular_function^heme binding`GO:0005506^molecular_function^iron ion binding	GO:0004497^molecular_function^monooxygenase activity`GO:0005506^molecular_function^iron ion binding`GO:0016705^molecular_function^oxidoreductase activity, acting on paired donors, with incorporation or reduction of molecular oxygen`GO:0020037^molecular_function^heme binding	1	1	1	1	Dbxref=InterPro:IPR001128,Pfam:PF00067;Ontology_term=GO:0005506,GO:0016705,GO:0020037,GO:0055114;Note=Similar to Putative cytochrome (Fragment) (Anopheles marajoara OX%3D58244);	1	39	2	14	1
GBI_00092	GBI_00092.4	0		CP4C1_BLADI^CP4C1_BLADI^Q:282-1541,H:27-442^44.3%ID^E:5.9e-97^RecName: Full=Cytochrome P450 4C1;^Eukaryota; Metazoa; Ecdysozoa; Arthropoda; Hexapoda; Insecta; Pterygota; Neoptera; Polyneoptera; Dictyoptera; Blattodea; Blaberoidea; Blaberidae; Blaberinae; Blaberus	GBI_M__0001T_00000149.p1	180-1541[+]	CP4C1_BLADI^CP4C1_BLADI^Q:35-454,H:27-442^44.3%ID^E:5.2e-97^RecName: Full=Cytochrome P450 4C1;^Eukaryota; Metazoa; Ecdysozoa; Arthropoda; Hexapoda; Insecta; Pterygota; Neoptera; Polyneoptera; Dictyoptera; Blattodea; Blaberoidea; Blaberidae; Blaberinae; Blaberus	sp|P29981|CP4C1_BLADI^sp|P29981|CP4C1_BLADI^Q:282-1541,H:27-442^44.3%ID^E:5.8e-97^.^.	sp|P29981|CP4C1_BLADI^sp|P29981|CP4C1_BLADI^Q:35-454,H:27-442^44.3%ID^E:5.1e-97^.^.	PF00067.25^p450^Cytochrome P450^46-454^E:1.8e-85	.	.	GO:0005789^cellular_component^endoplasmic reticulum membrane`GO:0070330^molecular_function^aromatase activity`GO:0020037^molecular_function^heme binding`GO:0005506^molecular_function^iron ion binding	GO:0005789^cellular_component^endoplasmic reticulum membrane`GO:0070330^molecular_function^aromatase activity`GO:0020037^molecular_function^heme binding`GO:0005506^molecular_function^iron ion binding	GO:0004497^molecular_function^monooxygenase activity`GO:0005506^molecular_function^iron ion binding`GO:0016705^molecular_function^oxidoreductase activity, acting on paired donors, with incorporation or reduction of molecular oxygen`GO:0020037^molecular_function^heme binding	1	1	1	1	Dbxref=InterPro:IPR001128,Pfam:PF00067;Ontology_term=GO:0005506,GO:0016705,GO:0020037,GO:0055114;Note=Similar to Putative cytochrome (Fragment) (Anopheles marajoara OX%3D58244);	1	39	2	14	1
GBI_00092	GBI_00092.3	0		CP4C1_BLADI^CP4C1_BLADI^Q:293-1552,H:27-442^44.3%ID^E:5.9e-97^RecName: Full=Cytochrome P450 4C1;^Eukaryota; Metazoa; Ecdysozoa; Arthropoda; Hexapoda; Insecta; Pterygota; Neoptera; Polyneoptera; Dictyoptera; Blattodea; Blaberoidea; Blaberidae; Blaberinae; Blaberus	GBI_M__0001T_00000150.p1	191-1552[+]	CP4C1_BLADI^CP4C1_BLADI^Q:35-454,H:27-442^44.3%ID^E:5.2e-97^RecName: Full=Cytochrome P450 4C1;^Eukaryota; Metazoa; Ecdysozoa; Arthropoda; Hexapoda; Insecta; Pterygota; Neoptera; Polyneoptera; Dictyoptera; Blattodea; Blaberoidea; Blaberidae; Blaberinae; Blaberus	sp|P29981|CP4C1_BLADI^sp|P29981|CP4C1_BLADI^Q:293-1552,H:27-442^44.3%ID^E:5.8e-97^.^.	sp|P29981|CP4C1_BLADI^sp|P29981|CP4C1_BLADI^Q:35-454,H:27-442^44.3%ID^E:5.1e-97^.^.	PF00067.25^p450^Cytochrome P450^46-454^E:1.8e-85	.	.	GO:0005789^cellular_component^endoplasmic reticulum membrane`GO:0070330^molecular_function^aromatase activity`GO:0020037^molecular_function^heme binding`GO:0005506^molecular_function^iron ion binding	GO:0005789^cellular_component^endoplasmic reticulum membrane`GO:0070330^molecular_function^aromatase activity`GO:0020037^molecular_function^heme binding`GO:0005506^molecular_function^iron ion binding	GO:0004497^molecular_function^monooxygenase activity`GO:0005506^molecular_function^iron ion binding`GO:0016705^molecular_function^oxidoreductase activity, acting on paired donors, with incorporation or reduction of molecular oxygen`GO:0020037^molecular_function^heme binding	1	1	1	1	Dbxref=InterPro:IPR001128,Pfam:PF00067;Ontology_term=GO:0005506,GO:0016705,GO:0020037,GO:0055114;Note=Similar to Putative cytochrome (Fragment) (Anopheles marajoara OX%3D58244);	1	39	2	14	1
GBI_00092	GBI_00092.5	0		CP4C1_BLADI^CP4C1_BLADI^Q:233-1528,H:27-453^43.8%ID^E:6e-97^RecName: Full=Cytochrome P450 4C1;^Eukaryota; Metazoa; Ecdysozoa; Arthropoda; Hexapoda; Insecta; Pterygota; Neoptera; Polyneoptera; Dictyoptera; Blattodea; Blaberoidea; Blaberidae; Blaberinae; Blaberus	GBI_M__0001T_00000151.p1	131-1762[+]	CP4C1_BLADI^CP4C1_BLADI^Q:35-466,H:27-453^43.8%ID^E:3.6e-97^RecName: Full=Cytochrome P450 4C1;^Eukaryota; Metazoa; Ecdysozoa; Arthropoda; Hexapoda; Insecta; Pterygota; Neoptera; Polyneoptera; Dictyoptera; Blattodea; Blaberoidea; Blaberidae; Blaberinae; Blaberus	sp|P29981|CP4C1_BLADI^sp|P29981|CP4C1_BLADI^Q:233-1528,H:27-453^43.8%ID^E:5.9e-97^.^.	sp|P29981|CP4C1_BLADI^sp|P29981|CP4C1_BLADI^Q:35-466,H:27-453^43.8%ID^E:3.6e-97^.^.	PF00067.25^p450^Cytochrome P450^46-454^E:2e-85	.	.	GO:0005789^cellular_component^endoplasmic reticulum membrane`GO:0070330^molecular_function^aromatase activity`GO:0020037^molecular_function^heme binding`GO:0005506^molecular_function^iron ion binding	GO:0005789^cellular_component^endoplasmic reticulum membrane`GO:0070330^molecular_function^aromatase activity`GO:0020037^molecular_function^heme binding`GO:0005506^molecular_function^iron ion binding	GO:0004497^molecular_function^monooxygenase activity`GO:0005506^molecular_function^iron ion binding`GO:0016705^molecular_function^oxidoreductase activity, acting on paired donors, with incorporation or reduction of molecular oxygen`GO:0020037^molecular_function^heme binding	1	1	1	1	Dbxref=InterPro:IPR001128,Pfam:PF00067;Ontology_term=GO:0005506,GO:0016705,GO:0020037,GO:0055114;Note=Similar to Putative cytochrome (Fragment) (Anopheles marajoara OX%3D58244);	1	39	2	14	1
GBI_00092	GBI_00092.8	0		C4AA1_DROME^C4AA1_DROME^Q:254-646,H:313-440^45%ID^E:4.6e-27^RecName: Full=Probable cytochrome P450 4aa1;^Eukaryota; Metazoa; Ecdysozoa; Arthropoda; Hexapoda; Insecta; Pterygota; Neoptera; Endopterygota; Diptera; Brachycera; Muscomorpha; Ephydroidea; Drosophilidae; Drosophila; Sophophora	GBI_M__0001T_00000152.p1	2-646[+]	C4AA1_DROME^C4AA1_DROME^Q:85-215,H:313-440^45%ID^E:4.6e-27^RecName: Full=Probable cytochrome P450 4aa1;^Eukaryota; Metazoa; Ecdysozoa; Arthropoda; Hexapoda; Insecta; Pterygota; Neoptera; Endopterygota; Diptera; Brachycera; Muscomorpha; Ephydroidea; Drosophilidae; Drosophila; Sophophora	sp|Q9V7G5|C4AA1_DROME^sp|Q9V7G5|C4AA1_DROME^Q:254-646,H:313-440^45%ID^E:4.5e-27^.^.	sp|Q9V7G5|C4AA1_DROME^sp|Q9V7G5|C4AA1_DROME^Q:85-215,H:313-440^45%ID^E:4.5e-27^.^.	PF00067.25^p450^Cytochrome P450^85-215^E:2.7e-41	.	KEGG:dme:Dmel_CG8302	GO:0005789^cellular_component^endoplasmic reticulum membrane`GO:0020037^molecular_function^heme binding`GO:0005506^molecular_function^iron ion binding`GO:0004497^molecular_function^monooxygenase activity`GO:0016705^molecular_function^oxidoreductase activity, acting on paired donors, with incorporation or reduction of molecular oxygen`GO:0006697^biological_process^ecdysone biosynthetic process	GO:0005789^cellular_component^endoplasmic reticulum membrane`GO:0020037^molecular_function^heme binding`GO:0005506^molecular_function^iron ion binding`GO:0004497^molecular_function^monooxygenase activity`GO:0016705^molecular_function^oxidoreductase activity, acting on paired donors, with incorporation or reduction of molecular oxygen`GO:0006697^biological_process^ecdysone biosynthetic process	GO:0004497^molecular_function^monooxygenase activity`GO:0005506^molecular_function^iron ion binding`GO:0016705^molecular_function^oxidoreductase activity, acting on paired donors, with incorporation or reduction of molecular oxygen`GO:0020037^molecular_function^heme binding	1	1	1	1	Dbxref=InterPro:IPR001128,Pfam:PF00067;Ontology_term=GO:0005506,GO:0016705,GO:0020037,GO:0055114;Note=Similar to Putative cytochrome (Fragment) (Anopheles marajoara OX%3D58244);	1	39	2	14	1
GBI_00093	GBI_00093-RA	0	GBI_00093	.	GBI_00093-RA.p1	1-516[+]	.	.	.	.	.	.	.	.	.	0	0	0	0	Note=Protein of unknown function;	0
GBI_00093	GBI_00093.2	0		.	GBI_M__0001T_00000154.p1	1-708[+]	.	.	.	.	.	.	.	.	.	0	0	0	0	Note=Protein of unknown function;	0
GBI_00093	GBI_00093.1	0		.	GBI_M__0001T_00000155.p1	2754-3245[+]	.	.	.	.	.	.	.	.	.	0	0	0	0	Note=Protein of unknown function;	0
GBI_00093	GBI_00093.7	0		.	GBI_M__0001T_00000156.p1	2878-3369[+]	.	.	.	.	.	.	.	.	.	0	0	0	0	Note=Protein of unknown function;	0
GBI_00093	GBI_00093.6	0		.	GBI_M__0001T_00000157.p1	215-832[+]	.	.	.	.	.	.	.	.	.	0	0	0	0	Note=Protein of unknown function;	0
GBI_00093	GBI_00093.5	0		.	GBI_M__0001T_00000158.p1	219-899[+]	.	.	.	.	.	.	.	.	.	0	0	0	0	Note=Protein of unknown function;	0
GBI_00093	GBI_00093.4	0		.	GBI_M__0001T_00000159.p1	670-1161[+]	.	.	.	.	.	.	.	.	.	0	0	0	0	Note=Protein of unknown function;	0
GBI_00093	GBI_00093.8	0		.	.	.	.	.	.	.	.	.	.	.	.	0	0	0	0	Note=Protein of unknown function;	0
GBI_00094	GBI_00094-RA	0	GBI_00094	CPPED_XENTR^CPPED_XENTR^Q:16-825,H:22-295^43.9%ID^E:7.6e-70^RecName: Full=Serine/threonine-protein phosphatase CPPED1;^Eukaryota; Metazoa; Chordata; Craniata; Vertebrata; Euteleostomi; Amphibia; Batrachia; Anura; Pipoidea; Pipidae; Xenopodinae; Xenopus; Silurana	GBI_00094-RA.p1	1-846[+]	CPPED_XENTR^CPPED_XENTR^Q:6-275,H:22-295^43.9%ID^E:5.7e-70^RecName: Full=Serine/threonine-protein phosphatase CPPED1;^Eukaryota; Metazoa; Chordata; Craniata; Vertebrata; Euteleostomi; Amphibia; Batrachia; Anura; Pipoidea; Pipidae; Xenopodinae; Xenopus; Silurana	sp|Q28FE0|CPPED_XENTR^sp|Q28FE0|CPPED_XENTR^Q:16-825,H:22-295^43.9%ID^E:7.5e-70^.^.	sp|Q28FE0|CPPED_XENTR^sp|Q28FE0|CPPED_XENTR^Q:6-275,H:22-295^43.9%ID^E:5.7e-70^.^.	PF00149.31^Metallophos^Calcineurin-like phosphoesterase^19-227^E:5.5e-11	.	KEGG:xtr:548896	GO:0005737^cellular_component^cytoplasm`GO:0046872^molecular_function^metal ion binding`GO:0017018^molecular_function^myosin phosphatase activity	GO:0005737^cellular_component^cytoplasm`GO:0046872^molecular_function^metal ion binding`GO:0017018^molecular_function^myosin phosphatase activity	GO:0016787^molecular_function^hydrolase activity	1	1	1	1	Dbxref=InterPro:IPR004843,Pfam:PF00149;Ontology_term=GO:0016787;Note=Similar to B7P43_G16994: Uncharacterized protein (Cryptotermes secundus OX%3D105785);	1	17	3	13	1
GBI_00094	GBI_00094.1	0		CPPED_XENTR^CPPED_XENTR^Q:208-675,H:140-295^49.4%ID^E:6.5e-44^RecName: Full=Serine/threonine-protein phosphatase CPPED1;^Eukaryota; Metazoa; Chordata; Craniata; Vertebrata; Euteleostomi; Amphibia; Batrachia; Anura; Pipoidea; Pipidae; Xenopodinae; Xenopus; Silurana	GBI_M__0001T_00000458.p1	2-352[+]	.	sp|Q28FE0|CPPED_XENTR^sp|Q28FE0|CPPED_XENTR^Q:208-675,H:140-295^49.4%ID^E:6.4e-44^.^.	.	.	.	KEGG:xtr:548896	GO:0005737^cellular_component^cytoplasm`GO:0046872^molecular_function^metal ion binding`GO:0017018^molecular_function^myosin phosphatase activity	.	.	1	0	0	1	Dbxref=InterPro:IPR004843,Pfam:PF00149;Ontology_term=GO:0016787;Note=Similar to B7P43_G16994: Uncharacterized protein (Cryptotermes secundus OX%3D105785);	1	17	3	13	1
GBI_00095	GBI_00095-RA	0	GBI_00095	LRCH_DROME^LRCH_DROME^Q:328-1200,H:459-746^44.8%ID^E:1.3e-53^RecName: Full=Leucine-rich repeat and calponin homology domain-containing protein {ECO:0000305};^Eukaryota; Metazoa; Ecdysozoa; Arthropoda; Hexapoda; Insecta; Pterygota; Neoptera; Endopterygota; Diptera; Brachycera; Muscomorpha; Ephydroidea; Drosophilidae; Drosophila; Sophophora	GBI_00095-RA.p1	292-1290[+]	LRCH_DROME^LRCH_DROME^Q:13-303,H:459-746^44.8%ID^E:6.8e-54^RecName: Full=Leucine-rich repeat and calponin homology domain-containing protein {ECO:0000305};^Eukaryota; Metazoa; Ecdysozoa; Arthropoda; Hexapoda; Insecta; Pterygota; Neoptera; Endopterygota; Diptera; Brachycera; Muscomorpha; Ephydroidea; Drosophilidae; Drosophila; Sophophora	sp|Q960C5|LRCH_DROME^sp|Q960C5|LRCH_DROME^Q:328-1200,H:459-746^44.8%ID^E:1.3e-53^.^.	sp|Q960C5|LRCH_DROME^sp|Q960C5|LRCH_DROME^Q:13-303,H:459-746^44.8%ID^E:6.7e-54^.^.	PF00307.34^CH^Calponin homology (CH) domain^221-303^E:1.5e-08	.	KEGG:dme:Dmel_CG6860	GO:0005938^cellular_component^cell cortex`GO:0032154^cellular_component^cleavage furrow`GO:0005856^cellular_component^cytoskeleton`GO:0007010^biological_process^cytoskeleton organization	GO:0005938^cellular_component^cell cortex`GO:0032154^cellular_component^cleavage furrow`GO:0005856^cellular_component^cytoskeleton`GO:0007010^biological_process^cytoskeleton organization	GO:0005515^molecular_function^protein binding	1	1	1	1	Dbxref=InterPro:IPR001611,InterPro:IPR001715,Pfam:PF00307,Pfam:PF13855;Ontology_term=GO:0005515;Note=Similar to scrib: Protein lap4 (Drosophila melanogaster OX%3D7227);	1	5	10	0	1
GBI_00095	GBI_00095-RA	0	GBI_00095	LRCH_DROME^LRCH_DROME^Q:328-1200,H:459-746^44.8%ID^E:1.3e-53^RecName: Full=Leucine-rich repeat and calponin homology domain-containing protein {ECO:0000305};^Eukaryota; Metazoa; Ecdysozoa; Arthropoda; Hexapoda; Insecta; Pterygota; Neoptera; Endopterygota; Diptera; Brachycera; Muscomorpha; Ephydroidea; Drosophilidae; Drosophila; Sophophora	GBI_00095-RA.p3	1421-1933[-]	.	sp|Q960C5|LRCH_DROME^sp|Q960C5|LRCH_DROME^Q:328-1200,H:459-746^44.8%ID^E:1.3e-53^.^.	.	.	.	KEGG:dme:Dmel_CG6860	GO:0005938^cellular_component^cell cortex`GO:0032154^cellular_component^cleavage furrow`GO:0005856^cellular_component^cytoskeleton`GO:0007010^biological_process^cytoskeleton organization	.	.	1	0	0	1	Dbxref=InterPro:IPR001611,InterPro:IPR001715,Pfam:PF00307,Pfam:PF13855;Ontology_term=GO:0005515;Note=Similar to scrib: Protein lap4 (Drosophila melanogaster OX%3D7227);	1	5	10	0	1
GBI_00095	GBI_00095-RB	0	GBI_00095	LRCH_DROME^LRCH_DROME^Q:513-1364,H:466-746^43.5%ID^E:3e-51^RecName: Full=Leucine-rich repeat and calponin homology domain-containing protein {ECO:0000305};^Eukaryota; Metazoa; Ecdysozoa; Arthropoda; Hexapoda; Insecta; Pterygota; Neoptera; Endopterygota; Diptera; Brachycera; Muscomorpha; Ephydroidea; Drosophilidae; Drosophila; Sophophora	GBI_00095-RB.p3	1585-2097[-]	.	sp|Q960C5|LRCH_DROME^sp|Q960C5|LRCH_DROME^Q:513-1364,H:466-746^43.5%ID^E:2.9e-51^.^.	.	.	.	KEGG:dme:Dmel_CG6860	GO:0005938^cellular_component^cell cortex`GO:0032154^cellular_component^cleavage furrow`GO:0005856^cellular_component^cytoskeleton`GO:0007010^biological_process^cytoskeleton organization	.	.	1	0	0	1	Dbxref=InterPro:IPR001611,InterPro:IPR001715,Pfam:PF00307,Pfam:PF13855;Ontology_term=GO:0005515;Note=Similar to scrib: Protein lap4 (Drosophila melanogaster OX%3D7227);	1	5	10	0	1
GBI_00095	GBI_00095-RB	0	GBI_00095	LRCH_DROME^LRCH_DROME^Q:513-1364,H:466-746^43.5%ID^E:3e-51^RecName: Full=Leucine-rich repeat and calponin homology domain-containing protein {ECO:0000305};^Eukaryota; Metazoa; Ecdysozoa; Arthropoda; Hexapoda; Insecta; Pterygota; Neoptera; Endopterygota; Diptera; Brachycera; Muscomorpha; Ephydroidea; Drosophilidae; Drosophila; Sophophora	GBI_00095-RB.p1	516-1454[+]	LRCH_DROME^LRCH_DROME^Q:3-283,H:469-746^43.9%ID^E:3.9e-51^RecName: Full=Leucine-rich repeat and calponin homology domain-containing protein {ECO:0000305};^Eukaryota; Metazoa; Ecdysozoa; Arthropoda; Hexapoda; Insecta; Pterygota; Neoptera; Endopterygota; Diptera; Brachycera; Muscomorpha; Ephydroidea; Drosophilidae; Drosophila; Sophophora	sp|Q960C5|LRCH_DROME^sp|Q960C5|LRCH_DROME^Q:513-1364,H:466-746^43.5%ID^E:2.9e-51^.^.	sp|Q960C5|LRCH_DROME^sp|Q960C5|LRCH_DROME^Q:3-283,H:469-746^43.9%ID^E:3.8e-51^.^.	PF00307.34^CH^Calponin homology (CH) domain^201-283^E:1.3e-08	.	KEGG:dme:Dmel_CG6860	GO:0005938^cellular_component^cell cortex`GO:0032154^cellular_component^cleavage furrow`GO:0005856^cellular_component^cytoskeleton`GO:0007010^biological_process^cytoskeleton organization	GO:0005938^cellular_component^cell cortex`GO:0032154^cellular_component^cleavage furrow`GO:0005856^cellular_component^cytoskeleton`GO:0007010^biological_process^cytoskeleton organization	GO:0005515^molecular_function^protein binding	1	1	1	1	Dbxref=InterPro:IPR001611,InterPro:IPR001715,Pfam:PF00307,Pfam:PF13855;Ontology_term=GO:0005515;Note=Similar to scrib: Protein lap4 (Drosophila melanogaster OX%3D7227);	1	5	10	0	1
GBI_00095	GBI_00095-RC	0	GBI_00095	LRCH_DROME^LRCH_DROME^Q:3-1985,H:104-746^37.3%ID^E:3.5e-68^RecName: Full=Leucine-rich repeat and calponin homology domain-containing protein {ECO:0000305};^Eukaryota; Metazoa; Ecdysozoa; Arthropoda; Hexapoda; Insecta; Pterygota; Neoptera; Endopterygota; Diptera; Brachycera; Muscomorpha; Ephydroidea; Drosophilidae; Drosophila; Sophophora	GBI_00095-RC.p3	2206-2718[-]	.	sp|Q960C5|LRCH_DROME^sp|Q960C5|LRCH_DROME^Q:3-1985,H:104-746^37.3%ID^E:3.4e-68^.^.	.	.	.	KEGG:dme:Dmel_CG6860	GO:0005938^cellular_component^cell cortex`GO:0032154^cellular_component^cleavage furrow`GO:0005856^cellular_component^cytoskeleton`GO:0007010^biological_process^cytoskeleton organization	.	.	1	0	0	1	Dbxref=InterPro:IPR001611,InterPro:IPR001715,Pfam:PF00307,Pfam:PF13855;Ontology_term=GO:0005515;Note=Similar to scrib: Protein lap4 (Drosophila melanogaster OX%3D7227);	1	5	10	0	1
GBI_00095	GBI_00095-RC	0	GBI_00095	LRCH_DROME^LRCH_DROME^Q:3-1985,H:104-746^37.3%ID^E:3.5e-68^RecName: Full=Leucine-rich repeat and calponin homology domain-containing protein {ECO:0000305};^Eukaryota; Metazoa; Ecdysozoa; Arthropoda; Hexapoda; Insecta; Pterygota; Neoptera; Endopterygota; Diptera; Brachycera; Muscomorpha; Ephydroidea; Drosophilidae; Drosophila; Sophophora	GBI_00095-RC.p1	3-2075[+]	LRCH_DROME^LRCH_DROME^Q:1-661,H:104-746^37.3%ID^E:2.6e-68^RecName: Full=Leucine-rich repeat and calponin homology domain-containing protein {ECO:0000305};^Eukaryota; Metazoa; Ecdysozoa; Arthropoda; Hexapoda; Insecta; Pterygota; Neoptera; Endopterygota; Diptera; Brachycera; Muscomorpha; Ephydroidea; Drosophilidae; Drosophila; Sophophora	sp|Q960C5|LRCH_DROME^sp|Q960C5|LRCH_DROME^Q:3-1985,H:104-746^37.3%ID^E:3.4e-68^.^.	sp|Q960C5|LRCH_DROME^sp|Q960C5|LRCH_DROME^Q:1-661,H:104-746^37.3%ID^E:2.6e-68^.^.	PF13855.9^LRR_8^Leucine rich repeat^20-76^E:2.5e-07`PF00560.36^LRR_1^Leucine Rich Repeat^20-33^E:8000`PF13516.9^LRR_6^Leucine Rich repeat^41-54^E:15`PF00560.36^LRR_1^Leucine Rich Repeat^43-63^E:5`PF13855.9^LRR_8^Leucine rich repeat^66-122^E:2.3e-08`PF00560.36^LRR_1^Leucine Rich Repeat^66-80^E:2500`PF13516.9^LRR_6^Leucine Rich repeat^88-99^E:21`PF00560.36^LRR_1^Leucine Rich Repeat^89-103^E:4000`PF…	.	KEGG:dme:Dmel_CG6860	GO:0005938^cellular_component^cell cortex`GO:0032154^cellular_component^cleavage furrow`GO:0005856^cellular_component^cytoskeleton`GO:0007010^biological_process^cytoskeleton organization	GO:0005938^cellular_component^cell cortex`GO:0032154^cellular_component^cleavage furrow`GO:0005856^cellular_component^cytoskeleton`GO:0007010^biological_process^cytoskeleton organization	GO:0005515^molecular_function^protein binding	1	1	1	1	Dbxref=InterPro:IPR001611,InterPro:IPR001715,Pfam:PF00307,Pfam:PF13855;Ontology_term=GO:0005515;Note=Similar to scrib: Protein lap4 (Drosophila melanogaster OX%3D7227);	1	5	10	0	1
GBI_00095	GBI_00095-RD	0	GBI_00095	LRCH_DROME^LRCH_DROME^Q:86-2200,H:60-746^39.9%ID^E:1.6e-87^RecName: Full=Leucine-rich repeat and calponin homology domain-containing protein {ECO:0000305};^Eukaryota; Metazoa; Ecdysozoa; Arthropoda; Hexapoda; Insecta; Pterygota; Neoptera; Endopterygota; Diptera; Brachycera; Muscomorpha; Ephydroidea; Drosophilidae; Drosophila; Sophophora	GBI_00095-RD.p3	2421-2933[-]	.	sp|Q960C5|LRCH_DROME^sp|Q960C5|LRCH_DROME^Q:86-2200,H:60-746^39.9%ID^E:1.6e-87^.^.	.	.	.	KEGG:dme:Dmel_CG6860	GO:0005938^cellular_component^cell cortex`GO:0032154^cellular_component^cleavage furrow`GO:0005856^cellular_component^cytoskeleton`GO:0007010^biological_process^cytoskeleton organization	.	.	1	0	0	1	Dbxref=InterPro:IPR001611,InterPro:IPR001715,Pfam:PF00307,Pfam:PF13855;Ontology_term=GO:0005515;Note=Similar to scrib: Protein lap4 (Drosophila melanogaster OX%3D7227);	1	5	10	0	1
GBI_00095	GBI_00095-RD	0	GBI_00095	LRCH_DROME^LRCH_DROME^Q:86-2200,H:60-746^39.9%ID^E:1.6e-87^RecName: Full=Leucine-rich repeat and calponin homology domain-containing protein {ECO:0000305};^Eukaryota; Metazoa; Ecdysozoa; Arthropoda; Hexapoda; Insecta; Pterygota; Neoptera; Endopterygota; Diptera; Brachycera; Muscomorpha; Ephydroidea; Drosophilidae; Drosophila; Sophophora	GBI_00095-RD.p1	2-2290[+]	LRCH_DROME^LRCH_DROME^Q:29-733,H:60-746^39.9%ID^E:1.3e-87^RecName: Full=Leucine-rich repeat and calponin homology domain-containing protein {ECO:0000305};^Eukaryota; Metazoa; Ecdysozoa; Arthropoda; Hexapoda; Insecta; Pterygota; Neoptera; Endopterygota; Diptera; Brachycera; Muscomorpha; Ephydroidea; Drosophilidae; Drosophila; Sophophora	sp|Q960C5|LRCH_DROME^sp|Q960C5|LRCH_DROME^Q:86-2200,H:60-746^39.9%ID^E:1.6e-87^.^.	sp|Q960C5|LRCH_DROME^sp|Q960C5|LRCH_DROME^Q:29-733,H:60-746^39.9%ID^E:1.2e-87^.^.	PF00560.36^LRR_1^Leucine Rich Repeat^74-84^E:20000`PF13855.9^LRR_8^Leucine rich repeat^92-148^E:2.5e-07`PF00560.36^LRR_1^Leucine Rich Repeat^92-105^E:8900`PF13516.9^LRR_6^Leucine Rich repeat^113-126^E:17`PF00560.36^LRR_1^Leucine Rich Repeat^115-135^E:5.6`PF13855.9^LRR_8^Leucine rich repeat^138-194^E:2.4e-08`PF00560.36^LRR_1^Leucine Rich Repeat^138-152^E:2800`PF13516.9^LRR_6^Leucine Rich repeat^16…	.	KEGG:dme:Dmel_CG6860	GO:0005938^cellular_component^cell cortex`GO:0032154^cellular_component^cleavage furrow`GO:0005856^cellular_component^cytoskeleton`GO:0007010^biological_process^cytoskeleton organization	GO:0005938^cellular_component^cell cortex`GO:0032154^cellular_component^cleavage furrow`GO:0005856^cellular_component^cytoskeleton`GO:0007010^biological_process^cytoskeleton organization	GO:0005515^molecular_function^protein binding	1	1	1	1	Dbxref=InterPro:IPR001611,InterPro:IPR001715,Pfam:PF00307,Pfam:PF13855;Ontology_term=GO:0005515;Note=Similar to scrib: Protein lap4 (Drosophila melanogaster OX%3D7227);	1	5	10	0	1
GBI_00095	GBI_00095-RE	0	GBI_00095	LRCH_DROME^LRCH_DROME^Q:86-2311,H:60-791^39.2%ID^E:7.7e-90^RecName: Full=Leucine-rich repeat and calponin homology domain-containing protein {ECO:0000305};^Eukaryota; Metazoa; Ecdysozoa; Arthropoda; Hexapoda; Insecta; Pterygota; Neoptera; Endopterygota; Diptera; Brachycera; Muscomorpha; Ephydroidea; Drosophilidae; Drosophila; Sophophora	GBI_00095-RE.p1	2-2392[+]	LRCH_DROME^LRCH_DROME^Q:29-770,H:60-791^39.2%ID^E:3.7e-90^RecName: Full=Leucine-rich repeat and calponin homology domain-containing protein {ECO:0000305};^Eukaryota; Metazoa; Ecdysozoa; Arthropoda; Hexapoda; Insecta; Pterygota; Neoptera; Endopterygota; Diptera; Brachycera; Muscomorpha; Ephydroidea; Drosophilidae; Drosophila; Sophophora	sp|Q960C5|LRCH_DROME^sp|Q960C5|LRCH_DROME^Q:86-2311,H:60-791^39.2%ID^E:7.7e-90^.^.	sp|Q960C5|LRCH_DROME^sp|Q960C5|LRCH_DROME^Q:29-770,H:60-791^39.2%ID^E:3.7e-90^.^.	PF00560.36^LRR_1^Leucine Rich Repeat^74-84^E:20000`PF13855.9^LRR_8^Leucine rich repeat^92-148^E:2.8e-07`PF00560.36^LRR_1^Leucine Rich Repeat^92-105^E:9400`PF13516.9^LRR_6^Leucine Rich repeat^113-126^E:18`PF00560.36^LRR_1^Leucine Rich Repeat^115-135^E:5.9`PF13855.9^LRR_8^Leucine rich repeat^138-194^E:2.8e-08`PF00560.36^LRR_1^Leucine Rich Repeat^138-152^E:3000`PF13516.9^LRR_6^Leucine Rich repeat^16…	.	KEGG:dme:Dmel_CG6860	GO:0005938^cellular_component^cell cortex`GO:0032154^cellular_component^cleavage furrow`GO:0005856^cellular_component^cytoskeleton`GO:0007010^biological_process^cytoskeleton organization	GO:0005938^cellular_component^cell cortex`GO:0032154^cellular_component^cleavage furrow`GO:0005856^cellular_component^cytoskeleton`GO:0007010^biological_process^cytoskeleton organization	GO:0005515^molecular_function^protein binding	1	1	1	1	Dbxref=InterPro:IPR001611,InterPro:IPR001715,Pfam:PF00307,Pfam:PF13855;Ontology_term=GO:0005515;Note=Similar to scrib: Protein lap4 (Drosophila melanogaster OX%3D7227);	1	5	10	0	1
GBI_00095	GBI_00095-RF	0	GBI_00095	LRCH_DROME^LRCH_DROME^Q:127-1890,H:104-673^31.7%ID^E:2e-30^RecName: Full=Leucine-rich repeat and calponin homology domain-containing protein {ECO:0000305};^Eukaryota; Metazoa; Ecdysozoa; Arthropoda; Hexapoda; Insecta; Pterygota; Neoptera; Endopterygota; Diptera; Brachycera; Muscomorpha; Ephydroidea; Drosophilidae; Drosophila; Sophophora	GBI_00095-RF.p1	1-1929[+]	LRCH_DROME^LRCH_DROME^Q:43-630,H:104-673^31.7%ID^E:2e-30^RecName: Full=Leucine-rich repeat and calponin homology domain-containing protein {ECO:0000305};^Eukaryota; Metazoa; Ecdysozoa; Arthropoda; Hexapoda; Insecta; Pterygota; Neoptera; Endopterygota; Diptera; Brachycera; Muscomorpha; Ephydroidea; Drosophilidae; Drosophila; Sophophora	sp|Q960C5|LRCH_DROME^sp|Q960C5|LRCH_DROME^Q:127-1890,H:104-673^31.7%ID^E:2e-30^.^.	sp|Q960C5|LRCH_DROME^sp|Q960C5|LRCH_DROME^Q:43-630,H:104-673^31.7%ID^E:2e-30^.^.	PF13855.9^LRR_8^Leucine rich repeat^44-96^E:3.3e-06`PF00560.36^LRR_1^Leucine Rich Repeat^44-54^E:20000`PF13855.9^LRR_8^Leucine rich repeat^62-118^E:2.1e-07`PF00560.36^LRR_1^Leucine Rich Repeat^62-75^E:7300`PF13516.9^LRR_6^Leucine Rich repeat^83-96^E:14`PF00560.36^LRR_1^Leucine Rich Repeat^85-105^E:4.6`PF13855.9^LRR_8^Leucine rich repeat^108-164^E:2e-08`PF00560.36^LRR_1^Leucine Rich Repeat^108-122…	.	KEGG:dme:Dmel_CG6860	GO:0005938^cellular_component^cell cortex`GO:0032154^cellular_component^cleavage furrow`GO:0005856^cellular_component^cytoskeleton`GO:0007010^biological_process^cytoskeleton organization	GO:0005938^cellular_component^cell cortex`GO:0032154^cellular_component^cleavage furrow`GO:0005856^cellular_component^cytoskeleton`GO:0007010^biological_process^cytoskeleton organization	GO:0005515^molecular_function^protein binding	1	1	1	1	Dbxref=InterPro:IPR001611,InterPro:IPR001715,Pfam:PF00307,Pfam:PF13855;Ontology_term=GO:0005515;Note=Similar to scrib: Protein lap4 (Drosophila melanogaster OX%3D7227);	1	5	10	0	1
GBI_00095	GBI_00095.7	0		LRCH_DROME^LRCH_DROME^Q:2607-3569,H:466-791^41.4%ID^E:6.8e-53^RecName: Full=Leucine-rich repeat and calponin homology domain-containing protein {ECO:0000305};^Eukaryota; Metazoa; Ecdysozoa; Arthropoda; Hexapoda; Insecta; Pterygota; Neoptera; Endopterygota; Diptera; Brachycera; Muscomorpha; Ephydroidea; Drosophilidae; Drosophila; Sophophora`LRCH_DROME^LRCH_DROME^Q:86-964,H:60-359^45%ID^E:1.3e-30^R…	GBI_M__0001T_00000460.p2	2610-3650[+]	LRCH_DROME^LRCH_DROME^Q:3-320,H:469-791^41.8%ID^E:1.2e-53^RecName: Full=Leucine-rich repeat and calponin homology domain-containing protein {ECO:0000305};^Eukaryota; Metazoa; Ecdysozoa; Arthropoda; Hexapoda; Insecta; Pterygota; Neoptera; Endopterygota; Diptera; Brachycera; Muscomorpha; Ephydroidea; Drosophilidae; Drosophila; Sophophora	sp|Q960C5|LRCH_DROME^sp|Q960C5|LRCH_DROME^Q:2607-3569,H:466-791^41.4%ID^E:6.7e-53^.^.`sp|Q960C5|LRCH_DROME^sp|Q960C5|LRCH_DROME^Q:86-964,H:60-359^45%ID^E:1.2e-30^.^.	sp|Q960C5|LRCH_DROME^sp|Q960C5|LRCH_DROME^Q:3-320,H:469-791^41.8%ID^E:1.2e-53^.^.	PF00307.34^CH^Calponin homology (CH) domain^201-310^E:4.8e-10	.	KEGG:dme:Dmel_CG6860	GO:0005938^cellular_component^cell cortex`GO:0032154^cellular_component^cleavage furrow`GO:0005856^cellular_component^cytoskeleton`GO:0007010^biological_process^cytoskeleton organization	GO:0005938^cellular_component^cell cortex`GO:0032154^cellular_component^cleavage furrow`GO:0005856^cellular_component^cytoskeleton`GO:0007010^biological_process^cytoskeleton organization	GO:0005515^molecular_function^protein binding	1	1	1	1	Dbxref=InterPro:IPR001611,InterPro:IPR001715,Pfam:PF00307,Pfam:PF13855;Ontology_term=GO:0005515;Note=Similar to scrib: Protein lap4 (Drosophila melanogaster OX%3D7227);	1	5	10	0	1
GBI_00095	GBI_00095.7	0		LRCH_DROME^LRCH_DROME^Q:2607-3569,H:466-791^41.4%ID^E:6.8e-53^RecName: Full=Leucine-rich repeat and calponin homology domain-containing protein {ECO:0000305};^Eukaryota; Metazoa; Ecdysozoa; Arthropoda; Hexapoda; Insecta; Pterygota; Neoptera; Endopterygota; Diptera; Brachycera; Muscomorpha; Ephydroidea; Drosophilidae; Drosophila; Sophophora`LRCH_DROME^LRCH_DROME^Q:86-964,H:60-359^45%ID^E:1.3e-30^R…	GBI_M__0001T_00000460.p1	2-1159[+]	LRCH_DROME^LRCH_DROME^Q:29-321,H:60-359^45%ID^E:8.5e-32^RecName: Full=Leucine-rich repeat and calponin homology domain-containing protein {ECO:0000305};^Eukaryota; Metazoa; Ecdysozoa; Arthropoda; Hexapoda; Insecta; Pterygota; Neoptera; Endopterygota; Diptera; Brachycera; Muscomorpha; Ephydroidea; Drosophilidae; Drosophila; Sophophora	sp|Q960C5|LRCH_DROME^sp|Q960C5|LRCH_DROME^Q:2607-3569,H:466-791^41.4%ID^E:6.7e-53^.^.`sp|Q960C5|LRCH_DROME^sp|Q960C5|LRCH_DROME^Q:86-964,H:60-359^45%ID^E:1.2e-30^.^.	sp|Q960C5|LRCH_DROME^sp|Q960C5|LRCH_DROME^Q:29-321,H:60-359^45%ID^E:8.4e-32^.^.	PF13855.9^LRR_8^Leucine rich repeat^74-126^E:1.6e-06`PF00560.36^LRR_1^Leucine Rich Repeat^74-84^E:15000`PF13855.9^LRR_8^Leucine rich repeat^92-148^E:1.2e-07`PF00560.36^LRR_1^Leucine Rich Repeat^92-106^E:3700`PF13516.9^LRR_6^Leucine Rich repeat^113-126^E:7.7`PF00560.36^LRR_1^Leucine Rich Repeat^115-135^E:2.4`PF13855.9^LRR_8^Leucine rich repeat^138-194^E:9.5e-09`PF00560.36^LRR_1^Leucine Rich Repeat…	.	KEGG:dme:Dmel_CG6860	GO:0005938^cellular_component^cell cortex`GO:0032154^cellular_component^cleavage furrow`GO:0005856^cellular_component^cytoskeleton`GO:0007010^biological_process^cytoskeleton organization	GO:0005938^cellular_component^cell cortex`GO:0032154^cellular_component^cleavage furrow`GO:0005856^cellular_component^cytoskeleton`GO:0007010^biological_process^cytoskeleton organization	GO:0005515^molecular_function^protein binding	1	1	1	1	Dbxref=InterPro:IPR001611,InterPro:IPR001715,Pfam:PF00307,Pfam:PF13855;Ontology_term=GO:0005515;Note=Similar to scrib: Protein lap4 (Drosophila melanogaster OX%3D7227);	1	5	10	0	1
GBI_00095	GBI_00095.6	0		LRCH_DROME^LRCH_DROME^Q:2607-3569,H:466-791^41.4%ID^E:6.8e-53^RecName: Full=Leucine-rich repeat and calponin homology domain-containing protein {ECO:0000305};^Eukaryota; Metazoa; Ecdysozoa; Arthropoda; Hexapoda; Insecta; Pterygota; Neoptera; Endopterygota; Diptera; Brachycera; Muscomorpha; Ephydroidea; Drosophilidae; Drosophila; Sophophora`LRCH_DROME^LRCH_DROME^Q:86-964,H:60-359^45%ID^E:1.2e-30^R…	GBI_M__0001T_00000461.p2	2610-3650[+]	LRCH_DROME^LRCH_DROME^Q:3-320,H:469-791^41.8%ID^E:1.2e-53^RecName: Full=Leucine-rich repeat and calponin homology domain-containing protein {ECO:0000305};^Eukaryota; Metazoa; Ecdysozoa; Arthropoda; Hexapoda; Insecta; Pterygota; Neoptera; Endopterygota; Diptera; Brachycera; Muscomorpha; Ephydroidea; Drosophilidae; Drosophila; Sophophora	sp|Q960C5|LRCH_DROME^sp|Q960C5|LRCH_DROME^Q:2607-3569,H:466-791^41.4%ID^E:6.7e-53^.^.`sp|Q960C5|LRCH_DROME^sp|Q960C5|LRCH_DROME^Q:86-964,H:60-359^45%ID^E:1.2e-30^.^.	sp|Q960C5|LRCH_DROME^sp|Q960C5|LRCH_DROME^Q:3-320,H:469-791^41.8%ID^E:1.2e-53^.^.	PF00307.34^CH^Calponin homology (CH) domain^201-310^E:4.8e-10	.	KEGG:dme:Dmel_CG6860	GO:0005938^cellular_component^cell cortex`GO:0032154^cellular_component^cleavage furrow`GO:0005856^cellular_component^cytoskeleton`GO:0007010^biological_process^cytoskeleton organization	GO:0005938^cellular_component^cell cortex`GO:0032154^cellular_component^cleavage furrow`GO:0005856^cellular_component^cytoskeleton`GO:0007010^biological_process^cytoskeleton organization	GO:0005515^molecular_function^protein binding	1	1	1	1	Dbxref=InterPro:IPR001611,InterPro:IPR001715,Pfam:PF00307,Pfam:PF13855;Ontology_term=GO:0005515;Note=Similar to scrib: Protein lap4 (Drosophila melanogaster OX%3D7227);	1	5	10	0	1
GBI_00095	GBI_00095.6	0		LRCH_DROME^LRCH_DROME^Q:2607-3569,H:466-791^41.4%ID^E:6.8e-53^RecName: Full=Leucine-rich repeat and calponin homology domain-containing protein {ECO:0000305};^Eukaryota; Metazoa; Ecdysozoa; Arthropoda; Hexapoda; Insecta; Pterygota; Neoptera; Endopterygota; Diptera; Brachycera; Muscomorpha; Ephydroidea; Drosophilidae; Drosophila; Sophophora`LRCH_DROME^LRCH_DROME^Q:86-964,H:60-359^45%ID^E:1.2e-30^R…	GBI_M__0001T_00000461.p1	2-1159[+]	LRCH_DROME^LRCH_DROME^Q:29-321,H:60-359^45%ID^E:8.5e-32^RecName: Full=Leucine-rich repeat and calponin homology domain-containing protein {ECO:0000305};^Eukaryota; Metazoa; Ecdysozoa; Arthropoda; Hexapoda; Insecta; Pterygota; Neoptera; Endopterygota; Diptera; Brachycera; Muscomorpha; Ephydroidea; Drosophilidae; Drosophila; Sophophora	sp|Q960C5|LRCH_DROME^sp|Q960C5|LRCH_DROME^Q:2607-3569,H:466-791^41.4%ID^E:6.7e-53^.^.`sp|Q960C5|LRCH_DROME^sp|Q960C5|LRCH_DROME^Q:86-964,H:60-359^45%ID^E:1.2e-30^.^.	sp|Q960C5|LRCH_DROME^sp|Q960C5|LRCH_DROME^Q:29-321,H:60-359^45%ID^E:8.4e-32^.^.	PF13855.9^LRR_8^Leucine rich repeat^74-126^E:1.6e-06`PF00560.36^LRR_1^Leucine Rich Repeat^74-84^E:15000`PF13855.9^LRR_8^Leucine rich repeat^92-148^E:1.2e-07`PF00560.36^LRR_1^Leucine Rich Repeat^92-106^E:3700`PF13516.9^LRR_6^Leucine Rich repeat^113-126^E:7.7`PF00560.36^LRR_1^Leucine Rich Repeat^115-135^E:2.4`PF13855.9^LRR_8^Leucine rich repeat^138-194^E:9.5e-09`PF00560.36^LRR_1^Leucine Rich Repeat…	.	KEGG:dme:Dmel_CG6860	GO:0005938^cellular_component^cell cortex`GO:0032154^cellular_component^cleavage furrow`GO:0005856^cellular_component^cytoskeleton`GO:0007010^biological_process^cytoskeleton organization	GO:0005938^cellular_component^cell cortex`GO:0032154^cellular_component^cleavage furrow`GO:0005856^cellular_component^cytoskeleton`GO:0007010^biological_process^cytoskeleton organization	GO:0005515^molecular_function^protein binding	1	1	1	1	Dbxref=InterPro:IPR001611,InterPro:IPR001715,Pfam:PF00307,Pfam:PF13855;Ontology_term=GO:0005515;Note=Similar to scrib: Protein lap4 (Drosophila melanogaster OX%3D7227);	1	5	10	0	1
GBI_00095	GBI_00095.5	0		LRCH_DROME^LRCH_DROME^Q:86-2335,H:60-746^38.3%ID^E:3.2e-82^RecName: Full=Leucine-rich repeat and calponin homology domain-containing protein {ECO:0000305};^Eukaryota; Metazoa; Ecdysozoa; Arthropoda; Hexapoda; Insecta; Pterygota; Neoptera; Endopterygota; Diptera; Brachycera; Muscomorpha; Ephydroidea; Drosophilidae; Drosophila; Sophophora	GBI_M__0001T_00000462.p1	2-1159[+]	LRCH_DROME^LRCH_DROME^Q:29-321,H:60-359^45%ID^E:8.5e-32^RecName: Full=Leucine-rich repeat and calponin homology domain-containing protein {ECO:0000305};^Eukaryota; Metazoa; Ecdysozoa; Arthropoda; Hexapoda; Insecta; Pterygota; Neoptera; Endopterygota; Diptera; Brachycera; Muscomorpha; Ephydroidea; Drosophilidae; Drosophila; Sophophora	sp|Q960C5|LRCH_DROME^sp|Q960C5|LRCH_DROME^Q:86-2335,H:60-746^38.3%ID^E:3.2e-82^.^.	sp|Q960C5|LRCH_DROME^sp|Q960C5|LRCH_DROME^Q:29-321,H:60-359^45%ID^E:8.4e-32^.^.	PF13855.9^LRR_8^Leucine rich repeat^74-126^E:1.6e-06`PF00560.36^LRR_1^Leucine Rich Repeat^74-84^E:15000`PF13855.9^LRR_8^Leucine rich repeat^92-148^E:1.2e-07`PF00560.36^LRR_1^Leucine Rich Repeat^92-106^E:3700`PF13516.9^LRR_6^Leucine Rich repeat^113-126^E:7.7`PF00560.36^LRR_1^Leucine Rich Repeat^115-135^E:2.4`PF13855.9^LRR_8^Leucine rich repeat^138-194^E:9.5e-09`PF00560.36^LRR_1^Leucine Rich Repeat…	.	KEGG:dme:Dmel_CG6860	GO:0005938^cellular_component^cell cortex`GO:0032154^cellular_component^cleavage furrow`GO:0005856^cellular_component^cytoskeleton`GO:0007010^biological_process^cytoskeleton organization	GO:0005938^cellular_component^cell cortex`GO:0032154^cellular_component^cleavage furrow`GO:0005856^cellular_component^cytoskeleton`GO:0007010^biological_process^cytoskeleton organization	GO:0005515^molecular_function^protein binding	1	1	1	1	Dbxref=InterPro:IPR001611,InterPro:IPR001715,Pfam:PF00307,Pfam:PF13855;Ontology_term=GO:0005515;Note=Similar to scrib: Protein lap4 (Drosophila melanogaster OX%3D7227);	1	5	10	0	1
GBI_00095	GBI_00095.5	0		LRCH_DROME^LRCH_DROME^Q:86-2335,H:60-746^38.3%ID^E:3.2e-82^RecName: Full=Leucine-rich repeat and calponin homology domain-containing protein {ECO:0000305};^Eukaryota; Metazoa; Ecdysozoa; Arthropoda; Hexapoda; Insecta; Pterygota; Neoptera; Endopterygota; Diptera; Brachycera; Muscomorpha; Ephydroidea; Drosophilidae; Drosophila; Sophophora	GBI_M__0001T_00000462.p2	1274-2380[+]	LRCH_DROME^LRCH_DROME^Q:64-354,H:459-746^44.8%ID^E:5.8e-54^RecName: Full=Leucine-rich repeat and calponin homology domain-containing protein {ECO:0000305};^Eukaryota; Metazoa; Ecdysozoa; Arthropoda; Hexapoda; Insecta; Pterygota; Neoptera; Endopterygota; Diptera; Brachycera; Muscomorpha; Ephydroidea; Drosophilidae; Drosophila; Sophophora	sp|Q960C5|LRCH_DROME^sp|Q960C5|LRCH_DROME^Q:86-2335,H:60-746^38.3%ID^E:3.2e-82^.^.	sp|Q960C5|LRCH_DROME^sp|Q960C5|LRCH_DROME^Q:64-354,H:459-746^44.8%ID^E:5.7e-54^.^.	PF00307.34^CH^Calponin homology (CH) domain^272-356^E:4.5e-09	.	KEGG:dme:Dmel_CG6860	GO:0005938^cellular_component^cell cortex`GO:0032154^cellular_component^cleavage furrow`GO:0005856^cellular_component^cytoskeleton`GO:0007010^biological_process^cytoskeleton organization	GO:0005938^cellular_component^cell cortex`GO:0032154^cellular_component^cleavage furrow`GO:0005856^cellular_component^cytoskeleton`GO:0007010^biological_process^cytoskeleton organization	GO:0005515^molecular_function^protein binding	1	1	1	1	Dbxref=InterPro:IPR001611,InterPro:IPR001715,Pfam:PF00307,Pfam:PF13855;Ontology_term=GO:0005515;Note=Similar to scrib: Protein lap4 (Drosophila melanogaster OX%3D7227);	1	5	10	0	1
GBI_00095	GBI_00095.8	0		LRCH_DROME^LRCH_DROME^Q:86-2287,H:60-775^41.2%ID^E:6.3e-100^RecName: Full=Leucine-rich repeat and calponin homology domain-containing protein {ECO:0000305};^Eukaryota; Metazoa; Ecdysozoa; Arthropoda; Hexapoda; Insecta; Pterygota; Neoptera; Endopterygota; Diptera; Brachycera; Muscomorpha; Ephydroidea; Drosophilidae; Drosophila; Sophophora	GBI_M__0001T_00000463.p1	2-2332[+]	LRCH_DROME^LRCH_DROME^Q:29-762,H:60-775^41.2%ID^E:2.9e-100^RecName: Full=Leucine-rich repeat and calponin homology domain-containing protein {ECO:0000305};^Eukaryota; Metazoa; Ecdysozoa; Arthropoda; Hexapoda; Insecta; Pterygota; Neoptera; Endopterygota; Diptera; Brachycera; Muscomorpha; Ephydroidea; Drosophilidae; Drosophila; Sophophora	sp|Q960C5|LRCH_DROME^sp|Q960C5|LRCH_DROME^Q:86-2287,H:60-775^41.2%ID^E:6.2e-100^.^.	sp|Q960C5|LRCH_DROME^sp|Q960C5|LRCH_DROME^Q:29-762,H:60-775^41.2%ID^E:2.9e-100^.^.	PF00560.36^LRR_1^Leucine Rich Repeat^74-84^E:20000`PF13855.9^LRR_8^Leucine rich repeat^92-148^E:2.6e-07`PF00560.36^LRR_1^Leucine Rich Repeat^92-105^E:9100`PF13516.9^LRR_6^Leucine Rich repeat^113-126^E:17`PF00560.36^LRR_1^Leucine Rich Repeat^115-135^E:5.7`PF13855.9^LRR_8^Leucine rich repeat^138-194^E:2.5e-08`PF00560.36^LRR_1^Leucine Rich Repeat^138-152^E:2900`PF13516.9^LRR_6^Leucine Rich repeat^16…	.	KEGG:dme:Dmel_CG6860	GO:0005938^cellular_component^cell cortex`GO:0032154^cellular_component^cleavage furrow`GO:0005856^cellular_component^cytoskeleton`GO:0007010^biological_process^cytoskeleton organization	GO:0005938^cellular_component^cell cortex`GO:0032154^cellular_component^cleavage furrow`GO:0005856^cellular_component^cytoskeleton`GO:0007010^biological_process^cytoskeleton organization	GO:0005515^molecular_function^protein binding	1	1	1	1	Dbxref=InterPro:IPR001611,InterPro:IPR001715,Pfam:PF00307,Pfam:PF13855;Ontology_term=GO:0005515;Note=Similar to scrib: Protein lap4 (Drosophila melanogaster OX%3D7227);	1	5	10	0	1
GBI_00096	GBI_00096-RA	0	GBI_00096	EFGM_CULQU^EFGM_CULQU^Q:572-2812,H:1-742^78.6%ID^E:0^RecName: Full=Elongation factor G, mitochondrial {ECO:0000255|HAMAP-Rule:MF_03061};^Eukaryota; Metazoa; Ecdysozoa; Arthropoda; Hexapoda; Insecta; Pterygota; Neoptera; Endopterygota; Diptera; Nematocera; Culicoidea; Culicidae; Culicinae; Culicini; Culex; Culex	GBI_00096-RA.p2	261-575[+]	.	sp|B0WGM1|EFGM_CULQU^sp|B0WGM1|EFGM_CULQU^Q:572-2812,H:1-742^78.6%ID^E:0^.^.	.	.	.	KEGG:cqu:CpipJ_CPIJ005834	GO:0005739^cellular_component^mitochondrion`GO:0005525^molecular_function^GTP binding`GO:0003924^molecular_function^GTPase activity`GO:0003746^molecular_function^translation elongation factor activity`GO:0070125^biological_process^mitochondrial translational elongation	.	.	1	0	0	1	Dbxref=InterPro:IPR000640,InterPro:IPR000795,InterPro:IPR004161,InterPro:IPR005517,Pfam:PF00009,Pfam:PF00679,Pfam:PF03144,Pfam:PF03764,Pfam:PF14492;Ontology_term=GO:0003924,GO:0005525;Note=Similar to CPIJ005834: Elongation factor G%2C mitochondrial (Culex quinquefasciatus OX%3D7176);	1	45	8	28	1
GBI_00096	GBI_00096-RA	0	GBI_00096	EFGM_CULQU^EFGM_CULQU^Q:572-2812,H:1-742^78.6%ID^E:0^RecName: Full=Elongation factor G, mitochondrial {ECO:0000255|HAMAP-Rule:MF_03061};^Eukaryota; Metazoa; Ecdysozoa; Arthropoda; Hexapoda; Insecta; Pterygota; Neoptera; Endopterygota; Diptera; Nematocera; Culicoidea; Culicidae; Culicinae; Culicini; Culex; Culex	GBI_00096-RA.p1	572-2818[+]	EFGM_CULQU^EFGM_CULQU^Q:1-747,H:1-742^78.6%ID^E:0^RecName: Full=Elongation factor G, mitochondrial {ECO:0000255|HAMAP-Rule:MF_03061};^Eukaryota; Metazoa; Ecdysozoa; Arthropoda; Hexapoda; Insecta; Pterygota; Neoptera; Endopterygota; Diptera; Nematocera; Culicoidea; Culicidae; Culicinae; Culicini; Culex; Culex	sp|B0WGM1|EFGM_CULQU^sp|B0WGM1|EFGM_CULQU^Q:572-2812,H:1-742^78.6%ID^E:0^.^.	sp|B0WGM1|EFGM_CULQU^sp|B0WGM1|EFGM_CULQU^Q:1-747,H:1-742^78.6%ID^E:0^.^.	PF00009.30^GTP_EFTU^Elongation factor Tu GTP binding domain^45-319^E:3.1e-63`PF03144.28^GTP_EFTU_D2^Elongation factor Tu domain 2^364-429^E:4.5e-11`PF14492.9^EFG_III^Elongation Factor G, domain III^444-518^E:7.6e-29`PF03764.21^EFG_IV^Elongation factor G, domain IV^519-639^E:3.8e-35`PF00679.27^EFG_C^Elongation factor G C-terminus^642-728^E:4.8e-24	.	KEGG:cqu:CpipJ_CPIJ005834	GO:0005739^cellular_component^mitochondrion`GO:0005525^molecular_function^GTP binding`GO:0003924^molecular_function^GTPase activity`GO:0003746^molecular_function^translation elongation factor activity`GO:0070125^biological_process^mitochondrial translational elongation	GO:0005739^cellular_component^mitochondrion`GO:0005525^molecular_function^GTP binding`GO:0003924^molecular_function^GTPase activity`GO:0003746^molecular_function^translation elongation factor activity`GO:0070125^biological_process^mitochondrial translational elongation	GO:0003924^molecular_function^GTPase activity`GO:0005525^molecular_function^GTP binding	1	1	1	1	Dbxref=InterPro:IPR000640,InterPro:IPR000795,InterPro:IPR004161,InterPro:IPR005517,Pfam:PF00009,Pfam:PF00679,Pfam:PF03144,Pfam:PF03764,Pfam:PF14492;Ontology_term=GO:0003924,GO:0005525;Note=Similar to CPIJ005834: Elongation factor G%2C mitochondrial (Culex quinquefasciatus OX%3D7176);	1	45	8	28	1
GBI_00096	GBI_00096.3	0		EFGM_CULQU^EFGM_CULQU^Q:572-2644,H:1-685^78.7%ID^E:0^RecName: Full=Elongation factor G, mitochondrial {ECO:0000255|HAMAP-Rule:MF_03061};^Eukaryota; Metazoa; Ecdysozoa; Arthropoda; Hexapoda; Insecta; Pterygota; Neoptera; Endopterygota; Diptera; Nematocera; Culicoidea; Culicidae; Culicinae; Culicini; Culex; Culex`EFGM_CULQU^EFGM_CULQU^Q:3917-4096,H:682-742^75.4%ID^E:3.2e-18^RecName: Full=Elongation…	GBI_M__0001T_00000465.p2	261-575[+]	.	sp|B0WGM1|EFGM_CULQU^sp|B0WGM1|EFGM_CULQU^Q:572-2644,H:1-685^78.7%ID^E:0^.^.`sp|B0WGM1|EFGM_CULQU^sp|B0WGM1|EFGM_CULQU^Q:3917-4096,H:682-742^75.4%ID^E:3.2e-18^.^.	.	.	.	KEGG:cqu:CpipJ_CPIJ005834	GO:0005739^cellular_component^mitochondrion`GO:0005525^molecular_function^GTP binding`GO:0003924^molecular_function^GTPase activity`GO:0003746^molecular_function^translation elongation factor activity`GO:0070125^biological_process^mitochondrial translational elongation	.	.	1	0	0	1	Dbxref=InterPro:IPR000640,InterPro:IPR000795,InterPro:IPR004161,InterPro:IPR005517,Pfam:PF00009,Pfam:PF00679,Pfam:PF03144,Pfam:PF03764,Pfam:PF14492;Ontology_term=GO:0003924,GO:0005525;Note=Similar to CPIJ005834: Elongation factor G%2C mitochondrial (Culex quinquefasciatus OX%3D7176);	1	45	8	28	1
GBI_00096	GBI_00096.3	0		EFGM_CULQU^EFGM_CULQU^Q:572-2644,H:1-685^78.7%ID^E:0^RecName: Full=Elongation factor G, mitochondrial {ECO:0000255|HAMAP-Rule:MF_03061};^Eukaryota; Metazoa; Ecdysozoa; Arthropoda; Hexapoda; Insecta; Pterygota; Neoptera; Endopterygota; Diptera; Nematocera; Culicoidea; Culicidae; Culicinae; Culicini; Culex; Culex`EFGM_CULQU^EFGM_CULQU^Q:3917-4096,H:682-742^75.4%ID^E:3.2e-18^RecName: Full=Elongation…	GBI_M__0001T_00000465.p1	572-2677[+]	EFGM_CULQU^EFGM_CULQU^Q:1-691,H:1-685^78.7%ID^E:0^RecName: Full=Elongation factor G, mitochondrial {ECO:0000255|HAMAP-Rule:MF_03061};^Eukaryota; Metazoa; Ecdysozoa; Arthropoda; Hexapoda; Insecta; Pterygota; Neoptera; Endopterygota; Diptera; Nematocera; Culicoidea; Culicidae; Culicinae; Culicini; Culex; Culex	sp|B0WGM1|EFGM_CULQU^sp|B0WGM1|EFGM_CULQU^Q:572-2644,H:1-685^78.7%ID^E:0^.^.`sp|B0WGM1|EFGM_CULQU^sp|B0WGM1|EFGM_CULQU^Q:3917-4096,H:682-742^75.4%ID^E:3.2e-18^.^.	sp|B0WGM1|EFGM_CULQU^sp|B0WGM1|EFGM_CULQU^Q:1-691,H:1-685^78.7%ID^E:0^.^.	PF00009.30^GTP_EFTU^Elongation factor Tu GTP binding domain^45-319^E:2.7e-63`PF03144.28^GTP_EFTU_D2^Elongation factor Tu domain 2^364-429^E:4.2e-11`PF14492.9^EFG_III^Elongation Factor G, domain III^444-518^E:7e-29`PF03764.21^EFG_IV^Elongation factor G, domain IV^519-639^E:3.4e-35`PF00679.27^EFG_C^Elongation factor G C-terminus^642-690^E:2.4e-07	.	KEGG:cqu:CpipJ_CPIJ005834	GO:0005739^cellular_component^mitochondrion`GO:0005525^molecular_function^GTP binding`GO:0003924^molecular_function^GTPase activity`GO:0003746^molecular_function^translation elongation factor activity`GO:0070125^biological_process^mitochondrial translational elongation	GO:0005739^cellular_component^mitochondrion`GO:0005525^molecular_function^GTP binding`GO:0003924^molecular_function^GTPase activity`GO:0003746^molecular_function^translation elongation factor activity`GO:0070125^biological_process^mitochondrial translational elongation	GO:0003924^molecular_function^GTPase activity`GO:0005525^molecular_function^GTP binding	1	1	1	1	Dbxref=InterPro:IPR000640,InterPro:IPR000795,InterPro:IPR004161,InterPro:IPR005517,Pfam:PF00009,Pfam:PF00679,Pfam:PF03144,Pfam:PF03764,Pfam:PF14492;Ontology_term=GO:0003924,GO:0005525;Note=Similar to CPIJ005834: Elongation factor G%2C mitochondrial (Culex quinquefasciatus OX%3D7176);	1	45	8	28	1
GBI_00096	GBI_00096.2	0		EFGM_CULQU^EFGM_CULQU^Q:572-2089,H:1-500^78.3%ID^E:6.4e-227^RecName: Full=Elongation factor G, mitochondrial {ECO:0000255|HAMAP-Rule:MF_03061};^Eukaryota; Metazoa; Ecdysozoa; Arthropoda; Hexapoda; Insecta; Pterygota; Neoptera; Endopterygota; Diptera; Nematocera; Culicoidea; Culicidae; Culicinae; Culicini; Culex; Culex`EFGM_CULQU^EFGM_CULQU^Q:2230-2619,H:498-627^81.5%ID^E:2.1e-60^RecName: Full=Elo…	GBI_M__0001T_00000466.p1	572-2158[+]	EFGM_CULQU^EFGM_CULQU^Q:1-506,H:1-500^78.3%ID^E:2.1e-227^RecName: Full=Elongation factor G, mitochondrial {ECO:0000255|HAMAP-Rule:MF_03061};^Eukaryota; Metazoa; Ecdysozoa; Arthropoda; Hexapoda; Insecta; Pterygota; Neoptera; Endopterygota; Diptera; Nematocera; Culicoidea; Culicidae; Culicinae; Culicini; Culex; Culex	sp|B0WGM1|EFGM_CULQU^sp|B0WGM1|EFGM_CULQU^Q:572-2089,H:1-500^78.3%ID^E:6.3e-227^.^.`sp|B0WGM1|EFGM_CULQU^sp|B0WGM1|EFGM_CULQU^Q:2230-2619,H:498-627^81.5%ID^E:2.1e-60^.^.`sp|B0WGM1|EFGM_CULQU^sp|B0WGM1|EFGM_CULQU^Q:4101-4271,H:629-685^73.7%ID^E:8.7e-19^.^.`sp|B0WGM1|EFGM_CULQU^sp|B0WGM1|EFGM_CULQU^Q:5544-5723,H:682-742^75.4%ID^E:4.3e-18^.^.	sp|B0WGM1|EFGM_CULQU^sp|B0WGM1|EFGM_CULQU^Q:1-506,H:1-500^78.3%ID^E:2.1e-227^.^.	PF00009.30^GTP_EFTU^Elongation factor Tu GTP binding domain^45-319^E:1.4e-63`PF03144.28^GTP_EFTU_D2^Elongation factor Tu domain 2^364-429^E:2.8e-11`PF14492.9^EFG_III^Elongation Factor G, domain III^444-506^E:4.7e-24	.	KEGG:cqu:CpipJ_CPIJ005834	GO:0005739^cellular_component^mitochondrion`GO:0005525^molecular_function^GTP binding`GO:0003924^molecular_function^GTPase activity`GO:0003746^molecular_function^translation elongation factor activity`GO:0070125^biological_process^mitochondrial translational elongation	GO:0005739^cellular_component^mitochondrion`GO:0005525^molecular_function^GTP binding`GO:0003924^molecular_function^GTPase activity`GO:0003746^molecular_function^translation elongation factor activity`GO:0070125^biological_process^mitochondrial translational elongation	GO:0003924^molecular_function^GTPase activity`GO:0005525^molecular_function^GTP binding	1	1	1	1	Dbxref=InterPro:IPR000640,InterPro:IPR000795,InterPro:IPR004161,InterPro:IPR005517,Pfam:PF00009,Pfam:PF00679,Pfam:PF03144,Pfam:PF03764,Pfam:PF14492;Ontology_term=GO:0003924,GO:0005525;Note=Similar to CPIJ005834: Elongation factor G%2C mitochondrial (Culex quinquefasciatus OX%3D7176);	1	45	8	28	1
GBI_00096	GBI_00096.2	0		EFGM_CULQU^EFGM_CULQU^Q:572-2089,H:1-500^78.3%ID^E:6.4e-227^RecName: Full=Elongation factor G, mitochondrial {ECO:0000255|HAMAP-Rule:MF_03061};^Eukaryota; Metazoa; Ecdysozoa; Arthropoda; Hexapoda; Insecta; Pterygota; Neoptera; Endopterygota; Diptera; Nematocera; Culicoidea; Culicidae; Culicinae; Culicini; Culex; Culex`EFGM_CULQU^EFGM_CULQU^Q:2230-2619,H:498-627^81.5%ID^E:2.1e-60^RecName: Full=Elo…	GBI_M__0001T_00000466.p3	261-575[+]	.	sp|B0WGM1|EFGM_CULQU^sp|B0WGM1|EFGM_CULQU^Q:572-2089,H:1-500^78.3%ID^E:6.3e-227^.^.`sp|B0WGM1|EFGM_CULQU^sp|B0WGM1|EFGM_CULQU^Q:2230-2619,H:498-627^81.5%ID^E:2.1e-60^.^.`sp|B0WGM1|EFGM_CULQU^sp|B0WGM1|EFGM_CULQU^Q:4101-4271,H:629-685^73.7%ID^E:8.7e-19^.^.`sp|B0WGM1|EFGM_CULQU^sp|B0WGM1|EFGM_CULQU^Q:5544-5723,H:682-742^75.4%ID^E:4.3e-18^.^.	.	.	.	KEGG:cqu:CpipJ_CPIJ005834	GO:0005739^cellular_component^mitochondrion`GO:0005525^molecular_function^GTP binding`GO:0003924^molecular_function^GTPase activity`GO:0003746^molecular_function^translation elongation factor activity`GO:0070125^biological_process^mitochondrial translational elongation	.	.	1	0	0	1	Dbxref=InterPro:IPR000640,InterPro:IPR000795,InterPro:IPR004161,InterPro:IPR005517,Pfam:PF00009,Pfam:PF00679,Pfam:PF03144,Pfam:PF03764,Pfam:PF14492;Ontology_term=GO:0003924,GO:0005525;Note=Similar to CPIJ005834: Elongation factor G%2C mitochondrial (Culex quinquefasciatus OX%3D7176);	1	45	8	28	1
GBI_00096	GBI_00096.2	0		EFGM_CULQU^EFGM_CULQU^Q:572-2089,H:1-500^78.3%ID^E:6.4e-227^RecName: Full=Elongation factor G, mitochondrial {ECO:0000255|HAMAP-Rule:MF_03061};^Eukaryota; Metazoa; Ecdysozoa; Arthropoda; Hexapoda; Insecta; Pterygota; Neoptera; Endopterygota; Diptera; Nematocera; Culicoidea; Culicidae; Culicinae; Culicini; Culex; Culex`EFGM_CULQU^EFGM_CULQU^Q:2230-2619,H:498-627^81.5%ID^E:2.1e-60^RecName: Full=Elo…	GBI_M__0001T_00000466.p2	2236-2628[+]	EFGM_DROMO^EFGM_DROMO^Q:1-129,H:504-632^81.4%ID^E:2.4e-63^RecName: Full=Elongation factor G, mitochondrial {ECO:0000255|HAMAP-Rule:MF_03061};^Eukaryota; Metazoa; Ecdysozoa; Arthropoda; Hexapoda; Insecta; Pterygota; Neoptera; Endopterygota; Diptera; Brachycera; Muscomorpha; Ephydroidea; Drosophilidae; Drosophila	sp|B0WGM1|EFGM_CULQU^sp|B0WGM1|EFGM_CULQU^Q:572-2089,H:1-500^78.3%ID^E:6.3e-227^.^.`sp|B0WGM1|EFGM_CULQU^sp|B0WGM1|EFGM_CULQU^Q:2230-2619,H:498-627^81.5%ID^E:2.1e-60^.^.`sp|B0WGM1|EFGM_CULQU^sp|B0WGM1|EFGM_CULQU^Q:4101-4271,H:629-685^73.7%ID^E:8.7e-19^.^.`sp|B0WGM1|EFGM_CULQU^sp|B0WGM1|EFGM_CULQU^Q:5544-5723,H:682-742^75.4%ID^E:4.3e-18^.^.	sp|B4KKD5|EFGM_DROMO^sp|B4KKD5|EFGM_DROMO^Q:1-129,H:504-632^81.4%ID^E:2.4e-63^.^.	PF03764.21^EFG_IV^Elongation factor G, domain IV^14-129^E:6.6e-36	.	KEGG:dmo:Dmoj_GI17797	GO:0005739^cellular_component^mitochondrion`GO:0005525^molecular_function^GTP binding`GO:0003924^molecular_function^GTPase activity`GO:0003746^molecular_function^translation elongation factor activity`GO:0070125^biological_process^mitochondrial translational elongation	GO:0005739^cellular_component^mitochondrion`GO:0005634^cellular_component^nucleus`GO:0005525^molecular_function^GTP binding`GO:0003924^molecular_function^GTPase activity`GO:0003746^molecular_function^translation elongation factor activity`GO:0070125^biological_process^mitochondrial translational elongation	GO:0005525^molecular_function^GTP binding	1	1	1	1	Dbxref=InterPro:IPR000640,InterPro:IPR000795,InterPro:IPR004161,InterPro:IPR005517,Pfam:PF00009,Pfam:PF00679,Pfam:PF03144,Pfam:PF03764,Pfam:PF14492;Ontology_term=GO:0003924,GO:0005525;Note=Similar to CPIJ005834: Elongation factor G%2C mitochondrial (Culex quinquefasciatus OX%3D7176);	1	45	8	28	1
GBI_00096	GBI_00096.1	0		EFGM_CULQU^EFGM_CULQU^Q:572-2089,H:1-500^78.3%ID^E:9.4e-227^RecName: Full=Elongation factor G, mitochondrial {ECO:0000255|HAMAP-Rule:MF_03061};^Eukaryota; Metazoa; Ecdysozoa; Arthropoda; Hexapoda; Insecta; Pterygota; Neoptera; Endopterygota; Diptera; Nematocera; Culicoidea; Culicidae; Culicinae; Culicini; Culex; Culex`EFGM_CULQU^EFGM_CULQU^Q:2230-2505,H:498-589^78.3%ID^E:3.5e-40^RecName: Full=Elo…	GBI_M__0001T_00000467.p2	261-575[+]	.	sp|B0WGM1|EFGM_CULQU^sp|B0WGM1|EFGM_CULQU^Q:572-2089,H:1-500^78.3%ID^E:9.3e-227^.^.`sp|B0WGM1|EFGM_CULQU^sp|B0WGM1|EFGM_CULQU^Q:2230-2505,H:498-589^78.3%ID^E:3.5e-40^.^.`sp|B0WGM1|EFGM_CULQU^sp|B0WGM1|EFGM_CULQU^Q:7068-7238,H:629-685^73.7%ID^E:1.3e-18^.^.`sp|B0WGM1|EFGM_CULQU^sp|B0WGM1|EFGM_CULQU^Q:8511-8690,H:682-742^75.4%ID^E:6.4e-18^.^.`sp|B0WGM1|EFGM_CULQU^sp|B0WGM1|EFGM_CULQU^Q:5470-5586,H:5…	.	.	.	KEGG:cqu:CpipJ_CPIJ005834	GO:0005739^cellular_component^mitochondrion`GO:0005525^molecular_function^GTP binding`GO:0003924^molecular_function^GTPase activity`GO:0003746^molecular_function^translation elongation factor activity`GO:0070125^biological_process^mitochondrial translational elongation	.	.	1	0	0	1	Dbxref=InterPro:IPR000640,InterPro:IPR000795,InterPro:IPR004161,InterPro:IPR005517,Pfam:PF00009,Pfam:PF00679,Pfam:PF03144,Pfam:PF03764,Pfam:PF14492;Ontology_term=GO:0003924,GO:0005525;Note=Similar to CPIJ005834: Elongation factor G%2C mitochondrial (Culex quinquefasciatus OX%3D7176);	1	45	8	28	1
GBI_00096	GBI_00096.1	0		EFGM_CULQU^EFGM_CULQU^Q:572-2089,H:1-500^78.3%ID^E:9.4e-227^RecName: Full=Elongation factor G, mitochondrial {ECO:0000255|HAMAP-Rule:MF_03061};^Eukaryota; Metazoa; Ecdysozoa; Arthropoda; Hexapoda; Insecta; Pterygota; Neoptera; Endopterygota; Diptera; Nematocera; Culicoidea; Culicidae; Culicinae; Culicini; Culex; Culex`EFGM_CULQU^EFGM_CULQU^Q:2230-2505,H:498-589^78.3%ID^E:3.5e-40^RecName: Full=Elo…	GBI_M__0001T_00000467.p1	572-2158[+]	EFGM_CULQU^EFGM_CULQU^Q:1-506,H:1-500^78.3%ID^E:2.1e-227^RecName: Full=Elongation factor G, mitochondrial {ECO:0000255|HAMAP-Rule:MF_03061};^Eukaryota; Metazoa; Ecdysozoa; Arthropoda; Hexapoda; Insecta; Pterygota; Neoptera; Endopterygota; Diptera; Nematocera; Culicoidea; Culicidae; Culicinae; Culicini; Culex; Culex	sp|B0WGM1|EFGM_CULQU^sp|B0WGM1|EFGM_CULQU^Q:572-2089,H:1-500^78.3%ID^E:9.3e-227^.^.`sp|B0WGM1|EFGM_CULQU^sp|B0WGM1|EFGM_CULQU^Q:2230-2505,H:498-589^78.3%ID^E:3.5e-40^.^.`sp|B0WGM1|EFGM_CULQU^sp|B0WGM1|EFGM_CULQU^Q:7068-7238,H:629-685^73.7%ID^E:1.3e-18^.^.`sp|B0WGM1|EFGM_CULQU^sp|B0WGM1|EFGM_CULQU^Q:8511-8690,H:682-742^75.4%ID^E:6.4e-18^.^.`sp|B0WGM1|EFGM_CULQU^sp|B0WGM1|EFGM_CULQU^Q:5470-5586,H:5…	sp|B0WGM1|EFGM_CULQU^sp|B0WGM1|EFGM_CULQU^Q:1-506,H:1-500^78.3%ID^E:2.1e-227^.^.	PF00009.30^GTP_EFTU^Elongation factor Tu GTP binding domain^45-319^E:1.4e-63`PF03144.28^GTP_EFTU_D2^Elongation factor Tu domain 2^364-429^E:2.8e-11`PF14492.9^EFG_III^Elongation Factor G, domain III^444-506^E:4.7e-24	.	KEGG:cqu:CpipJ_CPIJ005834	GO:0005739^cellular_component^mitochondrion`GO:0005525^molecular_function^GTP binding`GO:0003924^molecular_function^GTPase activity`GO:0003746^molecular_function^translation elongation factor activity`GO:0070125^biological_process^mitochondrial translational elongation	GO:0005739^cellular_component^mitochondrion`GO:0005525^molecular_function^GTP binding`GO:0003924^molecular_function^GTPase activity`GO:0003746^molecular_function^translation elongation factor activity`GO:0070125^biological_process^mitochondrial translational elongation	GO:0003924^molecular_function^GTPase activity`GO:0005525^molecular_function^GTP binding	1	1	1	1	Dbxref=InterPro:IPR000640,InterPro:IPR000795,InterPro:IPR004161,InterPro:IPR005517,Pfam:PF00009,Pfam:PF00679,Pfam:PF03144,Pfam:PF03764,Pfam:PF14492;Ontology_term=GO:0003924,GO:0005525;Note=Similar to CPIJ005834: Elongation factor G%2C mitochondrial (Culex quinquefasciatus OX%3D7176);	1	45	8	28	1
GBI_00096	GBI_00096.5	0		EFGM_CULQU^EFGM_CULQU^Q:804-2000,H:1-385^73.7%ID^E:6.5e-164^RecName: Full=Elongation factor G, mitochondrial {ECO:0000255|HAMAP-Rule:MF_03061};^Eukaryota; Metazoa; Ecdysozoa; Arthropoda; Hexapoda; Insecta; Pterygota; Neoptera; Endopterygota; Diptera; Nematocera; Culicoidea; Culicidae; Culicinae; Culicini; Culex; Culex	GBI_M__0001T_00000469.p1	804-1625[+]	EFGM_DROMO^EFGM_DROMO^Q:1-269,H:1-267^75.5%ID^E:3.2e-110^RecName: Full=Elongation factor G, mitochondrial {ECO:0000255|HAMAP-Rule:MF_03061};^Eukaryota; Metazoa; Ecdysozoa; Arthropoda; Hexapoda; Insecta; Pterygota; Neoptera; Endopterygota; Diptera; Brachycera; Muscomorpha; Ephydroidea; Drosophilidae; Drosophila	sp|B0WGM1|EFGM_CULQU^sp|B0WGM1|EFGM_CULQU^Q:804-2000,H:1-385^73.7%ID^E:6.4e-164^.^.	sp|B4KKD5|EFGM_DROMO^sp|B4KKD5|EFGM_DROMO^Q:1-269,H:1-267^75.5%ID^E:3.2e-110^.^.	PF00009.30^GTP_EFTU^Elongation factor Tu GTP binding domain^45-219^E:1.2e-57	.	KEGG:dmo:Dmoj_GI17797	GO:0005739^cellular_component^mitochondrion`GO:0005525^molecular_function^GTP binding`GO:0003924^molecular_function^GTPase activity`GO:0003746^molecular_function^translation elongation factor activity`GO:0070125^biological_process^mitochondrial translational elongation	GO:0005739^cellular_component^mitochondrion`GO:0005634^cellular_component^nucleus`GO:0005525^molecular_function^GTP binding`GO:0003924^molecular_function^GTPase activity`GO:0003746^molecular_function^translation elongation factor activity`GO:0070125^biological_process^mitochondrial translational elongation	GO:0003924^molecular_function^GTPase activity`GO:0005525^molecular_function^GTP binding	1	1	1	1	Dbxref=InterPro:IPR000640,InterPro:IPR000795,InterPro:IPR004161,InterPro:IPR005517,Pfam:PF00009,Pfam:PF00679,Pfam:PF03144,Pfam:PF03764,Pfam:PF14492;Ontology_term=GO:0003924,GO:0005525;Note=Similar to CPIJ005834: Elongation factor G%2C mitochondrial (Culex quinquefasciatus OX%3D7176);	1	45	8	28	1
GBI_00096	GBI_00096.5	0		EFGM_CULQU^EFGM_CULQU^Q:804-2000,H:1-385^73.7%ID^E:6.5e-164^RecName: Full=Elongation factor G, mitochondrial {ECO:0000255|HAMAP-Rule:MF_03061};^Eukaryota; Metazoa; Ecdysozoa; Arthropoda; Hexapoda; Insecta; Pterygota; Neoptera; Endopterygota; Diptera; Nematocera; Culicoidea; Culicidae; Culicinae; Culicini; Culex; Culex	GBI_M__0001T_00000469.p2	493-807[+]	.	sp|B0WGM1|EFGM_CULQU^sp|B0WGM1|EFGM_CULQU^Q:804-2000,H:1-385^73.7%ID^E:6.4e-164^.^.	.	.	.	KEGG:cqu:CpipJ_CPIJ005834	GO:0005739^cellular_component^mitochondrion`GO:0005525^molecular_function^GTP binding`GO:0003924^molecular_function^GTPase activity`GO:0003746^molecular_function^translation elongation factor activity`GO:0070125^biological_process^mitochondrial translational elongation	.	.	1	0	0	1	Dbxref=InterPro:IPR000640,InterPro:IPR000795,InterPro:IPR004161,InterPro:IPR005517,Pfam:PF00009,Pfam:PF00679,Pfam:PF03144,Pfam:PF03764,Pfam:PF14492;Ontology_term=GO:0003924,GO:0005525;Note=Similar to CPIJ005834: Elongation factor G%2C mitochondrial (Culex quinquefasciatus OX%3D7176);	1	45	8	28	1
GBI_00097	GBI_00097-RA	0	GBI_00097	.	GBI_00097-RA.p1	217-1539[+]	.	.	.	PF13516.9^LRR_6^Leucine Rich repeat^53-66^E:120`PF00560.36^LRR_1^Leucine Rich Repeat^56-66^E:20000`PF13306.9^LRR_5^BspA type Leucine rich repeat region (6 copies)^72-189^E:9.8e-07`PF00560.36^LRR_1^Leucine Rich Repeat^79-98^E:11`PF13516.9^LRR_6^Leucine Rich repeat^79-89^E:120`PF13855.9^LRR_8^Leucine rich repeat^101-161^E:7.7e-17`PF13516.9^LRR_6^Leucine Rich repeat^101-115^E:8.1`PF00560.36^LRR_1^Le…	.	.	.	.	GO:0005515^molecular_function^protein binding	0	0	1	1	Dbxref=InterPro:IPR001611,Pfam:PF13855;Ontology_term=GO:0005515;Note=Similar to Toll-6: Toll-like receptor 6 (Drosophila melanogaster OX%3D7227);	1	64	1	1	1
GBI_00097	GBI_00097.1	0		.	GBI_M__0001T_00000470.p1	249-1823[+]	.	.	.	PF13516.9^LRR_6^Leucine Rich repeat^53-66^E:150`PF13306.9^LRR_5^BspA type Leucine rich repeat region (6 copies)^72-194^E:7.9e-09`PF13855.9^LRR_8^Leucine rich repeat^79-135^E:3.3e-12`PF00560.36^LRR_1^Leucine Rich Repeat^79-98^E:13`PF13516.9^LRR_6^Leucine Rich repeat^79-89^E:150`PF13855.9^LRR_8^Leucine rich repeat^101-161^E:9e-17`PF13516.9^LRR_6^Leucine Rich repeat^101-115^E:9.9`PF00560.36^LRR_1^Le…	.	.	.	.	GO:0005515^molecular_function^protein binding	0	0	1	1	Dbxref=InterPro:IPR001611,Pfam:PF13855;Ontology_term=GO:0005515;Note=Similar to Toll-6: Toll-like receptor 6 (Drosophila melanogaster OX%3D7227);	1	64	1	1	1
GBI_00097	GBI_00097.2	0		.	GBI_M__0001T_00000471.p1	3-1586[+]	.	.	.	PF13516.9^LRR_6^Leucine Rich repeat^135-148^E:150`PF13306.9^LRR_5^BspA type Leucine rich repeat region (6 copies)^154-276^E:8e-09`PF13855.9^LRR_8^Leucine rich repeat^161-217^E:3.3e-12`PF00560.36^LRR_1^Leucine Rich Repeat^161-180^E:13`PF13516.9^LRR_6^Leucine Rich repeat^161-171^E:150`PF13855.9^LRR_8^Leucine rich repeat^183-243^E:9.1e-17`PF13516.9^LRR_6^Leucine Rich repeat^183-197^E:10`PF00560.36^L…	.	.	.	.	GO:0005515^molecular_function^protein binding	0	0	1	1	Dbxref=InterPro:IPR001611,Pfam:PF13855;Ontology_term=GO:0005515;Note=Similar to Toll-6: Toll-like receptor 6 (Drosophila melanogaster OX%3D7227);	1	64	1	1	1
GBI_00097	GBI_00097.4	0		.	GBI_M__0001T_00000472.p1	3-1055[+]	.	.	.	PF13516.9^LRR_6^Leucine Rich repeat^135-148^E:91`PF00560.36^LRR_1^Leucine Rich Repeat^138-148^E:20000`PF13306.9^LRR_5^BspA type Leucine rich repeat region (6 copies)^154-276^E:4.7e-09`PF13855.9^LRR_8^Leucine rich repeat^161-217^E:1.6e-12`PF00560.36^LRR_1^Leucine Rich Repeat^161-180^E:7.9`PF13516.9^LRR_6^Leucine Rich repeat^161-171^E:85`PF13855.9^LRR_8^Leucine rich repeat^183-243^E:5.1e-17`PF13516…	.	.	.	.	GO:0005515^molecular_function^protein binding	0	0	1	1	Dbxref=InterPro:IPR001611,Pfam:PF13855;Ontology_term=GO:0005515;Note=Similar to Toll-6: Toll-like receptor 6 (Drosophila melanogaster OX%3D7227);	1	64	1	1	1
GBI_00097	GBI_00097.6	0		.	GBI_M__0001T_00000473.p1	288-809[+]	.	.	.	PF13516.9^LRR_6^Leucine Rich repeat^53-66^E:37`PF00560.36^LRR_1^Leucine Rich Repeat^56-66^E:6300`PF13306.9^LRR_5^BspA type Leucine rich repeat region (6 copies)^72-159^E:9.6e-07`PF00560.36^LRR_1^Leucine Rich Repeat^79-98^E:3.1`PF13516.9^LRR_6^Leucine Rich repeat^79-89^E:36`PF13855.9^LRR_8^Leucine rich repeat^101-161^E:1.5e-17`PF13516.9^LRR_6^Leucine Rich repeat^101-115^E:2.5`PF00560.36^LRR_1^Leuc…	.	.	.	.	GO:0005515^molecular_function^protein binding	0	0	1	1	Dbxref=InterPro:IPR001611,Pfam:PF13855;Ontology_term=GO:0005515;Note=Similar to Toll-6: Toll-like receptor 6 (Drosophila melanogaster OX%3D7227);	1	64	1	1	1
GBI_00097	GBI_00097.5	0		.	.	.	.	.	.	.	.	.	.	.	.	0	0	0	0	Dbxref=InterPro:IPR001611,Pfam:PF13855;Ontology_term=GO:0005515;Note=Similar to Toll-6: Toll-like receptor 6 (Drosophila melanogaster OX%3D7227);	1	64	1	1	1
GBI_00097	GBI_00097.7	0		.	.	.	.	.	.	.	.	.	.	.	.	0	0	0	0	Dbxref=InterPro:IPR001611,Pfam:PF13855;Ontology_term=GO:0005515;Note=Similar to Toll-6: Toll-like receptor 6 (Drosophila melanogaster OX%3D7227);	1	64	1	1	1
GBI_00097	GBI_00097.8	0		.	.	.	.	.	.	.	.	.	.	.	.	0	0	0	0	Dbxref=InterPro:IPR001611,Pfam:PF13855;Ontology_term=GO:0005515;Note=Similar to Toll-6: Toll-like receptor 6 (Drosophila melanogaster OX%3D7227);	1	64	1	1	1
GBI_00098	GBI_00098-RA	0	GBI_00098	.	GBI_00098-RA.p1	1-1131[+]	.	.	.	.	.	.	.	.	.	0	0	0	0	Note=Protein of unknown function;	0
GBI_00099	GBI_00099-RA	0	GBI_00099	.	GBI_00099-RA.p1	1-366[+]	.	.	.	.	.	.	.	.	.	0	0	0	0	Note=Protein of unknown function;	0
GBI_00100	GBI_00100-RA	1	GBI_00100	.	.	.	.	.	.	.	.	.	.	.	.	0	0	0	0	Note=Protein of unknown function;	0
GBI_00101	GBI_00101-RA	1	GBI_00101	.	.	.	.	.	.	.	.	.	.	.	.	0	0	0	0	Note=Protein of unknown function;	0
GBI_00102	GBI_00102-RA	0	GBI_00102	.	GBI_00102-RA.p1	1-3921[+]	.	.	.	.	.	.	.	.	.	0	0	0	0	Note=Similar to L798_11537: Ankyrin-2 (Zootermopsis nevadensis OX%3D136037);	0	42	38	19	1
GBI_00102	GBI_00102.3	0		.	GBI_M__0001T_00000174.p1	646-3720[+]	.	.	.	.	.	.	.	.	.	0	0	0	0	Note=Similar to L798_11537: Ankyrin-2 (Zootermopsis nevadensis OX%3D136037);	0	42	38	19	1
GBI_00102	GBI_00102.2	0		.	GBI_M__0001T_00000175.p1	805-3909[+]	.	.	.	.	.	.	.	.	.	0	0	0	0	Note=Similar to L798_11537: Ankyrin-2 (Zootermopsis nevadensis OX%3D136037);	0	42	38	19	1
GBI_00103	GBI_00103-RA	0	GBI_00103	.	GBI_00103-RA.p1	1-378[+]	.	.	.	.	.	.	.	.	.	0	0	0	0	Note=Protein of unknown function;	0
GBI_00104	GBI_00104-RA	0	GBI_00104	.	GBI_00104-RA.p1	1-570[+]	.	.	.	PF00650.23^CRAL_TRIO^CRAL/TRIO domain^28-109^E:1e-07	.	.	.	.	.	0	0	0	0	Dbxref=InterPro:IPR001251,Pfam:PF00650;Note=Protein of unknown function;	0	12	0	6	1
GBI_00105	GBI_00105-RA	1	GBI_00105	.	.	.	.	.	.	.	.	.	.	.	.	0	0	0	0	Note=Protein of unknown function;	0
GBI_00106	GBI_00106-RA	1	GBI_00106	.	.	.	.	.	.	.	.	.	.	.	.	0	0	0	0	Note=Protein of unknown function;	0
GBI_00107	GBI_00107-RA	0	GBI_00107	.	GBI_00107-RA.p1	201-713[-]	.	.	.	.	.	.	.	.	.	0	0	0	0	Note=Protein of unknown function;	0
GBI_00108	GBI_00108-RA	0	GBI_00108	CHDH_RAT^CHDH_RAT^Q:1161-748,H:207-345^41%ID^E:3.9e-24^RecName: Full=Choline dehydrogenase, mitochondrial;^Eukaryota; Metazoa; Chordata; Craniata; Vertebrata; Euteleostomi; Mammalia; Eutheria; Euarchontoglires; Glires; Rodentia; Myomorpha; Muroidea; Muridae; Murinae; Rattus	GBI_00108-RA.p2	319-1173[-]	CHDH_RAT^CHDH_RAT^Q:5-142,H:207-345^41%ID^E:2.8e-24^RecName: Full=Choline dehydrogenase, mitochondrial;^Eukaryota; Metazoa; Chordata; Craniata; Vertebrata; Euteleostomi; Mammalia; Eutheria; Euarchontoglires; Glires; Rodentia; Myomorpha; Muroidea; Muridae; Murinae; Rattus	sp|Q6UPE0|CHDH_RAT^sp|Q6UPE0|CHDH_RAT^Q:1161-748,H:207-345^41%ID^E:3.8e-24^.^.	sp|Q6UPE0|CHDH_RAT^sp|Q6UPE0|CHDH_RAT^Q:5-142,H:207-345^41%ID^E:2.8e-24^.^.	PF00732.22^GMC_oxred_N^GMC oxidoreductase^3-127^E:1.7e-32	.	KEGG:rno:290551	GO:0005743^cellular_component^mitochondrial inner membrane`GO:0008812^molecular_function^choline dehydrogenase activity`GO:0050660^molecular_function^flavin adenine dinucleotide binding`GO:0016491^molecular_function^oxidoreductase activity`GO:0019285^biological_process^glycine betaine biosynthetic process from choline	GO:0005743^cellular_component^mitochondrial inner membrane`GO:0008812^molecular_function^choline dehydrogenase activity`GO:0050660^molecular_function^flavin adenine dinucleotide binding`GO:0016491^molecular_function^oxidoreductase activity`GO:0019285^biological_process^glycine betaine biosynthetic process from choline	GO:0016614^molecular_function^oxidoreductase activity, acting on CH-OH group of donors`GO:0050660^molecular_function^flavin adenine dinucleotide binding	1	1	1	1	Note=Protein of unknown function;	0	21	0	12	1
GBI_00110	GBI_00110-RA	0	GBI_00110	DHGL_DROPS^DHGL_DROPS^Q:178-771,H:64-282^33.2%ID^E:2e-26^RecName: Full=Glucose dehydrogenase [FAD, quinone];^Eukaryota; Metazoa; Ecdysozoa; Arthropoda; Hexapoda; Insecta; Pterygota; Neoptera; Endopterygota; Diptera; Brachycera; Muscomorpha; Ephydroidea; Drosophilidae; Drosophila; Sophophora	GBI_00110-RA.p1	1-1380[+]	DHGL_DROPS^DHGL_DROPS^Q:60-257,H:64-282^33.2%ID^E:1.3e-26^RecName: Full=Glucose dehydrogenase [FAD, quinone];^Eukaryota; Metazoa; Ecdysozoa; Arthropoda; Hexapoda; Insecta; Pterygota; Neoptera; Endopterygota; Diptera; Brachycera; Muscomorpha; Ephydroidea; Drosophilidae; Drosophila; Sophophora	sp|P18172|DHGL_DROPS^sp|P18172|DHGL_DROPS^Q:178-771,H:64-282^33.2%ID^E:2e-26^.^.	sp|P18172|DHGL_DROPS^sp|P18172|DHGL_DROPS^Q:60-257,H:64-282^33.2%ID^E:1.3e-26^.^.	PF00732.22^GMC_oxred_N^GMC oxidoreductase^61-362^E:2.2e-33	.	.	GO:0005576^cellular_component^extracellular region`GO:0050660^molecular_function^flavin adenine dinucleotide binding`GO:0140762^molecular_function^glucose dehydrogenase (FAD, quinone) activity	GO:0005576^cellular_component^extracellular region`GO:0050660^molecular_function^flavin adenine dinucleotide binding`GO:0140762^molecular_function^glucose dehydrogenase (FAD, quinone) activity	GO:0016614^molecular_function^oxidoreductase activity, acting on CH-OH group of donors`GO:0050660^molecular_function^flavin adenine dinucleotide binding	1	1	1	1	Dbxref=InterPro:IPR000172,Pfam:PF00732;Ontology_term=GO:0016614,GO:0050660,GO:0055114;Note=Similar to Gld_28: Glucose dehydrogenase [FAD%2C quinone] (Blattella germanica OX%3D6973);	1	21	0	12	1
GBI_00110	GBI_00110.2	0		DHGL_DROPS^DHGL_DROPS^Q:1-222,H:143-216^44.6%ID^E:9e-13^RecName: Full=Glucose dehydrogenase [FAD, quinone];^Eukaryota; Metazoa; Ecdysozoa; Arthropoda; Hexapoda; Insecta; Pterygota; Neoptera; Endopterygota; Diptera; Brachycera; Muscomorpha; Ephydroidea; Drosophilidae; Drosophila; Sophophora	.	.	.	sp|P18172|DHGL_DROPS^sp|P18172|DHGL_DROPS^Q:1-222,H:143-216^44.6%ID^E:9e-13^.^.	.	.	.	.	GO:0005576^cellular_component^extracellular region`GO:0050660^molecular_function^flavin adenine dinucleotide binding`GO:0140762^molecular_function^glucose dehydrogenase (FAD, quinone) activity	.	.	1	0	0	1	Dbxref=InterPro:IPR000172,Pfam:PF00732;Ontology_term=GO:0016614,GO:0050660,GO:0055114;Note=Similar to Gld_28: Glucose dehydrogenase [FAD%2C quinone] (Blattella germanica OX%3D6973);	1	21	0	12	1
GBI_00111	GBI_00111-RA	0	GBI_00111	DHGL_DROME^DHGL_DROME^Q:122-12,H:64-100^62.2%ID^E:1.1e-06^RecName: Full=Glucose dehydrogenase [FAD, quinone];^Eukaryota; Metazoa; Ecdysozoa; Arthropoda; Hexapoda; Insecta; Pterygota; Neoptera; Endopterygota; Diptera; Brachycera; Muscomorpha; Ephydroidea; Drosophilidae; Drosophila; Sophophora	GBI_00111-RA.p2	519-1004[-]	.	sp|P18173|DHGL_DROME^sp|P18173|DHGL_DROME^Q:122-12,H:64-100^62.2%ID^E:1.1e-06^.^.	.	.	.	KEGG:dme:Dmel_CG1152	GO:0005576^cellular_component^extracellular region`GO:0050660^molecular_function^flavin adenine dinucleotide binding`GO:0140762^molecular_function^glucose dehydrogenase (FAD, quinone) activity`GO:0016491^molecular_function^oxidoreductase activity`GO:0006006^biological_process^glucose metabolic process`GO:0008364^biological_process^pupal chitin-based cuticle development`GO:0046693^biological_proce…	.	.	1	0	0	1	Note=Protein of unknown function;	0
GBI_00111	GBI_00111-RA	0	GBI_00111	DHGL_DROME^DHGL_DROME^Q:122-12,H:64-100^62.2%ID^E:1.1e-06^RecName: Full=Glucose dehydrogenase [FAD, quinone];^Eukaryota; Metazoa; Ecdysozoa; Arthropoda; Hexapoda; Insecta; Pterygota; Neoptera; Endopterygota; Diptera; Brachycera; Muscomorpha; Ephydroidea; Drosophilidae; Drosophila; Sophophora	GBI_00111-RA.p4	3-299[-]	DHGL_DROME^DHGL_DROME^Q:60-96,H:64-100^62.2%ID^E:3.2e-07^RecName: Full=Glucose dehydrogenase [FAD, quinone];^Eukaryota; Metazoa; Ecdysozoa; Arthropoda; Hexapoda; Insecta; Pterygota; Neoptera; Endopterygota; Diptera; Brachycera; Muscomorpha; Ephydroidea; Drosophilidae; Drosophila; Sophophora	sp|P18173|DHGL_DROME^sp|P18173|DHGL_DROME^Q:122-12,H:64-100^62.2%ID^E:1.1e-06^.^.	sp|P18173|DHGL_DROME^sp|P18173|DHGL_DROME^Q:60-96,H:64-100^62.2%ID^E:3.1e-07^.^.	PF00732.22^GMC_oxred_N^GMC oxidoreductase^61-96^E:1e-07	.	KEGG:dme:Dmel_CG1152	GO:0005576^cellular_component^extracellular region`GO:0050660^molecular_function^flavin adenine dinucleotide binding`GO:0140762^molecular_function^glucose dehydrogenase (FAD, quinone) activity`GO:0016491^molecular_function^oxidoreductase activity`GO:0006006^biological_process^glucose metabolic process`GO:0008364^biological_process^pupal chitin-based cuticle development`GO:0046693^biological_proce…	GO:0005576^cellular_component^extracellular region`GO:0050660^molecular_function^flavin adenine dinucleotide binding`GO:0140762^molecular_function^glucose dehydrogenase (FAD, quinone) activity`GO:0016491^molecular_function^oxidoreductase activity`GO:0006006^biological_process^glucose metabolic process`GO:0008364^biological_process^pupal chitin-based cuticle development`GO:0046693^biological_proce…	GO:0016614^molecular_function^oxidoreductase activity, acting on CH-OH group of donors`GO:0050660^molecular_function^flavin adenine dinucleotide binding	1	1	1	1	Note=Protein of unknown function;	0
GBI_00115	GBI_00115-RA	0	GBI_00115	K0930_RAT^K0930_RAT^Q:425-1141,H:31-279^51.2%ID^E:1.9e-61^RecName: Full=Uncharacterized protein KIAA0930 homolog;^Eukaryota; Metazoa; Chordata; Craniata; Vertebrata; Euteleostomi; Mammalia; Eutheria; Euarchontoglires; Glires; Rodentia; Myomorpha; Muroidea; Muridae; Murinae; Rattus	GBI_00115-RA.p1	281-1969[+]	K0930_RAT^K0930_RAT^Q:49-287,H:31-279^51.2%ID^E:6.7e-62^RecName: Full=Uncharacterized protein KIAA0930 homolog;^Eukaryota; Metazoa; Chordata; Craniata; Vertebrata; Euteleostomi; Mammalia; Eutheria; Euarchontoglires; Glires; Rodentia; Myomorpha; Muroidea; Muridae; Murinae; Rattus	sp|Q4G008|K0930_RAT^sp|Q4G008|K0930_RAT^Q:425-1141,H:31-279^51.2%ID^E:1.9e-61^.^.	sp|Q4G008|K0930_RAT^sp|Q4G008|K0930_RAT^Q:49-287,H:31-279^51.2%ID^E:6.6e-62^.^.	PF09741.12^DUF2045^Uncharacterized conserved protein (DUF2045)^48-276^E:9.4e-86	.	KEGG:rno:362974	.	.	.	0	0	0	0	Dbxref=InterPro:IPR019141,Pfam:PF09741;Note=Similar to B7P43_G17954: KIAA0930-like protein (Cryptotermes secundus OX%3D105785);	0
GBI_00115	GBI_00115-RB	0	GBI_00115	K0930_XENLA^K0930_XENLA^Q:425-1108,H:31-255^53.5%ID^E:4.8e-63^RecName: Full=Uncharacterized protein KIAA0930 homolog;^Eukaryota; Metazoa; Chordata; Craniata; Vertebrata; Euteleostomi; Amphibia; Batrachia; Anura; Pipoidea; Pipidae; Xenopodinae; Xenopus; Xenopus	GBI_00115-RB.p1	281-2278[+]	K0930_XENLA^K0930_XENLA^Q:49-276,H:31-255^53.5%ID^E:1.9e-63^RecName: Full=Uncharacterized protein KIAA0930 homolog;^Eukaryota; Metazoa; Chordata; Craniata; Vertebrata; Euteleostomi; Amphibia; Batrachia; Anura; Pipoidea; Pipidae; Xenopodinae; Xenopus; Xenopus	sp|Q801S4|K0930_XENLA^sp|Q801S4|K0930_XENLA^Q:425-1108,H:31-255^53.5%ID^E:4.8e-63^.^.	sp|Q801S4|K0930_XENLA^sp|Q801S4|K0930_XENLA^Q:49-276,H:31-255^53.5%ID^E:1.9e-63^.^.	PF09741.12^DUF2045^Uncharacterized conserved protein (DUF2045)^48-276^E:1.4e-85	.	KEGG:xla:379377	.	.	.	0	0	0	0	Dbxref=InterPro:IPR019141,Pfam:PF09741;Note=Similar to B7P43_G17954: KIAA0930-like protein (Cryptotermes secundus OX%3D105785);	0
GBI_00115	GBI_00115.1	0		K0930_XENLA^K0930_XENLA^Q:444-1415,H:31-342^42.9%ID^E:3.8e-62^RecName: Full=Uncharacterized protein KIAA0930 homolog;^Eukaryota; Metazoa; Chordata; Craniata; Vertebrata; Euteleostomi; Amphibia; Batrachia; Anura; Pipoidea; Pipidae; Xenopodinae; Xenopus; Xenopus	GBI_M__0001T_00000186.p1	300-1436[+]	K0930_XENLA^K0930_XENLA^Q:49-372,H:31-342^42.9%ID^E:7e-63^RecName: Full=Uncharacterized protein KIAA0930 homolog;^Eukaryota; Metazoa; Chordata; Craniata; Vertebrata; Euteleostomi; Amphibia; Batrachia; Anura; Pipoidea; Pipidae; Xenopodinae; Xenopus; Xenopus	sp|Q801S4|K0930_XENLA^sp|Q801S4|K0930_XENLA^Q:444-1415,H:31-342^42.9%ID^E:3.7e-62^.^.	sp|Q801S4|K0930_XENLA^sp|Q801S4|K0930_XENLA^Q:49-372,H:31-342^42.9%ID^E:6.9e-63^.^.	PF09741.12^DUF2045^Uncharacterized conserved protein (DUF2045)^48-276^E:3.5e-86	.	KEGG:xla:379377	.	.	.	0	0	0	0	Dbxref=InterPro:IPR019141,Pfam:PF09741;Note=Similar to B7P43_G17954: KIAA0930-like protein (Cryptotermes secundus OX%3D105785);	0
GBI_00115	GBI_00115.1	0		K0930_XENLA^K0930_XENLA^Q:444-1415,H:31-342^42.9%ID^E:3.8e-62^RecName: Full=Uncharacterized protein KIAA0930 homolog;^Eukaryota; Metazoa; Chordata; Craniata; Vertebrata; Euteleostomi; Amphibia; Batrachia; Anura; Pipoidea; Pipidae; Xenopodinae; Xenopus; Xenopus	GBI_M__0001T_00000186.p2	2977-3588[+]	.	sp|Q801S4|K0930_XENLA^sp|Q801S4|K0930_XENLA^Q:444-1415,H:31-342^42.9%ID^E:3.7e-62^.^.	.	.	.	KEGG:xla:379377	.	.	.	0	0	0	0	Dbxref=InterPro:IPR019141,Pfam:PF09741;Note=Similar to B7P43_G17954: KIAA0930-like protein (Cryptotermes secundus OX%3D105785);	0
GBI_00115	GBI_00115.4	0		K0930_MOUSE^K0930_MOUSE^Q:1504-1878,H:140-261^62.4%ID^E:1e-38^RecName: Full=Uncharacterized protein KIAA0930 homolog;^Eukaryota; Metazoa; Chordata; Craniata; Vertebrata; Euteleostomi; Mammalia; Eutheria; Euarchontoglires; Glires; Rodentia; Myomorpha; Muroidea; Muridae; Murinae; Mus; Mus	GBI_M__0001T_00000188.p1	1534-2022[+]	K0930_MOUSE^K0930_MOUSE^Q:1-115,H:150-261^63.5%ID^E:1.2e-35^RecName: Full=Uncharacterized protein KIAA0930 homolog;^Eukaryota; Metazoa; Chordata; Craniata; Vertebrata; Euteleostomi; Mammalia; Eutheria; Euarchontoglires; Glires; Rodentia; Myomorpha; Muroidea; Muridae; Murinae; Mus; Mus	sp|Q3UE31|K0930_MOUSE^sp|Q3UE31|K0930_MOUSE^Q:1504-1878,H:140-261^62.4%ID^E:1e-38^.^.	sp|Q3UE31|K0930_MOUSE^sp|Q3UE31|K0930_MOUSE^Q:1-115,H:150-261^63.5%ID^E:1.2e-35^.^.	PF09741.12^DUF2045^Uncharacterized conserved protein (DUF2045)^1-115^E:1.5e-42	.	KEGG:mmu:223739	.	.	.	0	0	0	0	Dbxref=InterPro:IPR019141,Pfam:PF09741;Note=Similar to B7P43_G17954: KIAA0930-like protein (Cryptotermes secundus OX%3D105785);	0
GBI_00115	GBI_00115.5	0		K0930_MOUSE^K0930_MOUSE^Q:23-328,H:174-279^58.7%ID^E:7.2e-25^RecName: Full=Uncharacterized protein KIAA0930 homolog;^Eukaryota; Metazoa; Chordata; Craniata; Vertebrata; Euteleostomi; Mammalia; Eutheria; Euarchontoglires; Glires; Rodentia; Myomorpha; Muroidea; Muridae; Murinae; Mus; Mus	GBI_M__0001T_00000189.p2	56-436[+]	K0930_MOUSE^K0930_MOUSE^Q:1-91,H:185-279^59.2%ID^E:4.5e-22^RecName: Full=Uncharacterized protein KIAA0930 homolog;^Eukaryota; Metazoa; Chordata; Craniata; Vertebrata; Euteleostomi; Mammalia; Eutheria; Euarchontoglires; Glires; Rodentia; Myomorpha; Muroidea; Muridae; Murinae; Mus; Mus	sp|Q3UE31|K0930_MOUSE^sp|Q3UE31|K0930_MOUSE^Q:23-328,H:174-279^58.7%ID^E:7.2e-25^.^.	sp|Q3UE31|K0930_MOUSE^sp|Q3UE31|K0930_MOUSE^Q:1-91,H:185-279^59.2%ID^E:4.4e-22^.^.	PF09741.12^DUF2045^Uncharacterized conserved protein (DUF2045)^1-80^E:3.1e-24	.	KEGG:mmu:223739	.	.	.	0	0	0	0	Dbxref=InterPro:IPR019141,Pfam:PF09741;Note=Similar to B7P43_G17954: KIAA0930-like protein (Cryptotermes secundus OX%3D105785);	0
GBI_00115	GBI_00115.5	0		K0930_MOUSE^K0930_MOUSE^Q:23-328,H:174-279^58.7%ID^E:7.2e-25^RecName: Full=Uncharacterized protein KIAA0930 homolog;^Eukaryota; Metazoa; Chordata; Craniata; Vertebrata; Euteleostomi; Mammalia; Eutheria; Euarchontoglires; Glires; Rodentia; Myomorpha; Muroidea; Muridae; Murinae; Mus; Mus	GBI_M__0001T_00000189.p1	2430-3041[+]	.	sp|Q3UE31|K0930_MOUSE^sp|Q3UE31|K0930_MOUSE^Q:23-328,H:174-279^58.7%ID^E:7.2e-25^.^.	.	.	.	KEGG:mmu:223739	.	.	.	0	0	0	0	Dbxref=InterPro:IPR019141,Pfam:PF09741;Note=Similar to B7P43_G17954: KIAA0930-like protein (Cryptotermes secundus OX%3D105785);	0
GBI_00115	GBI_00115.6	0		.	GBI_M__0001T_00000190.p1	375-1304[+]	.	.	.	.	.	.	.	.	.	0	0	0	0	Dbxref=InterPro:IPR019141,Pfam:PF09741;Note=Similar to B7P43_G17954: KIAA0930-like protein (Cryptotermes secundus OX%3D105785);	0
GBI_00115	GBI_00115.7	0		.	GBI_M__0001T_00000191.p1	375-815[+]	.	.	.	.	.	.	.	.	.	0	0	0	0	Dbxref=InterPro:IPR019141,Pfam:PF09741;Note=Similar to B7P43_G17954: KIAA0930-like protein (Cryptotermes secundus OX%3D105785);	0
GBI_00115	GBI_00115.8	0		.	.	.	.	.	.	.	.	.	.	.	.	0	0	0	0	Dbxref=InterPro:IPR019141,Pfam:PF09741;Note=Similar to B7P43_G17954: KIAA0930-like protein (Cryptotermes secundus OX%3D105785);	0
GBI_00116	GBI_00116-RA	0	GBI_00116	.	GBI_00116-RA.p1	1-564[+]	.	.	.	PF08395.15^7tm_7^7tm Chemosensory receptor^5-186^E:6.8e-11`PF02949.23^7tm_6^7tm Odorant receptor^7-188^E:4.6e-38	.	.	.	.	GO:0050909^biological_process^sensory perception of taste`GO:0004984^molecular_function^olfactory receptor activity`GO:0005549^molecular_function^odorant binding`GO:0007608^biological_process^sensory perception of smell`GO:0016020^cellular_component^membrane	0	0	1	1	Dbxref=InterPro:IPR004117,Pfam:PF02949;Ontology_term=GO:0004984,GO:0005549,GO:0007608,GO:0016020;Note=Similar to Orco: Odorant receptor coreceptor (Anopheles gambiae OX%3D7165);	1	13	18	6	1
GBI_00116	GBI_00116.1	0		OR30A_DROME^OR30A_DROME^Q:321-992,H:167-375^22.8%ID^E:1.1e-07^RecName: Full=Odorant receptor 30a;^Eukaryota; Metazoa; Ecdysozoa; Arthropoda; Hexapoda; Insecta; Pterygota; Neoptera; Endopterygota; Diptera; Brachycera; Muscomorpha; Ephydroidea; Drosophilidae; Drosophila; Sophophora	GBI_M__0001T_00000193.p1	3-1007[+]	OR30A_DROME^OR30A_DROME^Q:107-330,H:167-375^22.8%ID^E:9.7e-08^RecName: Full=Odorant receptor 30a;^Eukaryota; Metazoa; Ecdysozoa; Arthropoda; Hexapoda; Insecta; Pterygota; Neoptera; Endopterygota; Diptera; Brachycera; Muscomorpha; Ephydroidea; Drosophilidae; Drosophila; Sophophora	sp|Q9VLE5|OR30A_DROME^sp|Q9VLE5|OR30A_DROME^Q:321-992,H:167-375^22.8%ID^E:1.1e-07^.^.	sp|Q9VLE5|OR30A_DROME^sp|Q9VLE5|OR30A_DROME^Q:107-330,H:167-375^22.8%ID^E:9.6e-08^.^.	PF02949.23^7tm_6^7tm Odorant receptor^3-321^E:2.2e-47`PF08395.15^7tm_7^7tm Chemosensory receptor^109-323^E:1.1e-11	.	KEGG:dme:Dmel_CG13106	GO:0032590^cellular_component^dendrite membrane`GO:0016020^cellular_component^membrane`GO:0005886^cellular_component^plasma membrane`GO:0005549^molecular_function^odorant binding`GO:0004984^molecular_function^olfactory receptor activity`GO:0050911^biological_process^detection of chemical stimulus involved in sensory perception of smell`GO:0007165^biological_process^signal transduction	GO:0032590^cellular_component^dendrite membrane`GO:0016020^cellular_component^membrane`GO:0005886^cellular_component^plasma membrane`GO:0005549^molecular_function^odorant binding`GO:0004984^molecular_function^olfactory receptor activity`GO:0050911^biological_process^detection of chemical stimulus involved in sensory perception of smell`GO:0007165^biological_process^signal transduction	GO:0004984^molecular_function^olfactory receptor activity`GO:0005549^molecular_function^odorant binding`GO:0007608^biological_process^sensory perception of smell`GO:0016020^cellular_component^membrane`GO:0050909^biological_process^sensory perception of taste	1	1	1	1	Dbxref=InterPro:IPR004117,Pfam:PF02949;Ontology_term=GO:0004984,GO:0005549,GO:0007608,GO:0016020;Note=Similar to Orco: Odorant receptor coreceptor (Anopheles gambiae OX%3D7165);	1	13	18	6	1
GBI_00117	GBI_00117-RA	0	GBI_00117	.	GBI_00117-RA.p1	1-567[+]	.	.	.	PF02949.23^7tm_6^7tm Odorant receptor^114-176^E:5.7e-09	.	.	.	.	GO:0004984^molecular_function^olfactory receptor activity`GO:0005549^molecular_function^odorant binding`GO:0007608^biological_process^sensory perception of smell`GO:0016020^cellular_component^membrane	0	0	1	1	Dbxref=InterPro:IPR004117,Pfam:PF02949;Ontology_term=GO:0004984,GO:0005549,GO:0007608,GO:0016020;Note=Similar to RsOr9: Putative odorant receptor (Reticulitermes speratus OX%3D60591);	1	13	18	6	1
GBI_00118	GBI_00118-RA	0	GBI_00118	.	GBI_00118-RA.p1	1-1326[+]	.	.	.	PF02949.23^7tm_6^7tm Odorant receptor^101-429^E:3.4e-33	.	.	.	.	GO:0004984^molecular_function^olfactory receptor activity`GO:0005549^molecular_function^odorant binding`GO:0007608^biological_process^sensory perception of smell`GO:0016020^cellular_component^membrane	0	0	1	1	Dbxref=InterPro:IPR004117,Pfam:PF02949;Ontology_term=GO:0004984,GO:0005549,GO:0007608,GO:0016020;Note=Similar to Or49b: Odorant receptor 49b (Drosophila melanogaster OX%3D7227);	1	13	18	6	1
GBI_00118	GBI_00118-RB	0	GBI_00118	.	GBI_00118-RB.p1	1-1197[+]	.	.	.	PF02949.23^7tm_6^7tm Odorant receptor^100-309^E:3.1e-07`PF02949.23^7tm_6^7tm Odorant receptor^320-386^E:9.8e-09	.	.	.	.	GO:0004984^molecular_function^olfactory receptor activity`GO:0005549^molecular_function^odorant binding`GO:0007608^biological_process^sensory perception of smell`GO:0016020^cellular_component^membrane	0	0	1	1	Dbxref=InterPro:IPR004117,Pfam:PF02949;Ontology_term=GO:0004984,GO:0005549,GO:0007608,GO:0016020;Note=Similar to Or49b: Odorant receptor 49b (Drosophila melanogaster OX%3D7227);	1	13	18	6	1
GBI_00118	GBI_00118-RC	0	GBI_00118	.	GBI_00118-RC.p1	1-1071[+]	.	.	.	PF02949.23^7tm_6^7tm Odorant receptor^100-302^E:1.9e-06	.	.	.	.	GO:0004984^molecular_function^olfactory receptor activity`GO:0005549^molecular_function^odorant binding`GO:0007608^biological_process^sensory perception of smell`GO:0016020^cellular_component^membrane	0	0	1	1	Dbxref=InterPro:IPR004117,Pfam:PF02949;Ontology_term=GO:0004984,GO:0005549,GO:0007608,GO:0016020;Note=Similar to Or49b: Odorant receptor 49b (Drosophila melanogaster OX%3D7227);	1	13	18	6	1
GBI_00122	GBI_00122-RA	0	GBI_00122	DOCK9_HUMAN^DOCK9_HUMAN^Q:165-6365,H:14-2068^43%ID^E:0^RecName: Full=Dedicator of cytokinesis protein 9 {ECO:0000305};^Eukaryota; Metazoa; Chordata; Craniata; Vertebrata; Euteleostomi; Mammalia; Eutheria; Euarchontoglires; Primates; Haplorrhini; Catarrhini; Hominidae; Homo	GBI_00122-RA.p1	141-6458[+]	DOCK9_HUMAN^DOCK9_HUMAN^Q:9-2075,H:14-2068^43%ID^E:0^RecName: Full=Dedicator of cytokinesis protein 9 {ECO:0000305};^Eukaryota; Metazoa; Chordata; Craniata; Vertebrata; Euteleostomi; Mammalia; Eutheria; Euarchontoglires; Primates; Haplorrhini; Catarrhini; Hominidae; Homo	sp|Q9BZ29|DOCK9_HUMAN^sp|Q9BZ29|DOCK9_HUMAN^Q:165-6365,H:14-2068^43%ID^E:0^.^.	sp|Q9BZ29|DOCK9_HUMAN^sp|Q9BZ29|DOCK9_HUMAN^Q:9-2075,H:14-2068^43%ID^E:0^.^.	PF11878.11^DOCK_C-D_N^Dedicator of cytokinesis C/D, N terminal^42-150^E:2.9e-29`PF00169.32^PH^PH domain^168-276^E:8.5e-11`PF14429.9^DOCK-C2^C2 domain in Dock180 and Zizimin proteins^645-836^E:1.5e-46`PF06920.16^DHR-2_Lobe_A^DHR-2, Lobe A^1664-1811^E:8.2e-49`PF20422.1^DHR-2_Lobe_B^DHR-2, Lobe B^1858-1933^E:1.7e-26`PF20421.1^DHR-2_Lobe_C^DHR-2, Lobe C^1968-2069^E:3.1e-33	.	KEGG:hsa:23348	GO:0005829^cellular_component^cytosol`GO:0012505^cellular_component^endomembrane system`GO:0016020^cellular_component^membrane`GO:0045296^molecular_function^cadherin binding`GO:0005085^molecular_function^guanyl-nucleotide exchange factor activity`GO:0043547^biological_process^positive regulation of GTPase activity`GO:0007264^biological_process^small GTPase mediated signal transduction	GO:0005829^cellular_component^cytosol`GO:0012505^cellular_component^endomembrane system`GO:0016020^cellular_component^membrane`GO:0045296^molecular_function^cadherin binding`GO:0005085^molecular_function^guanyl-nucleotide exchange factor activity`GO:0043547^biological_process^positive regulation of GTPase activity`GO:0007264^biological_process^small GTPase mediated signal transduction	.	1	1	0	1	Dbxref=InterPro:IPR001849,InterPro:IPR010703,InterPro:IPR021816,InterPro:IPR027007,Pfam:PF00169,Pfam:PF06920,Pfam:PF11878,Pfam:PF14429;Note=Similar to 105621606: Uncharacterized protein (Atta cephalotes OX%3D12957);	0	19	0	5	1
GBI_00122	GBI_00122-RB	0	GBI_00122	DOCK9_HUMAN^DOCK9_HUMAN^Q:165-6434,H:14-2068^43.8%ID^E:0^RecName: Full=Dedicator of cytokinesis protein 9 {ECO:0000305};^Eukaryota; Metazoa; Chordata; Craniata; Vertebrata; Euteleostomi; Mammalia; Eutheria; Euarchontoglires; Primates; Haplorrhini; Catarrhini; Hominidae; Homo	GBI_00122-RB.p1	141-6527[+]	DOCK9_HUMAN^DOCK9_HUMAN^Q:9-2098,H:14-2068^43.8%ID^E:0^RecName: Full=Dedicator of cytokinesis protein 9 {ECO:0000305};^Eukaryota; Metazoa; Chordata; Craniata; Vertebrata; Euteleostomi; Mammalia; Eutheria; Euarchontoglires; Primates; Haplorrhini; Catarrhini; Hominidae; Homo	sp|Q9BZ29|DOCK9_HUMAN^sp|Q9BZ29|DOCK9_HUMAN^Q:165-6434,H:14-2068^43.8%ID^E:0^.^.	sp|Q9BZ29|DOCK9_HUMAN^sp|Q9BZ29|DOCK9_HUMAN^Q:9-2098,H:14-2068^43.8%ID^E:0^.^.	PF11878.11^DOCK_C-D_N^Dedicator of cytokinesis C/D, N terminal^42-150^E:2.9e-29`PF00169.32^PH^PH domain^168-276^E:8.6e-11`PF14429.9^DOCK-C2^C2 domain in Dock180 and Zizimin proteins^645-836^E:1.5e-46`PF06920.16^DHR-2_Lobe_A^DHR-2, Lobe A^1664-1813^E:1e-49`PF20422.1^DHR-2_Lobe_B^DHR-2, Lobe B^1881-1956^E:1.7e-26`PF20421.1^DHR-2_Lobe_C^DHR-2, Lobe C^1991-2092^E:3.2e-33	.	KEGG:hsa:23348	GO:0005829^cellular_component^cytosol`GO:0012505^cellular_component^endomembrane system`GO:0016020^cellular_component^membrane`GO:0045296^molecular_function^cadherin binding`GO:0005085^molecular_function^guanyl-nucleotide exchange factor activity`GO:0043547^biological_process^positive regulation of GTPase activity`GO:0007264^biological_process^small GTPase mediated signal transduction	GO:0005829^cellular_component^cytosol`GO:0012505^cellular_component^endomembrane system`GO:0016020^cellular_component^membrane`GO:0045296^molecular_function^cadherin binding`GO:0005085^molecular_function^guanyl-nucleotide exchange factor activity`GO:0043547^biological_process^positive regulation of GTPase activity`GO:0007264^biological_process^small GTPase mediated signal transduction	.	1	1	0	1	Dbxref=InterPro:IPR001849,InterPro:IPR010703,InterPro:IPR021816,InterPro:IPR027007,Pfam:PF00169,Pfam:PF06920,Pfam:PF11878,Pfam:PF14429;Note=Similar to 105621606: Uncharacterized protein (Atta cephalotes OX%3D12957);	0	19	0	5	1
GBI_00122	GBI_00122-RC	0	GBI_00122	DOCK9_HUMAN^DOCK9_HUMAN^Q:165-6422,H:14-2068^43.9%ID^E:0^RecName: Full=Dedicator of cytokinesis protein 9 {ECO:0000305};^Eukaryota; Metazoa; Chordata; Craniata; Vertebrata; Euteleostomi; Mammalia; Eutheria; Euarchontoglires; Primates; Haplorrhini; Catarrhini; Hominidae; Homo	GBI_00122-RC.p1	141-6515[+]	DOCK9_HUMAN^DOCK9_HUMAN^Q:9-2094,H:14-2068^43.9%ID^E:0^RecName: Full=Dedicator of cytokinesis protein 9 {ECO:0000305};^Eukaryota; Metazoa; Chordata; Craniata; Vertebrata; Euteleostomi; Mammalia; Eutheria; Euarchontoglires; Primates; Haplorrhini; Catarrhini; Hominidae; Homo	sp|Q9BZ29|DOCK9_HUMAN^sp|Q9BZ29|DOCK9_HUMAN^Q:165-6422,H:14-2068^43.9%ID^E:0^.^.	sp|Q9BZ29|DOCK9_HUMAN^sp|Q9BZ29|DOCK9_HUMAN^Q:9-2094,H:14-2068^43.9%ID^E:0^.^.	PF11878.11^DOCK_C-D_N^Dedicator of cytokinesis C/D, N terminal^42-150^E:2.9e-29`PF00169.32^PH^PH domain^168-276^E:8.6e-11`PF14429.9^DOCK-C2^C2 domain in Dock180 and Zizimin proteins^645-832^E:2.8e-47`PF06920.16^DHR-2_Lobe_A^DHR-2, Lobe A^1660-1809^E:1e-49`PF20422.1^DHR-2_Lobe_B^DHR-2, Lobe B^1877-1952^E:1.7e-26`PF20421.1^DHR-2_Lobe_C^DHR-2, Lobe C^1987-2088^E:3.2e-33	.	KEGG:hsa:23348	GO:0005829^cellular_component^cytosol`GO:0012505^cellular_component^endomembrane system`GO:0016020^cellular_component^membrane`GO:0045296^molecular_function^cadherin binding`GO:0005085^molecular_function^guanyl-nucleotide exchange factor activity`GO:0043547^biological_process^positive regulation of GTPase activity`GO:0007264^biological_process^small GTPase mediated signal transduction	GO:0005829^cellular_component^cytosol`GO:0012505^cellular_component^endomembrane system`GO:0016020^cellular_component^membrane`GO:0045296^molecular_function^cadherin binding`GO:0005085^molecular_function^guanyl-nucleotide exchange factor activity`GO:0043547^biological_process^positive regulation of GTPase activity`GO:0007264^biological_process^small GTPase mediated signal transduction	.	1	1	0	1	Dbxref=InterPro:IPR001849,InterPro:IPR010703,InterPro:IPR021816,InterPro:IPR027007,Pfam:PF00169,Pfam:PF06920,Pfam:PF11878,Pfam:PF14429;Note=Similar to 105621606: Uncharacterized protein (Atta cephalotes OX%3D12957);	0	19	0	5	1
GBI_00122	GBI_00122.4	0		DOCK9_MOUSE^DOCK9_MOUSE^Q:2424-3581,H:807-1190^43.2%ID^E:2e-90^RecName: Full=Dedicator of cytokinesis protein 9;^Eukaryota; Metazoa; Chordata; Craniata; Vertebrata; Euteleostomi; Mammalia; Eutheria; Euarchontoglires; Glires; Rodentia; Myomorpha; Muroidea; Muridae; Murinae; Mus; Mus	GBI_M__0001T_00000489.p1	2844-3818[+]	DOCK9_HUMAN^DOCK9_HUMAN^Q:1-246,H:936-1181^46.2%ID^E:1.3e-62^RecName: Full=Dedicator of cytokinesis protein 9 {ECO:0000305};^Eukaryota; Metazoa; Chordata; Craniata; Vertebrata; Euteleostomi; Mammalia; Eutheria; Euarchontoglires; Primates; Haplorrhini; Catarrhini; Hominidae; Homo	sp|Q8BIK4|DOCK9_MOUSE^sp|Q8BIK4|DOCK9_MOUSE^Q:2424-3581,H:807-1190^43.2%ID^E:1.9e-90^.^.	sp|Q9BZ29|DOCK9_HUMAN^sp|Q9BZ29|DOCK9_HUMAN^Q:1-246,H:936-1181^46.2%ID^E:1.3e-62^.^.	.	.	KEGG:hsa:23348	GO:0012505^cellular_component^endomembrane system`GO:0016020^cellular_component^membrane`GO:0005085^molecular_function^guanyl-nucleotide exchange factor activity`GO:0031267^molecular_function^small GTPase binding`GO:0043547^biological_process^positive regulation of GTPase activity`GO:0007264^biological_process^small GTPase mediated signal transduction	GO:0005829^cellular_component^cytosol`GO:0012505^cellular_component^endomembrane system`GO:0016020^cellular_component^membrane`GO:0045296^molecular_function^cadherin binding`GO:0005085^molecular_function^guanyl-nucleotide exchange factor activity`GO:0043547^biological_process^positive regulation of GTPase activity`GO:0007264^biological_process^small GTPase mediated signal transduction	.	1	1	0	1	Dbxref=InterPro:IPR001849,InterPro:IPR010703,InterPro:IPR021816,InterPro:IPR027007,Pfam:PF00169,Pfam:PF06920,Pfam:PF11878,Pfam:PF14429;Note=Similar to 105621606: Uncharacterized protein (Atta cephalotes OX%3D12957);	0	19	0	5	1
GBI_00122	GBI_00122.5	0		DOC11_MOUSE^DOC11_MOUSE^Q:108-1895,H:5-598^38.2%ID^E:7.6e-116^RecName: Full=Dedicator of cytokinesis protein 11 {ECO:0000312|MGI:MGI:1923224};^Eukaryota; Metazoa; Chordata; Craniata; Vertebrata; Euteleostomi; Mammalia; Eutheria; Euarchontoglires; Glires; Rodentia; Myomorpha; Muroidea; Muridae; Murinae; Mus; Mus	GBI_M__0001T_00000490.p1	84-1925[+]	DOC11_MOUSE^DOC11_MOUSE^Q:9-604,H:5-598^38.2%ID^E:6.7e-116^RecName: Full=Dedicator of cytokinesis protein 11 {ECO:0000312|MGI:MGI:1923224};^Eukaryota; Metazoa; Chordata; Craniata; Vertebrata; Euteleostomi; Mammalia; Eutheria; Euarchontoglires; Glires; Rodentia; Myomorpha; Muroidea; Muridae; Murinae; Mus; Mus	sp|A2AF47|DOC11_MOUSE^sp|A2AF47|DOC11_MOUSE^Q:108-1895,H:5-598^38.2%ID^E:7.5e-116^.^.	sp|A2AF47|DOC11_MOUSE^sp|A2AF47|DOC11_MOUSE^Q:9-604,H:5-598^38.2%ID^E:6.7e-116^.^.	PF11878.11^DOCK_C-D_N^Dedicator of cytokinesis C/D, N terminal^41-150^E:5.5e-30`PF00169.32^PH^PH domain^168-276^E:1.6e-11	.	KEGG:mmu:75974	GO:0005085^molecular_function^guanyl-nucleotide exchange factor activity`GO:0031267^molecular_function^small GTPase binding`GO:0001782^biological_process^B cell homeostasis`GO:0002315^biological_process^marginal zone B cell differentiation`GO:0051491^biological_process^positive regulation of filopodium assembly`GO:0043547^biological_process^positive regulation of GTPase activity`GO:0007264^biolog…	GO:0005085^molecular_function^guanyl-nucleotide exchange factor activity`GO:0031267^molecular_function^small GTPase binding`GO:0001782^biological_process^B cell homeostasis`GO:0002315^biological_process^marginal zone B cell differentiation`GO:0051491^biological_process^positive regulation of filopodium assembly`GO:0043547^biological_process^positive regulation of GTPase activity`GO:0007264^biolog…	.	1	1	0	1	Dbxref=InterPro:IPR001849,InterPro:IPR010703,InterPro:IPR021816,InterPro:IPR027007,Pfam:PF00169,Pfam:PF06920,Pfam:PF11878,Pfam:PF14429;Note=Similar to 105621606: Uncharacterized protein (Atta cephalotes OX%3D12957);	0	19	0	5	1
GBI_00122	GBI_00122.6	0		DOC11_MOUSE^DOC11_MOUSE^Q:108-2048,H:5-519^29.9%ID^E:7.4e-78^RecName: Full=Dedicator of cytokinesis protein 11 {ECO:0000312|MGI:MGI:1923224};^Eukaryota; Metazoa; Chordata; Craniata; Vertebrata; Euteleostomi; Mammalia; Eutheria; Euarchontoglires; Glires; Rodentia; Myomorpha; Muroidea; Muridae; Murinae; Mus; Mus	GBI_M__0001T_00000491.p1	993-2051[+]	DOCK9_MOUSE^DOCK9_MOUSE^Q:7-352,H:195-526^37.8%ID^E:7.7e-56^RecName: Full=Dedicator of cytokinesis protein 9;^Eukaryota; Metazoa; Chordata; Craniata; Vertebrata; Euteleostomi; Mammalia; Eutheria; Euarchontoglires; Glires; Rodentia; Myomorpha; Muroidea; Muridae; Murinae; Mus; Mus	sp|A2AF47|DOC11_MOUSE^sp|A2AF47|DOC11_MOUSE^Q:108-2048,H:5-519^29.9%ID^E:7.3e-78^.^.	sp|Q8BIK4|DOCK9_MOUSE^sp|Q8BIK4|DOCK9_MOUSE^Q:7-352,H:195-526^37.8%ID^E:7.6e-56^.^.	PF00169.32^PH^PH domain^18-103^E:4.9e-11	.	KEGG:mmu:75974	GO:0005085^molecular_function^guanyl-nucleotide exchange factor activity`GO:0031267^molecular_function^small GTPase binding`GO:0001782^biological_process^B cell homeostasis`GO:0002315^biological_process^marginal zone B cell differentiation`GO:0051491^biological_process^positive regulation of filopodium assembly`GO:0043547^biological_process^positive regulation of GTPase activity`GO:0007264^biolog…	GO:0012505^cellular_component^endomembrane system`GO:0016020^cellular_component^membrane`GO:0005085^molecular_function^guanyl-nucleotide exchange factor activity`GO:0031267^molecular_function^small GTPase binding`GO:0043547^biological_process^positive regulation of GTPase activity`GO:0007264^biological_process^small GTPase mediated signal transduction	.	1	1	0	1	Dbxref=InterPro:IPR001849,InterPro:IPR010703,InterPro:IPR021816,InterPro:IPR027007,Pfam:PF00169,Pfam:PF06920,Pfam:PF11878,Pfam:PF14429;Note=Similar to 105621606: Uncharacterized protein (Atta cephalotes OX%3D12957);	0	19	0	5	1
[truncated: 91,749 more rows]

## Sheet: ColumnDesc
column	label	description
[truncated: 26 more rows]
